# Supplementary material for: Bi-allelic pathogenic variants in TRMT1 disrupt tRNA modification and induce a neurodevelopmental disorder
Source: Am J Hum Genet. 2025 Apr 16;112(5):1117–38. doi: 10.1016/j.ajhg.2025.03.015 (PMC12120178; doi:10.1016/j.ajhg.2025.03.015)
Supplement: Table S1. List of the different variants in TRMT1 including testing/methodology information, variant description, allele frequency, and in silico predictions and classifications [file mmc2.xlsx]

## Sheet: Table of Variants
FAMILY ID	Family 1	Family 2	Family 3	Family 4		Family 5		Family 6		Family 7		Family 8		Family 9	Family 10		Family 11	Family 12, 15, 23, 24, & 25					Family 13	Family 14	Family 16	Family 17	Family 18	Family 19		Family 20, 21, & 28			Family 22	Family 26		Family 27	Family 29		Family 30	Family 31
																		12	15	23	24	25								20	21	28
Number of Affected	2	2	3	1		1		1		1		1		1	1		1	1	2	2	1	1	1	1	1	1	1	1		2	2	2	1	1		2	1		1	2
TESTING/METHODOLOGY INFORMATION
Center Location	UK	UK	GeneDX, USA	France		Spain		GeneDX, USA		GeneDX, USA		Netherlands		GeneDX, USA	France		Turkey	Germany	Turkey	Kurdish	Middle East	Egypt	Germany	Sweden	France	Denmark	GeneDX, USA	Germany		UK	Iran	Iran	Egypt	France		Iran	Malaysia		Pakistani	Kurdish
Method of Identifying Variant	WES	WES	WES	WGS		WES		WES		WES		WES		WES	Trio WGS		WES	WES	WES	WGS/WES	WGS	WES	WES	WES	Trio WES	Trio WES	WES	WES		WES	WES	WES	WES	Trio WES		WES	WES	WES	WES	WES
Method of Validating Variant	Sanger Sequencing	Sanger Sequencing	Sanger Sequencing	Sanger Sequencing		Sanger Sequencing		Sanger Sequencing		Sanger Sequencing		Sanger Sequencing		Sanger Sequencing	Trio WGS		Sanger Sequencing	Sanger Sequencing	Sanger Sequencing	Sanger Sequencing	Sanger Sequencing	Sanger Sequencing	Sanger Sequencing	Sanger Sequencing	Sanger Sequencing	Sanger Sequencing	Sanger Sequencing	Sanger Sequencing		Sanger Sequencing	Sanger Sequencing	Sanger Sequencing	Sanger Sequencing	Sanger Sequencing	Sanger Sequencing	Sanger Sequencing	Sanger Sequencing	Sanger Sequencing	Sanger Sequencing	Sanger Sequencing
Additional Genetic Testing and Results	Angelman methylation, FRAX, ARX, karyotype, array CGH, extensive metabolic: Normal	FRAX, karyotype, SLC2A1 sequencing: Normal	N/A	Karyotype, array CGH, extensive metabolic, KMT2D sequencing: Normal		Prenatal karyotype, array CGH, FRAX: Normal		Array CGH: Normal		CMA, Fragile X: Normal		Muscle biopsy: low mitochondrial energy production, low activity of complex I, II, III, V.		Microarray: 1.5% LCHS	N/A		Karyotype 46, XY: Normal	Array CGH: de-novo 15q13 microdeletion	Karyotype, array CGH, extensive metabolic, SLC6A3 sequencing: Normal	N/A	N/A	N/A	N/A	SNP array, genepanel for epilepsy (69 genes): Normal	Array CGH, extensive metabolic, Hexom: Normal	RNA splicing studies with no splicing effect	Microarray normal, except Chr19p13.3p13.12 homozygosity, likely N/A	karyotyping, array-CGH, MT-DNA deletion analysis, WES trio		N/A	N/A	N/A	N/A	N/A	N/A	N/A	N/A	N/A	N/A	N/A
VARIANT DESCRIPTION
Genomic Position Change (GRCh38/hg38)	chr19-13115467-C-G	chr19-13109667-C-T	chr19-13109382-GCA-	chr19-13110182-T-C	chr19-13116053-C-A	chr19-13109839-C-T	chr19-13115992-C-G	chr19-13110292--A	chr19-13109979-A-G	chr19-13116191-T-C	chr19-13115727-C-A	chr19-13109839-C-T	chr19-13115690-TT-	chr19-13115414-C-G	chr19-13115992-C-G	chr19-13110210-G-A	chr19-13115415-G-A	chr19-13109446-AC-					chr19-13115767-G-	chr19-13112962-C-T	chr19-13115769-C-T	chr19-13112899-CTT-	chr19-13115992-C-G	chr19-13107857-C-T	chr19-13110210-G-A	chr19-13112965-TG…GC (32bp)			chr19-13107801-C-CA	chr19:13112896 C>T	chr19:13110210 G>A	chr19:13107610 GTC>G	chr19:13116366 AAGTGAGGCTT (10bp)	chr19:13115997 A>T	chr19:13110233 CTG>C	chr19:13105511 G>A
Coding Sequence Change (NM_001136035)	c.454-1G>C	c.1194G>A	c.1394_1396del	c.995A>G	c.255-1G>T	c.1107-1G>A	c.310+5G>C	c.884dup	c.1042T>C	c.209A>G	c.352G>T	c.1107-1G>A	c.389_390delAA	c.506G>C	c.310+5G>C	c.967C>T	c.505C>T	c.1332_1333del					c.312del	c.691G>A	c.311-1G>A	c.752_754del	c.310+5G>C	c.1400C>T	c.967C>T	c.657_688del			c.1455dup	c.757G>A	c.967C>T	c.1545_1546del	c.24_33del	c.310A>T	c.942_943del	c.1679G>A
Protein Sequence Change (NP_001129507)	p.(Cys86Glnfs*24)	p.Trp398*	p.Leu465_Arg466delinsTrp	p.Gln332Arg (Maternal)	p.(Cys86Glnfs*24) (Paternal)	p.(Ala370Profs*11) (Paternal)	p.(Cys86Glnfs*24) (Maternal)	p.Leu296Profs*24 (Paternal)	p.Cys348Arg (Maternal)	p.Asn70Ser (Maternal)	p.Asp118Tyr (Paternal)	p.(Ala370Profs*11) (Maternal)	p.Lys130Argfs*3 (Paternal)	p.Arg169Pro	p.(Cys86Glnfs*24) (Paternal)	p.Arg323Cys (Maternal)	p.Arg169*	p.Tyr445Leufs*28					p.Lys105Argfs*25	p.Asp231Asn	p.(Cys86Glnfs*24)	p.Glu251del	p.(Cys86Glnfs*24)	p.Ser467Leu (Paternal)	p.Arg323Cys (Maternal)	p.Gln219Hisfs*22			p.Val486Cysfs*32	p.(Gly253Arg) (Paternal)	p.(Arg323Cys) (Maternal)	p.(Glu515Aspfs*2)	p.(Leu10Alafs*72)	p.(Ile104Phe)	p.(Ser315Hisfs*4)	p. (Gly560Asp)
Exon Number Position	exon 4 of 17	exon 11 of 17	exon 12 of 17	exon 8 of 17	exon 2 of 17	exon 9 of 17	exon 3 of 17	exon 8 of 17	exon 9 of 17	exon 2 of 17	exon 4 of 17	exon 9 of 17	exon 4 of 17	exon 5 of 17	exon 3 of 17	exon 8 of 17	exon 5 of 17	exon 12 of 17					exon 4 of 17	exon 6 of 17	exon 3 of 17	exon 6 of 17	exon 3 of 17	exon 13 of 17	exon 8 of 17	exon 6 of 17			exon 13 of 17	exon 6 of 17	exon 8 of 17	exon 14 of 17	exon 2 of 17	exon 3 of 17	exon 8 of 17	exon 15 of 17
Codon Change	N/A	tgG/tgA	tTGC/TGG	cAg/cGg	N/A	N/A	N/A	Ctg/cCt	Tgc/Cgc	aAc/aGc	Gac/Tac	N/A	AAA/A	cGa/cCa	N/A	Cgt/Tgt	Cga/Tga	GTac/act					Caag/AGG	Gat/Aat	N/A	gAAGga/gGA	N/A	tCg/tTg	Cgt/Tgt	N/A			N/A	Ggg/Agg	Cgt/Tgt	N/A	N/A	Atc/Ttc	N/A	gGt/gAt
Consequence	Splice acceptor	Nonsense	Inframe deletion	Missense	Splice acceptor	Missense	Splice acceptor	Frameshift	Missense	Missense	Missense	Splice acceptor variant	Frameshift	Missense	Splice donor	Missense	Nonsense	Frameshift					Frameshift	Missense	Splice acceptor	Frameshift	Splice acceptor	Missense	Missense	Deletion Frameshift			Insertion Frameshift	Missense	Missense	Frameshift	Frameshift	Missense	Frameshift	Missense
Zygosity	Hom	Hom	Hom	Comp het	Comp het	Comp het	Comp het	Comp het	Comp het	Comp het	Comp het	Comp het	Comp het	Hom	Comp het	Comp het	Hom	Hom					Hom	Hom	Hom	Hom	Hom	Comp het	Comp het	Hom			Hom	Comp het	Comp het	Homozygous	Comp het	Comp het	Homozygous	Homozygous
dbSNP ID	rs146120939	rs780818695	rs1568363847	N/A	N/A	rs148807452	rs374273151	rs781654974	rs771096015	rs139000025	N/A	rs148807452	rs868289171	rs985143890	rs374273151	rs542184779	rs756246074	rs1203487591					N/A	rs780536551	N/A	N/A	rs374273151	rs1401241989	rs542184779	rs746572548			N/A	rs1394618098	rs542184779	rs1568360595	N/A	N/A	N/A	rs2018823745
ALLELE FREQUENCY [Allele count/Total Allele Number]
gnomAD v3.1.2 (Highest subpopulation if applicable) (76,156 genomes)	0.00000657 (0.0000147 European (Non-Finnish)) [1/152124]	0.0000132 (0.0000483 African/African American [2/152088]	0.00000658 (0.0000147 Non-Finnish European) [1/151939]	0	0	0.00000657 (0.00001470 Non-Finnish European) [1/152166]	0.00003944 (0.00007350 Non-Finnish European) [5/152142], (0.00002414 African/African American) [1/152142]	0.000006659 (0.00006585 Latino/Admixed American) [1/150174]	0.00001315 (0.0001309 Latino/Admixed American) [2/152100]	0.001328	0	0.000006572 (0.00001470 Non-Finnish European) [1/152166]	0	0	0.00003944 (0.00007350 Non-Finnish European) [5/251462], (0.00002414 African/African American) [1/251462]	0	0.000006570 (0.00002413 African/African American) [1/152204]	0.00003948 (0.0002622 Latino/Admixed American) [4/151978], (0.00002942 Non-Finnish European) [2/151978]					0	0.00002628 (0.00009414 Finnish European) [1/152206], (0.00004409 Non-Finnish European) [3/152206]	0	0	0.00000657 (0.00001470 Non-Finnish European) [1/152166]	0.000006574 (0.00002413 African/African American) [1/152123]	0	0.00001314 (0.0004137 South Asian) [2/152202]			0	0.0000197 (0.00007236 African/Afrian American) [3/152261]	0	0	0	0	0	0
gnomAD v2.1.1 (Highest subpopulation if applicable) (15,708 genomes and 125,748 exomes)	0.00000803 (0.0000617 African) [1/249 104](0.00000891 European (Non-Finnish)) [1/249 104]	0.00000399 (0.0000544 East Asian) [1/250750]	0.00000398 (0.00000882 Non-Finnish European) [1/250985]	0	0	0.0000239 (0.00005280 Non-Finnish European) [6/251298]	0.0000398 (0.0001129 Latino/Admixed American) [4/282672], (0.00006975 Non-Finnish European) [9/282672]	0.00002289 (0.0002972 Other) [2/262132], (0.00008997 Latino/Admixed America) [3/262132], (0.000008476 Non-Finnish European) [1/262132]	0.00001995 (0.0001157 Latino/Admixed American) [4/250664], (0.000008827 Non-Finnish European) [1/250664]	0.001079 (0.002115 Non-Finnish European) [273/282722], (0.0006923 Other) [5/282722], (0.0004515 Latino/Admixed American) [16/282722], (0.0004007 African/African American) [10/282722], (0.00003981 Finnish European) [1/282722]	0	0.00002388 (0.00005280 Non-Finnish European) [6/251298]	0.00001988 (0.00004396 Non-Finnish European) [5/251462]	0	0.00004599 (0.0001129 Latino/Admixed American) [4/282672], (0.00006975 Non-Finnish European) [9/282672]	0.00001594 (0.0001088 East Asian) [2/251018], (0.00003267 South Asian) [1/251018], (0.000008818 Non-Finnish European) [1/251018]	3.982e-06	0.000007960 (0.0001630 Other) [1/251244], (0.00002892 Latino/Admixed American) [1/251244]					0	0.00006786 (0.0001503 Non-Finnish European) [17/250526]	0	0	0.0000239 (0.00005280 Non-Finnish European) [6/251298]	0	0.00001594 (0.0001088 East Asian) [2/251018], (0.00003267 South Asian) [1/251018], (0.000008818 Non-Finnish European) [1/251018]	0.00001197 (0.00009823 South Asian) [3/250545]			0	0.000032 (0.000115 African/Afrian American) [1/31408]	0.00001594 (0.0001088 East Asian) [2/251018], (0.00003267 South Asian) [1/251018], (0.000008818 Non-Finnish European) [1/251018]	0.0000006866 (0.00001661 Other) [1/1456412]	0.000016 (0.000278 South Asian) [24/1459112]	0	0	0
Ensembl (Highest frequency observed)	< 0.01	< 0.01	< 0.01	N/A	N/A	0.01	< 0.01	< 0.01	< 0.01	0.02	N/A	0.01	< 0.01	< 0.01	< 0.01	< 0.01	< 0.01	< 0.01					N/A	< 0.01	N/A	N/A	0.01	< 0.01	< 0.01	< 0.01			NA	< 0.01	< 0.01	< 0.01	N/A	N/A	N/A	< 0.01
Iranome (~800 exomes)	0	0	0	0	0	0	0	0	0	0	0	0	0	0	0	0	0	0					0	0	0	0	0	0	0	0			0	0	0	0	0	0	0	0
GME Variome (~2,500 exomes)	0	0	0	0	0	0	0	0	0	0.0005035	0	0	0	0	0	0	0	0					0	0	0	0	0	0	0	0			0	0	0	0	0	0	0	0
UK Biobank (394,841 exomes)	8.15299e-06	0	0	0	0	4.0765e-05	6.38651e-05	0	1.35884e-06	0.00230597	1.35883e-06	4.0765e-05	0	0	6.38651e-05	0	2.71766e-06	0					0	1.24045e-05	0	0	4.0765e-05	4.07675e-06	0	0			0	0	0	0	0	0	0	0
TOPMed (132,345 genomes)	0	0	0	0	0	0	0	0	0	0	0	0	0	0	0	0	0	0					0	0	0	0	0		0	0			0	0	0	0	0	0	0	0
54KJPN (~54,000 genomes)	0	0	0	0	0	0	0	0	0	0	0	0	0	0	0	0.000138	2.8e-05	0					0	9e-06	0	0	0	0	0.000138	0			0	0	0.000138	0	0	0	0	0
QSG Database (23741 exomes)	0	2 hom	0	0	0	1 het	1 het	2 het	0	48 het	0	1 het	0	0	1 het	0	1 het	2 het					0	0	1 het	0	1 het	0	0	0			0	0	0	0	0	0	0	0
IN SILICO PREDICTIONS AND CLASSIFICATION
GERP	5.52	4.91	1.88	4.77	4.13	4.59	4.65	4.58	4.49	5.58	4.74	4.59	4.1	4.57	4.65	3.73	4.57	4.26					-	4.89	4.9	-	4.65	3.72	3.73	4.51			-	4.51	3.73	3.89	-	5.18	-	3.2
CADD_Phred	34	41	16.25	19.67	34	33	27.4	-	32	23.4	23.9	33	-	32	27.4	26.6	39	-					-	26.3	34	-	27.4	49	26.6	-			-	36	26.6	-	-		-	26.3
Polyphen-2	-	-	-	0.161	-	-	PD (0.552)	-	D (1)	PD (0.449)	PD (0.763)	-	-	D (1)	PD (0.552)	D(1)	-	-					-	D (0.991)	-	-	PD (0.552)	-	D (1)	-			-	-	PD (1)	-	-		-	-
SIFT	-	-	-	D (0.01)	-	-	T(0.2)	-	D (0)	D (0.02)	D (0)	-	-	D (0)	T (0.2)	D (0)	-	-					-	D (0)	-	-	T (0.2)	D (0.001)	D (0)	-			-	D (0)	D (0)	-	-	0.03	-	D (0)
PROVEAN	-	-	-	D (-2.9)	-	-	-	-	D (-10.6)	D (-3.15)	D (-2.84)	-	-	D (-6.74)	-	D (-7.8)	-	-					-	D (-4.43)	-	-	-	D (-5.69)	D (-7.8)	-			-	-	D (-7.8)	-	-	BS (-1.78)	-	D (-6.66)
MutationTaster	D (1)	DC (1)	-	DC (0.999988)	DC (1)	DC (1)	DC (1)	-	DC (1)	DC (0.999912)	DC (0.997572)	DC (1)	-	DC (1)	DC (1)	DC (1)	DC (1)	-					-	DC (1)	DC (1)	-	DC (1)	DC (1)	DC (1)	-			-	D (1)	DC (1)	-	-	DC (1)	-	D (1)
ACMG Clinical Significance Classification and point system***	Likely Pathogenic (PP1, PVS1, PM2)	Likely Pathogenic (PP1, PVS1, PM2)	Variant of Uncertain Significance (PM2, PM4)	Variant of Uncertain Significance (PM2, BP1)	Likely Pathogenic (PVS1, PM2)	Likely Pathogenic (PVS1, PM2)	Likely Pathogenic (PP3, PP5, PM2, PM3)	Pathogenic (PVS1, PP5, PM2, PM3)	Likely Pathogenic (PP3, PP5, PM2, PM3, BP1)	Lilely Benign (BP4, BP1, BS1, PM2)	Likely Benign (BP4, BP1, PM2)	Likely Pathogenic (PVS1, PM2)	Pathogenic (PVS1, PP5, PM2, PM3)	Variant of Uncertain Significance (PP3, PM2, BP1)	Likely Pathogenic (PP3, PP5, PM2, PM3)	Variant of Uncertain Significance (PP3, PP5, PM2, BP1)	Likely Pathogenic (PVS1, PM2)	Pathogenic (PVS1, PP1, PP5, PM2, PM3)					Pathogenic (PVS1, PP5, PM2)	Variant of Uncertain Significance (PP3, PM2, BP1)	Pathogenic (PVS1, PP5, PM2, PM3)	Variant of Uncertain Significance (PM4, PM2)	Likely Pathogenic (PP3, PP5, PM2, PM3)	Variant of Uncertain Significance (PP3, PM2, BP1)	Variant of Uncertain Significance (PP3, PP5, PM2, BP1)	Pathogenic (PVS1, PP5, PM2)			Likely Pathogenic (PVS1, PM2)	Variant of Uncertain Significance (PM2, PP3)	Variant of Uncertain Significance (PP3, PP5, PM2, BP1)	Likely Pathogenic (PVS1, PM2)	Likely Pathogenic (PVS1, PM2)	Likely Benign (BP1, BP4, PM2)	Likely Pathogenic (PVS1, PM2)	VUS (PM2, PP3, BP1)
* Excluded the allele count of individuals reported in this study and were identified in this database.
** Allele count in Ensembl were excluded based on the highest frequency observed was in one of the database already listed in the allele frequency section.
*** Points are based on the strength of evidence provided (Supporting: 1, Moderate:2, Strong: 4, and Very strong: 8), + for pathogenic and - for benign, Total score are as followed: Pathogenic = >= 10, Likely pathogenic = >=6 & <=9, Uncertain significance = >=0 & <=5, Likely benign = >=-6 & <=-1, and Benign = <= -7
Abbreviations:
ACMG - American College of Medical Genetics and Genomics
BS - Benign Supporting
CADD - Combined Annotation Dependent Depletion
Comp Het - Compound Heterozygous
D - Damaging
DC - Disease causing
Del - Deleterious
GERP - Genomic Evolutionary Rate Profiling
GME - The Greater Middle East
Hom - Homozygous
N - Netural
N/A - Not available, Not applicable
PD - Probably Damaging
PM/_M- Pathogenic Moderate
PP/_P - Pathogenic Supporting
PS/_S - Pathogenic Strong
PSD - Possibly Damaging
PVS/_VS - Pathogenic Very Strong
QSG - Queen Square Genomics
RoH - Region of Homozygosity
SNP - Single Nucleotide Polymorphism
T - Tolerated
WES - Whole Exome Sequencing
