# Supplementary material for: Bi-allelic pathogenic variants in TRMT1 disrupt tRNA modification and induce a neurodevelopmental disorder
Source: Am J Hum Genet. 2025 Apr 16;112(5):1117–38. doi: 10.1016/j.ajhg.2025.03.015 (PMC12120178; doi:10.1016/j.ajhg.2025.03.015)
Supplement: Table S2. Clinical table of affected individuals with bi-allelic TRMT1 variants — Clinical description includes parental consanguinity, family history, ethnicity, birth history, birth weight, birth occipitofrontal circumference, birth length, developmental milestones, motor changes, intellectual disability, behavior, feeding, vision, sleep, abnormal movements, seizures, other medical history, and neurological assessment. [file mmc3.xlsx]

## Sheet: Sheet1
	Family 1		Family 2		Family 3			Family 4	Family 5	Family 6	Family 7	Family 8	Family 9	Family 10	Family 11	Family 12	Family 13	Family 14	Family 15		Family 16	Family 17	Family 18	Family 19	Family 20		Family 21		Family 22	Family 23		Family 24	Family 25	Family 26	Family 27			Family 28		Family 29	Family 30	Family 31
TRMT1 variant(s) (NM_001136035)	c.454-1G>C p.(Cys86Glnfs*24)		c.1194G>A (p.Trp398*)		c.1394_1396delTGC (p.Leu465_Arg466delinsTrp)			c.995A>G (p.Gln332Arg) and c.255-1G>T p.(Cys86Glnfs*24)	c.1107-1G>A p.(Ala370Profs*11) and c.310+5G>C p.(Cys86Glnfs*24)	c.884dup (p.Leu296Profs*24) and c.1042T>C (p.Cys348Arg)	c.209 A>G (p.Asn70Ser) and c.352G>T (p.Asp118Tyr)	c.1107-1G>A p.(Ala370Profs*11) and c.389_390delAA (p.Lys130Argfs*3)	c.506G>C (p.Arg169Pro)	c.310+5G>C p.(Cys86Glnfs*24) and c.967C>T (p.Arg323Cys)	c.505C>T (p.Arg169*)	c.1332_1333del (p.Tyr445Leufs*28)	c.312del (p.Lys105Argfs*25)	c.691G>A (p.Asp231Asn)	c.1332_1333del (p.Tyr445Leufs*28)		c.311-1G>A p.(Cys86Glnfs*24)	c.752_754del (p.Glu251del)	c.310+5G>C p.(Cys86Glnfs*24)	c.1400C>T (p.Ser467Leu) and c.967C>T (p.Arg323Cys)	c.657_688del (p.Gln219Hisfs*22)		c.657_688del (p.Gln219Hisfs*22)		c.657_688del p.Gln219Hisfs*22	c.1332_1333del (p.Tyr445Leufs*28)		c.1332_1333del (p.Tyr445Leufs*28)			c.1545_1546del, p.(Glu515AspfsTer2)			c.657_688del		c.24_33del p.(Leu10Alafs*72) and c.310A>T p.(Ile104Phe)	c.942_943del, p.(Ser315HisfsTer4)	c.1679G>A (p.Gly560Asp)
Variant type	Homozygous		Homozygous		Homozygous			Compound heterozygous	Compound heterozygous	Compound heterozygous	Compound heterozygous	Compound heterozygous	Homozygous	Compound heterozygous	Homozygous	Homozygous	Homozygous	Homozygous	Homozygous		Homozygous	Homozygous	Homozygous	Compound heterozygous	Homozygous		Homozygous		Homozygous	Homozygous		Homozygous	Homozygous	Compound heterozygous	Homozygous			Homozygous		Compound heterozygous	Homozygous	Homozygous
Sex	Male	Female	Male	Female	Female	Male	Male	Male	Male	Male	Male	Male	Female	Male	Male	Male	Female	Male	Male	Male	Male	Female	Female	Female	Male	Male	Female	Female	Female	Male	Male	Female	Male	Male	Female	Female	Male	Male	Female	Male	Female	Male	Male
Parental consanguinity	Yes, first cousins		No		Yes, first cousins			No	No	No	No	No	Yes, maternal great grandfather and paternal great grandfather were thought to be cousins	No	Yes, first cousins	Yes, first cousins	Yes, first cousins	No, but maternal and paternal grandmothers from the same village	Yes, second cousins		Yes, first cousins	Yes	No	No	Yes		Yes, double first cousin		Yes	Yes		Yes, first cousins	Yes, distant relatives	No	Yes, second cousins			Yes, first cousins		No	Yes	Yes, double first cousin
Family history	No		No		No			No	No	Sister has KCNN2-related NDD	Father's maternal half-brother has a learning disability	One brother with ID and same facial dysmorphysms (not tested yet). One sister with mild ID, not the same dysmorphisms, only 1 heterozygous variant	No	No	One of maternal cousin has myopathy	No	No	Family history of seizures on the maternal side of the family. One cousin with DD, hydrocephalus and language impairment (heterozygous for TRMT1 variant)	One brother and maternal two monozygotic uncle with same ID and same facial dysmorphysms (carries same hozomygous variant)		Motor disorder in first cousin's son	N/A	One pregnancy loss; Down Syndrome	Mother has Hashimoto's disease, father has metabolic syndrome and hypothyroidism	No		One of her uncles and one of her aunts		IUFD and stillbirth of older siblings	No		A brother with isolated lactic acidosis of unknown etiology and 2 siblings with short stature	Irrelevant	No	Yes (affected siblings)			Yes, 3 deceased siblings		Yes, sister with GDD and spasticity	No	A parental uncle has neurodevelopmental disorder
Ethnicity	Irish Traveller	Irish Traveller	Pakistani		Mennonite			Creole	Caucasian/Hispanic	Caucasian/Hispanic	German, Irish, African, Scottish, Scandinavian	Dutch/Caucasian	Puetorican	Caucasian	Turkish	Kurdish	Turkish	Swedish/Caucasian	Turkish		Turkish	Pakistani	Hispanic	Caucasian	Pakistani		Iranian Arabs		Egyptian	Kurdish		Middle Eastern	Egyptian	Caucasian	Farsi			Arab		Malay	Pakistani	Kurdish
Birth history	Induced, ventouse, Term +10d	NVD, Term +2d	Term, born via SVD with immediate cry, no neonatal unit admission	Term, born via SVD with delayed cry, no neonatal unit admission	NVD, full term	NVD, term	NVD, term	Induced, 35w	Full term, eutocic delivery	Full term, c/s (repeat)	Term, c/s due to failure to progress	37+3w, c/s because of maternal indication	Term NVD	Term	He was born term. No significant perinatal problem.	Normal, term	NVD, 39w	Born 38+3w	IVF twin pregnancy twin lost 6 week and patient 36 week, c/s, maternal gestationel diabetes	Term, NVD	Several episodes of fever with antibiotic treatment during pregnancy, IUGR, 37w	Normal	Term; 39+2w	Term	c/s, immediate cried	immediately cried	Preterm (4 weeks), neonatal icter/ poor feeding for the first 24 hours	Term, vaginal delivery, poor feeding for 10 hours after delivery	Full term, C/S	Term, NVD	Term, NVD, DVT history during pregnancy	Term, NVD, found cord around neck after birth per parents	Term, NVD	Term	N/A	N/A	N/A	N/A	N/A	Preterm (36w), fetal distress	Term, NVD	Term, rapidly resolving bilateral pneumothorax	36+6 w, birth after induction for fetal heart rate abnormalities
Birth WT	2.93 kg (19p, -0.89z)	2.75 kg (13p, -1.11z)	N/A	N/A	3.01 kg (31p, -0.5z)	N/A	N/A	2.05 kg (<1p, -3.08z)	3.4 kg (54p, +0.11z)	3.30 kg (46p, -0.1z)	4.11 kg (93p, +1.46z)	2.24 kg (1p, -2.57z)	3.17 kg (44p, -0.14z)	3.77 kg (80p, +0.83z)	2.35 kg (1p, -2.28z)	2.72 kg (9p, -1.32 z)	2.6 kg (7p, -1.47z)	3.60 kg (69p, +0.51z)	2.40 kg (2p, -2.15z)	3.50 kg (62p, +0.31z)	2.25 kg (1p, -2.54z)	2.80 kg (16p, -0.99z)	2.778 kg (15p, -1.04z)	3.53kg (74p, +0.63z)	2.4 kg (2p, -2.15z)	2.7 kg (8p, -1.42z)	2.48 kg (4p, -1.78z)	2.95 kg (26p, -0.63z)	2.9 kg (23p, -0.75z)	3.6 kg (69p, +0.51z)	3.4 kg (54p, +0.11z)	2.9 kg (23p, -0.75z)	3 kg (23p, -0.73z)	2.81 kg (12p, -1.16z)	N/A	N/A	N/A	N/A	N/A	2.5 kg	N/A	3.345 kg	2.7 kg
Birth OFC	N/A	N/A	N/A	N/A	N/A	N/A	N/A	31 cm (<1p, -2.73z)	35 cm (66p, +0.42z)	N/A	N/A	N/A	N/A	35 cm (66p, +0.42z)	N/A	35 cm (66p, +0.42z)	31.0 cm (1p, -2.43z)	34.5 cm (51p, +0.03z)	N/A	N/A	31 cm (<1p, -2.73z)	N/A	N/A	34 cm (54p, +0.1z)	NA	NA	33.5 cm (37p, -0.32z)	33 cm (23p, -0.74z)	33 cm (98p, +2.06z)	35cm (66p, +0.42z)	34cm (36p, -0.36z)	N/A	34.5 cm (51p, +0.03z)	34 cm (36p, -0.36z)	N/A	N/A	N/A	N/A	N/A	33.3 cm	N/A	N/A	33 cm (23p, -0.74z)
Birth Length	N/A	N/A	N/A	N/A	N/A	N/A	N/A	41 cm (<1p, -4.69z)	50 cm (52p, +0.06z)	N/A	55.88 cm (>99p, +3.17z)	46 cm (2p, -2.05z)	53.43 cm (99p, +2.3z)	52 cm (87p, +1.12z)	50 cm (52p, +0.06z)	51 cm (72p, +0.59z)	47.0 cm (13p, -1.15z)	52 cm (87p, +1.12z)	48 cm (16p, -1.0z)	55 cm (>99p, +2.70z)	43.5 cm (<1p, -3.37z)	52cm (94p, +1.53z)	49.5 cm (58p, +0.19z)	53 cm (98p, +2.07z)	NA	NA	46 cm (5p, -1.69z)	52 cm (94p, +1.53z)	47 cm (13p, -1.15z)	N/A	N/A	N/A	48 cm (16p, -1.00z)	47 cm (6p, -1.52z)	N/A	N/A	N/A	N/A	N/A	N/A	N/A	N/A	47 cm
Sat	8m	6m	12m	12m	8m	N/A	N/A	2y	12m	N/A	6m	20m	8m	N/A	12m	N/A	N/A	10m	10 m	6 m	9m	9m	7m	18m	10m	9m	9m	8m	1y	N/A	N/A	N/A	2y	12m	N/A	Not delayed	Not delayed	2y	2y	12-18m	N/A	9m	N/A
Walked	14m	2y	3y	3y	20m	N/A	N/A	Not achieved	26m	18m	10m	Started walking before 15m but regressed after status epilepticus at 15m. Independent walking not achieved.	2y	18m	3y	25m	18m	26m	3y	2y	23m	2y (never crawled)	delayed	not yet (2y 8m)	2y	1y 9m	15m	12m	2y 3m	18m	18m	1y 8m	3y	19m	N/A	Not delayed	Not delayed	4y	4y	3y	N/A	15m	15m
First word	2y	N/A	4y	3y	2y	N/A	N/A	2y	3y	12m (intelligible 3y)	4y	N/A	2y	3y	8y	17m	30m	2y	2y	2y	3y	Delayed	N/A	18m	2y	15m	No speech	3y	2y 2m	6y	4.5y	Not delayed	2y	After 2y	N/A	Not delayed	N/A	6y	Absent speech	2y	N/A	2y	3y
First concerns	Delayed speech and motor development at 2 years of age	Delayed speech and motor development at 2 years of age	Delayed motor milestones and speech	Delayed speech and motor development	Global developmental delay and speech delay at around 2 years of age	N/A	N/A	From pregnancy (unilateral renal agenesis, short femora, polyhydramnios)	6m hypotonia	Delayed speech and motor development at 2 years of age	Regression of speech sounds noted at 15m, developmental delay at 2y, speech delay, obesity, 2y11m autism	Developmental delay from first year, long lasting status epilepticus at 15m of age with need for resuscitation, regression in skills afterwards	Around 18m	N/A	During the neonatal period, the child showed no signs of crying when hungry, and his movements were notably slow and insufficient.	Severely hypotonic and trigonocephaly was noted at age of 5m	Recurring febrile seizures from 9.5m	Delayed development 6m of age	After he was born, he was hospitalized for 11 days in the intensive care unit due to hypoglycemia and hospitalized at the age of 2m due to pneumonia and eczema	Delayed speech and motor development at 2y	Delayed speech and motor development at 2y of age	Gross motor delay	Early poor growth and weight gain, then motor delays, very clumsy when walks. Delayed speech, but middle ear infections, decreased hearing	Feeding problems, frequent respiratory infections with high fever, delayed motor development	8m	6m	First days after birth	25m after the first seizure	Delayed motor and cognitive milestones	Recurring febrile seizures at 15m	Recurring seizures at 18m usually occurs during sleep	Toe anomalies after birth then speech delay and short stature	Delayed cognitive, motor and articulation	Hypotonia, delayed speech and motor development	Dependency	N/A	N/A	N/A	N/A	Delayed walking and speech	N/A	Delayed speech at 2.5y	At birth - finger and arm malformations with nystagmus
Speech/language	Could speak single words by 2y; by 7.5y, can count 1 to 10 but difficult to understand speech	Delayed but milder than brother, at 4y10m - some words not clear	Delayed, started to speak single words by 4y, can now make 2-3 words sentence	Delayed, at 3y started 1 word, only can say 4-5 words	No words until after 2y, could speak by 4y, but many words hard to discern by other people	N/A	N/A	Could speak short sentences	Could speak 10-20 words by 3y 10m	Started speech therapy at 2y, Head start since age 3.5y, in special education since 4y - still 12-18m behind grade level	Rare spontaneous speech, can count to 10 and name shapes and colors when prompted	Single words; understands language. Speech is very limited	Global delay, speech delay	Speech delayed, could speak a few words at 5y	Able to speak single words after 8y of age. In the last 6-7m , he has rarely been able to form short 2-words sentence. No meaningful verbal cooperation could be established. He can only speak 20-30 single words now.	Speech delay, could speak only two word sentences at 2.9y and 50 words at 4.4y	Speech delay; can only speak a combination of 5 words	First words at 2-3y. Single words at 5y. Two-word sentences at 7.5y	Single words; understands language. Speech is very limited	He started forming meaningful and long sentences at the age of 7	No sentence	Delayed. Small simple sentences at 3y	Delayed. Still says only a few words, does not use sentences	Six different words at 2y 8m	1y 3m (moderate speech delay)	1y 1m (mild speech delay)	No speech	Stuttering	Single words/letter	First words at 6y, first simple sentence at 8y	Single words; understands basic command.	Expressive language impairment with poor articulation	Single words at 2y, then till now short sentences with unclear speech	Orofacial dyspraxia, word association, poor speech	Delayed	Delayed	Delayed	Delayed	Delayed	Poor speech with a total of 4 words at 11y and cannot make phrases	Stuttering	Delayed speech -started to speak single words at 2y, two word sentences at 2.5y; bilingual context	Delayed speech - started to speak single words at 3y; bilingual context
Gross motor	At 5y - stiff unsteady gait, jerky movements, frequent stumbling. At 7y - cannot peddle on bike.	At 4y 10m - clumsy	Sitting started at 1y followed by walking at 3y, currently ambulatory in all settings. Able to run.	Able to walk and run	Gross motor delay, poor coorindation, mild ataxia	N/A	N/A	Doesn't walk, crawls	At 3y10m - clumsy	PT since age 2	No delays	In a wheelchair. Can walk short distances only with support. Severe pes equinus	Walks, poor coordination	N/A	N/A	Moderate delay, walking with 2.6y, clumsy	Motor delay - free walking 18m	Unsteady, broad-based gait, frequent stumbling	At 3y 3m - clumsy	He started walking after the age of 2, but was hypotonic and walked unsteadily. After the age of 10, his balance improved. Poor coordination, mild ataxia.Now unable to paddle bike but can do simple chores	Asymetric spastic diplegia after HHE syndrome, after febrile epilepstic status when 2y, confirmed by evolution of MRI	Delayed gross motor skill development, never crawled	Poor coordination, frequently falls	Psychomotor developmental delay	32 month (moderate)	21 month (moderate)	Abnormal and clumsy	Abnormal and clumsy	Could walk at 2y6m, steps about 10 meters	3 years old walking	Walking 7 years	Abnormal gait in the form of out toeing, bilateral tight Achilles tendon	Started walking at 3 years and can walk well now	Motor coordination disorder	Delayed	Delayed	Normal	Moderate delay	Delayed	Walked at 3y, cannot jump and takes 3-4 steps only	N/A	N/A	N/A
Fine motor	At 5y - two years delayed with fine motor; At 7.5y - difficulty with pincer grip, difficulty threading beads. Cannot write. Can read a few words.	Better than brother	Grasp present, can hold pencil and do scribbling only.	Pincer grasp present.	Mild delays	N/A	N/A	N/A	Delayed	Mild delays	Will finger feed self, does not use utensils at 5y1m	N/A	Difficulty with fine motor. Cannot write	N/A	N/A	Mild delays	N/A	Mildly delayed	Can eat with his fingers, he can't stack the cubes	Now, at the age of 20, he can hold a pencil and write letters and draw a stickman. However, he cannot write or read sentences.	Global developmental delay, Brunet Lezine test: developmental age 20 month, when chronological age was 5y 8m. Now 8 years old, cannot eat alone without help, cannot undresss himself, vesico-sphincterien control acquired	Delayed, writing is difficult due to restlessness, low level of everyday functionality	Moderate; limited speech	Good fine motor skills	27m (moderate)	13m (moderate)	Abnormal and intention tremor	Abnormal and intention tremor	At 1y 6m could grasp objects, holds pens but lacked fine movement	Good fine motor skills, holds a glass at 6y	Abnormal and intention tremor	N/A	Can hold things and play with toys but still unable to use the pencil	Graphic difficulty	Delayed	Delayed	Delayed	Moderate delay	Delayed	Minimal tremor	N/A	N/A	N/A
Intellectual disability	Moderate	Mild	Severe-profound	Mild	Moderate	N/A	N/A	Moderate	Yes	Yes (12-18 months behind grade level)	Yes	N/A	Yes	N/A	Yes (was unable to learn how read or write. He only knows simple commands, but forgets them in a short time)	Moderate-severe	Moderate	Moderate	Moderete	Mild-moderete	Moderate-severe	Mild-moderate	Moderate	Mild	Moderate	Moderate	Moderate	Mild-moderate	Moderate	Moderate-severe	Severe	Yes	Moderate, IQ: 58 (knows body parts and objects, but does not know colours)	Mild	Moderate	Mild-moderate	Mild-moderate	Moderate-severe	Moderate	Moderate-severe (grossly)	Moderate	Mild-moderate	Moderate
School	Special needs class in mainstream school	Mainstream school, 1:1 help	No	Not yet	Individual education plan, education assistance	N/A	N/A	Specialized school	To begin mainstrem school with help	Special education classes with therapies	Special education kindergarten, speech and occupations therapies	Special needs school	Aggressive behaviour	Learning difficulties	He can not continue formal education. He is going to a special education class without any benefit.	Not yet	State school for the death	Specialized school	Not yet	N/A	Specialized school	Special class at special school	N/A	N/A	No	No	Not attended	Third grade of primary school of chidren with special needs	Not yet	Graduated from special high school	Special school	Attends regular school, requires special 1:1 classes, academic performance is below average	Learning difficulties, can recognise letters but unable to write	Mainstream school	No	No	No	No (went to school for 15 years but did not learn anything)	No	No schooling	Not yet	Special needs school	Second year of primary school with help assistant
Behaviour	Poor concentration, very active, toilet trained (day) 3y	Sociable, ADHD, toilet trained at 2y	Hyperactive ang aggressive. Repetition of words (Echolalia). No stereotypic movements.	No issues as yet	Sociable, pleasant	N/A	N/A	ASD, non toilet trained	Social, very active. No toilet trainet yet.	ADHD	Defiant, only lets mother touch him, likes tight squeezes, tight spaces, and running into things. Will hit, bite, pinch others; hits himself if he is mad, decreased pain reaction, fear of stairs. Does not interact socially with others	Very active, cheerful and friendly, very social	N/A	Hyperactivity	There is no hyperactivity, abnormal behaviors, agression, self-mutilation. He is extremely calm. It is said that if someone hurts himself, he will not speak up.	Poor concentration	Anxious behaviour	Very active, sociable	Sociable, hyperactivity, self mutilation under stress	He was hyperactive until the age of 10, but now he is very calm	Social, restless, poor autonomy in activities and games	Moderate ADHD	Normal	Normal	Normal	Normal	Bad temper	Bad temper	Poor concentration, social, hyperactive	Bad temper, friendly, self-mutilation	Friendly, anxiety	Learning difficulties, moderate attention deficit, social anxiety, low self esteem	Poor concentration, hyperactive	N/A	ASD, shyness	Social/acceptable	Social/acceptable	Anxiety, agitated	Bad tempered	Poor attention span,restless,unable to stand still	Sociable	N/A	N/A
Feeding	Difficulty chewing hard food	Difficulty chewing hard food	No feeding issues	No feeding issues	No feeding issues	N/A	N/A	Difficulty chewing hard food	Ay 3y and 10m he began by chewing small bites. Difficulty chewing hard food	No feeding issues	Very restrictive in food choices, mostly eats crunchy food (refuses most fruit, veg, meat); chokes on some food; will vomit when cries	No feeding issues, risk for over-eating	No feeding issues, diabetes	No feeding issues	He is constantly feeding. He may want to eat even when he is full. He may want to eat food and medicines at home uncontrollably.	No feeding issues	Spills food	No feeding issues	Very restrictive in food choices, mostly eats crunchy food (refuses soup, fruit, vegetables, meat). Chokes on some food and is allergic to many foods (egg, milk and milk products, peanut, cow meat)	Restrictive food choice until the age of 7-8 (only consumed eggs and yoghurt), since then has been consuming many types of food	Chewing difficulties	Restrictive in food choice, supplement with energy/protein drinks	Picky eater	via PEG	Normal	Normal	Normal	Normal	Difficulty in chewing food, eats soft food	Normal	Normal	Normal	Normal	Difficulty in chewing hard food	Normal	Normal	Normal	Normal	N/A	Prolonged duration of feeding	Cannot self-feed	Normal	Normal
Vision	Normal acuity, eyes converge during tic-like behaviour	Intermitent convergent squint	Left convergent squint. Vision normal.	Normal	Normal	N/A	N/A	Normal	Normal acuity	Normal	Normal acuity, poor eye contact with autism	Normal	N/A	Normal	He has vision loss of his left eye. An ophtalmologist suggested using glasses, but he can not use glasses	Normal	Hyperopia	Astigmatism, Strabismus	Normal	Normal	N/A	Normal	Esotropia, had surgery, myopia	Strabismus convergens alternans	Normal	Normal	Normal	Normal	Infrequent nystagmus, hypermetropia, optic nerve dysfunction	Strabismus	Strabismus	Astigmatism	Squint	Normal	N/A	N/A	Normal	N/A	N/A	Grossly normal, squint	Normal	Normal	Nystagmus and wears glasses
Sleep	Restless when asleep but unusual movement stop	Restless when asleep	Restless while asleep.	Normal pattern	Normal	N/A	N/A	N/A	Normal	Normal	Takes a while to fall asleep, sleep apnea, on CPAP	Normal	Normal	Normal	His night sleep is irregular. He sleeps only 4-5 hours at night. There is a stereotypical behavioral pattern of waking-up at night and opening and closing doors.	Normal	Restless while asleep	Normal	His night sleep is irregular.waking up due to shortness of breath and apnea attacks	Normal	Normal	N/A	Restless sleep. "loves" sleep but wakes up "a lot"	normal	Normal	Normal	Normal	Normal	Restless and sleepless	Normal	Normal	Normal	Sleepless	Snoring	Normal	Normal	Normal	Not good	Not good (wakes up at night)	Fairly normal	N/A	Normal	Normal
Abnormal movements	Complex motor stereotopies and tics (flaps hands when excited, licks hands, rubs hands on head, extends neck, extends arms behind back), verbal tics, frequent jerks and unusual posturing of arms (onset < 5y) - on clonidine	Some fidgety movements, no motor stereotopies	None	None	None	None	None	None	Motor stereotopies and tics: flaps hands when excited	None	Moves head back and forth, hand flapping, spins when excited or angry	N/A	None	None	Unpurposeful arm and leg movements.	None	Hypertonic movement disorder (lower extremities)	None	Starts to itch when the top is taken off and vocal tic before going to sleep	No	None	None	None	None	None	None	None	None	Motor stereotypies including hand flapping, excessive voices, autistic	None	Motor stereotypies and tics; flaps hands when excited	None	None	None	N/A	None	None	None	None	Adventitious movements: some rigid posturing with minimal stereotypic habitus Movement: bradykinesia in the early stages	N/A	None	None
Seizures	None	None	Started at 6m, febrile seizures, 4-5 episodes in total, Uprolling of eyes, cyanosis and loss of body tone during the seizure episode. Not on regular anti convulsant. Last seizure 2y back.	Seizures started at 2 years of age, 1 episode Generalised tonic-clonic and uprolling of eyes. Started on levetiracetam, Seizure free for 1.5 years.	None	History of seizure but seizures free for over a decade now, still on anticonvulsant	None	None	Febrile seizures	Localization specific seizures, weaned off levetiracetam	None	Onset at 1y: status epilepticus and afterwards generalised epilepsy. He has been on anti-eplieptic medications since, but did not have any large seizures afterwards.	Yes	Yes 3 episodes generalised febrile seizures, started at 2y	2 febrile seizures (at 18m and 2y) VPA used between the ages of 2-4y. Valproic acid at 4y then no seizure after 2y of age.	None	Febrile seizures until ~12 month	Febrile seizures at 10 m. From 1.5 y afebrile seizures.	No clinic epilepsy but EEG abnormalities present	Generalized tonic-clonic seizure at 8y. Treatment was administered until 12 years old and then discontinued. EEG has been normal since the age of 12.	Febrile convulsive status when 2 years old, seizure free when 4 years old with valproate and levetiracetam, treatment still ongoing.	None	None	None	Generalised tonic clonic, focal fits at 1y of life, AED carbamazepine and fit-free for 6m now	Generalised, focal fits since 1m of life, AED carbamazepine and fit-free for 1.5y now	Unknown seizure type from the age 27 month	Unknown seizure type	None	First seizures (often febrile) at 15m generalized type epilepsy, now he is seizures free. Last seizures at 8y,currently no AED, normal EEG pattern	Began at 18m, usually in the night while sleeping, generalized type (afebrile). Last seizures 1.5 years ago, ongoing medical treatment, normal EEG patern	None	Apneic spells in the first 2.5 years of life and disappeared after that	None	History of seizures without recurrence (seizure free now)	None	History of seizures- took ASMs	From birth until 12y	Yes	None	Yes	None	None
Other medical history	Asthma and eczema	Asthma and eczema	Asthma	None	None	N/A	N/A	Asthma, multiple fractures, osteoporosis	Joint laxity. Laryngomalacia in neonatal period	Undesceded testicles bilaterally	Obesity	Atopic constitution	SNHL, hypertension	N/A	Hearing loss(moderate at right and mild at left.) mild aort insufficieny but his last echocardiography was normal.	None	None	Dry skin	Symptoms due to the genetic disease lathosterolosis (hepatosplenomegaly, edema of the lower legs, adrenal insufficiency, cholestasis, jaundice, hypoalbuminemia, hypocholesterolemia and hypertriglyceridemia) and with the diagnosis of CVID, he receives IVIG every 3 weeks. Asthma and atopic constitution, anemia and thrombocytopenia due to chronic ITP	No	None	N/A	Multiple allergies, brochospasm under therapy	Hepatopathy, liver fibrosis, liver transplanted at age 2y1m, impaired hearing, thrombocytopenia, arterial hypertension	No	No	Profound defness from birth	No	Skin photosensitivity	Unilateral cryptorchidism, operated at 2y	No	Alopecia, vitamin D deficiency, short stature due to growth hormone deficiency (on growth hormone)	None except apneic spells	Asthma	Diabetes mellitus	None	None	None	None	N/A	N/A	In infancy - recurrent ear infections, adenoidectomy and insertion of transtympanic aerators	Nystagmus
Last review	14y: tics/stereotopies continue, reading simple books, writing a challenge, 1:1 help in a special class	11y: ADHD, episodes of hand tightening, poor coordination, reading simple books	5.5y: hyperactive and aggressive.	3y	24y	28y	30y	12y: reading but without understanding, echolalia	3y 10m	8y	5y 1m	19y: few words, no speech in sentences, in wheelchair, can walk few steps with support, severe pes equinos	36y: a lot of migraine, agreesive behavior, anxiety	5y 3m	13y 4m	4.4y: poor concentration, speech delay (50 words active, echolalia)	12.9y	4y 11m	4y 10m	20y	8y: very little autonomy in the acts of daily life, does not eat alone, does not dress alone, does not go to the toilet independently. no symbolic games, limited verbal comprehension out of context. Much dehambulation, manipulation of objects, sensory explorations. unintensionnal unsafe conduct.	11y	6y	2y8m	3y	2y	19y	17y	2y6m	18y: bad temper (2 weeks ago he had an argument with his friends and punched through window then get operated by hand surgeon. According to his mother temper problems began because of puberty) self care, self mutulation	He is friendly, trying to draw a sun during examination. Obsessions are present (such as wearing gloves) can eat independently, has benefited from special education	13y3m	8y8m	7y: difficulty in fine motor skills, mild cognitive impairment	47y	35y	25y	43y	30y	11y: minimally ambulant, stiff, ADL mostly dependant, unable to read or write well	4y	11.5y	4y
Face	Broad eyebrows, epicanthic folds, telencanthus, prominent ears, thick upper ear helix	Epicanthic folds, mild telencanthus	Convergent squint. Vision normal.	Prominent eyes	Non-dysmorphic	N/A	N/A	Broad eyebrows, lower lid everted, malar hypoplasia, anteverted nares, long philtrum, prominent ears	Epicanthic folds. Anteverted nares	Occipital prominence, slight upward slant to palpebral fissures, epicanthal folds, malar hypoplasia, full cheeks and thick helices, thin upper vermillion	Macrocephalic, brachycephalic, very round face	Broad and full arched eyebrows, mild telecanthus, mild blepharophimosis, mild upslant, deepset eyes, deep nasal bridge, full nasal tip, thin upper lip	Broad eyebrow	Large front,large eyebrows, large low set ears	Small eyeballs with narrow and long face. Prominent antihelix, bilaterally. Groove in columella.	Prominent metopic suture, upslanting palpebral fissures, hypoplastic alae nasi, open mouth appearance, small chin, small ears	Low front hairline, bushy eyebrows, up-slanting palpebral fissures, despressed nasal bridge, full lips, flat midface	Non-dysmorphic	Mild microcephaly, broad nasal bridge, epicantus inversus, upslanted palpebral fissures, full nasal tip, sparse eyebarrows, sparse hair	Mild microcephaly, broad nasal bridge, epicanthus inversus, upslanted palpebral fissures, full nasal tip, sparse eyebrows, sparse hair	Low anterior hairline, hypertrichosis over forehead, bifrontal narrowing, synophrys, upslanting palpebral fissures, low-set ears, wide nasal bridge, broad nasal tip, full lower lip	Non-dysmorphic	Prominent forehead	High anterior hairline, tall and prominent forehead, sparse eyebrows, epicanthic folds, infraorbital crease, full cheeks, wide and depressed nasal bridge, short anteverted nose, broad nasal tip, short columella, tented upper lip, full and everted lower lip, micrognathia	Triangular face, low-set eyebrows, hypertelorism, infraorbital crease, short nose, broad nasal tip, long philtrum, thin upper lip, broad chin	Long face, bifrontal narrowing, high anterior hairline, upswept frontal hairline, sparse eyebrows, squint, hypertelorism, low-set and posteriorly rotated ear, prominent crus of helix, wide nasal bridge, short nose, broad nasal tip,tented upper lip, long philtrum	Normal	Normal	Broad face, high forehead, sparse scalp hair	Normal	Normal	Normal	High forehead, squint, depressed nasal bridge, smooth philtrum, thin lips, cupped large ears	Broad eyebrows, epicanthus	N/A	Ectodermal dysplasia	Normal	Normal	Normal	Squint	Normal	Epicanthus, splayed lower lip, brachycephaly	Wide face, brachycephaly, eversee lower lip, short philtrum, maxillary hypoplasia
Mouth	Wide-spaced teeth	Diastema	Normal	Normal	N/A	N/A	N/A	Narrow mouth, crowded teeth	Constantly open mouth, high palate.	N/A	Normal	Prominent and broad mandibula/ chin	Normal	N/A	Narrow and high palate.	N/A	Normal	Normal	Micrognathia (pointed chin), retrognathia, thin upperlips high palate, multiple tooth decay and petechiae on the palate due to low platelet	Micrognathia (pointed chin), high palate, multiple tooth decay	Diastema between upper medial incisiors	N/A	N/A	N/A	Normal	Normal	Normal	Normal	Open and narrow mouth	High arched palate	High arched palate	Normal	Open mouth, thin upper lip	N/A	Normal	Dental complications	Normal	Normal	Normal	Normal	Normal	Small mouth	Normal
Hands/feet	5th finger clinodactyly and camptodactyly, single palmer creases	Incurved 5th toes, normal creases, hypoplastic 5th toenail left foot	Normal	Normal	N/A	N/A	Increased range of motion of the joints	Pes equinus	Normal	Hockey stick creases	Normal	Relatively short and broad fingers, with short distal phalanges, particularly in the thumbs. Pes equinus	Brachydactyly	N/A	Arachnodactyly on both hands and feet.	N/A	Normal	Small hands and feet, pes planus	Brachydactyly, toe 2-3 finger partial syndactyly, sandal gap in feet	Sandal gap in feet	N/A	Pes planus	Normal	Normal	Normal	Normal	Bilateral fingertip skin stiffening and bilateral flat feet	Bilateral fingertip skin stiffening and bilateral flat feet	Abnormal creases, 5th finger clinodactyly	Pes planus, arachnodactyly	Pes planus	Bilateral flexible pes planus, medial arch corrected on tiptoeing, toe syndactyly and hypoplasia of toes	Normal	N/A	Normal	Skin lesions on palmar surface	Normal	Genu valgum	Genu valgum, flat feet	Normal	Normal	Adduction chips	Chips in adduction, discreet hallux valgus
Neurology	Tone normal, brisk reflexes (legs>arms)	Brisk reflexes	Brisk reflexes	Brisk reflexes	Brisk reflexes, poor coordination, mild dysmetria, mild dysrhythmia	N/A	N/A	Normal tone	Hypotonia. Normal reflexes.	Normal	Normal	Hypertonia in the legs, poor coordination	Normal tone	N/A	Cranial nerves were intact. Deep tendon reflexes were brisk without other upper motor neuron signs. No cerebellar signs. He had diffuculty in walking (balance problems) No significant verbal communication could be performed. But he can do some simple commands, for example "open your mouth" etc. His movements were prominently slow.	Hypotonic, clumsy, poor coordination	Normal	Normal tone	Hypotonia and diffuculty in walking	Hypotonia, mild ataxia, normal reflex	Spastic diplegia with bilateral epileptic trepidation predominant distal, affecting only the legs and mainly left. Secondary orthopedic deformity. Brisk lower extremity reflexes	Normal tone, hypermobility	Poor coordination	Hypotonia	Normal	Normal	Just clumsy gait and decreased DTRs	Just clumsy gait and decreased DTRs	Mild hypotonia and brisk reflexes	Normal DTR	Normal DTR	Normal	Normal tone and reflexes, hypotonia in early life	Normal tone and DTR	Normal	Normal	Normal	Normal	Normal	Truncal hypotonia with appendicular hypertonia, walks with a spastic gait, spasticity + admixed with rigidity Tone: Increased in 4 limbs, more in lower limbs Reflexes: 4+, increased in lower limbs Power: Fair UMN signs present, clonus present Muscle bulk: normal Posture: hypertonic posturing Body habitus : normal, well built Deformity: Nil	N/A	N/A	N/A
Other	Mild hypospadias	N/A	N/A	N/A	N/A	N/A	N/A	Unilateral renal agenesis, macrophage activation syndrome	N/A	Flat feet	None	N/A	N/A	N/A	N/A	N/A	Sensorineural hearing loss, cochlea implants	N/A	Micropenis	None	N/A	N/A	N/A	N/A	No	No	N/A	N/A	No	N/A	Gynecomastia	No		N/A	No	No	No	No	No	N/A	N/A	N/A	N/A
Growth	Height 117.4 cm (7.5y) (4p, -1.73z)	Height 102.6 cm (4y 10m) (7p, -1.51z)	N/A	N/A	Height 163.5cm (52p, +0.06z)	Height 171.4 cm (26p, -0.65z)	Height 171.6 cm (26p, -0.63z)	Height 109.5 cm (12y 1m) (<1p, -5.8z)	Height 104 cm (+0.34 SD) (75p, +0.69z)	Height 126.2 cm (38p, -0.30z)	Height 134cm (>99p, +5.56z)	Height 177 cm (19y) (55p, +0.12z)	Height 146 cm ( <1p, -2.64z)	Height 104cm (8p, -1.38z)	Height 161 cm (61p, +0.28z)	Height 92 cm (2y 9m) (31p, -0.5z)	Height 145 cm (6p, -1.55z)	Height 106.4 cm (4y 11m) (29p, -0.55z)	Height 90.3cm (3y 3m) (4p, -1.74z) 104cm (4y 10m) (20p, -0.84z)	175cm(-0.19 SD)20Y	Height 119 cm (6p, -1.58z)	Height 161.5 cm (42p, -0.20z)	Height 117 cm (67p, +0.43z)	Height 86cm (2y8m) (5p, -1.63z)	Height 99 cm (22p, -0.77z)	Height 83 cm (11p, -1.21z)	Normal	Normal	Height: 80cm (<1p, -2.78z)	Height: 168 cm (12p, -1.19z)	Height: 140 cm (56p, +0.14z)	Height: 135.5 cm (<1p, -3.30z)	Height: 118 cm (-2.2SD)	Height: Normal	Height: Normal	Height: Normal	Height: Normal	Height: Normal	Height: Normal	Height: N/A	N/A	Height 131.5 cm	Height 102 cm
	Weight 22 kg (7.5y) (16p, -1.0z)	Weight 15.2 kg (4y 10m) (7p, -1.44z)	N/A	N/A	Weight 76.4kg (93p, +1.47z)	Weight 71.7kg (66p, +0.40z)	Weight 62kg (31p, -0.5z)	Weight 18.7 kg (12y 1m) (<1p, -5.55z)	Weight 18 kg (3y 10m) (84p, +0.99z)	Weight 31.7kg (88p, +1.18z)	Weight >6SD; Wt/Ht is >>6SD	Overweight	Weight 54.8 kg (44p, -0.16z)	Weight 18kg (34p, -0.41z)	Weight 46 kg (44p, -0.16z)	Weight 11.5 kg (3p, -1.82z)	Weight 45.3 kg (52p, +0.05z)	Weight 16.4 kg (4y 11 m) (17p, -0.95z)	Weight 14kg (3y 3m) (25p, -0.68z) 19kg (4y 10m) (66p, +0.40z)	55kg(-2.03SD)20Y	Weight 22kg (14p, -1.1z)	Weight 58 kg (82p,+0.92z)	Weight 20.1 kg (48 p, -0.05z)	Weight 13kg (2y8m) (43p, -0.18z)	Weight 16 kg (45p, -0.12z)	Weight 11.5 kg (18p, -0.91z)	Normal	Normal	Weight: 10 kg (<1p, -2.61z)	Weight: 54kg (4p, -1.71z)	Weight: 48 kg (96p, +1.76z)	Weight: 29.15 kg (<1p, -3.06z)	Weight: 17 kg (-3.1SD)	Weight: Normal	Weight: Normal	Weight: Normal	Weight: Normal	Weight: Normal	Weight: Normal	Weight: 16 kg (<1p, -3.98SD)	N/A	Weight 37 kg	Weight 16 kg
	OFC 53.5 cm (14y 4m) (23p, -0.74z)	OFC 49.5 cm (4y 10m) (21p, -0.82z)	N/A	N/A	OFC 54 cm (24y) (39p, -0.279z)	OFC 56.5 cm (28y) (83p, +0.95z)	OFC 58 cm (30y) (98p, +2.05z)	OFC 49 cm (9y) (<1p, -2.74z)	OFC 50.5 cm (3y 11m) (53p, +0.08z)	OFC 51 cm (8y) (17p, -0.95z)	OFC 58 cm (5y) ( >99p, +2.33z)	OFC 53.4 cm (16y) (13p, -1.13z)	OFC 53.7 cm (36y) (28p, -0.58z)	OFC 52 cm (5y 3m) (74p, +0.64z)	OFC 50.5 cm (1p, -2.33z)	OFC 46.5 cm (<1p, -3.25SD)	OFC 53.3 cm (49p, -0.025z)	OFC 50.4 cm (4y 11m) (33p, -0.44z)	OFC 44 cm (2y) (<1p, -2.33z) 48cm (4y 10m) ()	54cm(-2.47)	OFC 47 cm (8y) (<1p, -2.33z)	N/A	OFC 51 cm (6y) (56p, +0.15z)	OFC 45 cm (2y8m) (2p, -2.13z)	OFC 47 cm (4y) (1p, -2.33z)	Microcephaly	Normal	Normal	OFC: 45cm (2p, -2.06z)	OFC: 55 cm (47p, -0.075z)	OFC: 53 cm (15p, -1.04z)	N/A	OFC: 48 cm (-3.3SD)	OFC: Normal	OFC: Normal	OFC: Normal	OFC: Normal	OFC: Normal	OFC: Normal	OFC: N/A	N/A	OFC 51.5 cm	OFC 50 cm
MRI brain	Normal	Normal	T2w hyperintensities in periventricular & peritrigonal regions	T2w Hyperintensities in periventricular & peritrigonal, white matter changes.	Normal	Not done	Not done	Normal	Corpus callosum dysgenesis. Cerebellar vermis hypoplasia.	Normal	Not done	2y - wide ventricles and supratentorial spaces, diffuse hyperintensity of the white matter and high choline on MRS suggestive of demyelination	Normal	Normal	Dilated and asymmetric ventricular system without signs of high intraventricular pressure, thinning of posterior part of corpus callosum, the volume of deep white matter was decreased	4m - slightly delayed myelinisation and enlarged inner and outer ventricles	Normal	Normal (2y)	At 2y of age: cerebellar atrophy, cerebral cortical atrophy, triventriculomegaly, and adenohypophysis measuring 1.5 mm, with mild hypoplasia	12y: mild cerebellar atrophy, mild cerebral cortical atrophy, mild ventriculomegaly	MRI cerebral: 2015 normal but left hyppocampal malrotaion and left temporal archnoidien cyst, 2016 and 2018 at 2y 2m after FSE appaerance right hemisperic atrophie suggestive of an HHE syndrome	Multiple calcifications in frontal and temporal lobe on the right hemisphere (unknown cause)	Normal	Normal	Diffuse abnormal signal area involving bilateral peritrigonal white matter with areas of hypomyelination, possibly of periventricular leukomalacia	CT scan: sulcal effacement	Notable anomalies in the centrum semiovale, global white matter volume loss.	N/A	Diffuse deep abnormal white matter signal involving bilateral peritrigonal area, thin corpus callosum	Normal	Normal	N/A	Mild deep white matter signal, thin corpus callosum, mild cerebellar vermian hypoplasia	Normal	N/A	N/A	N/A	N/A	N/A	Diffuse abnormal signal area involving bilateral peritrigonal white matter with areas of hypomyelination, leucomalacia like picture, but more consistent with leukodystrophy	N/A	N/A	N/A
EEG	At 5y: Abnormal EEG - bursts of high amplitude generalised 2-3 Hz spike and wave activity in both awake and sleep states; photosensitive. Video telemetry - discharges on EEG persisted but did not coincide with any of his jerky movements or tics	Abnormal EEG (5y) - several bursts of generalised spike and slow wave activity one of which was seen during hyperventilation	Normal	Normal	Not done	N/A	Not done	Normal	Abnormal EEG (3y 6m)	Mild background slowing-no more focal epileptiform discharges	Not done	EEG after status epilepticus: too slow, non-differentiated EEG. No epileptic activities. Encephalopathic EEG. Post-ictal/ post-anoxic/ metabolic encephalopathic EEG.	N/A	N/A	Normal (18m)	Normal	Normal at age ~8 years	2.5y - rightsided frontal epileptogenic activity was seen on sleep EEG. There was a mild general background slowing. At age 6 y no epileptogenic activity was seen. The same mild general background slowing was noted. Both registrations was done while on anticonvulsive therapy.	3y: although the physiological elements of sleep are observed, its maturation is not compatible with the age of the patient. High-amplitude sharp wave activity was observed several times in the fronto-centro-temporal region. EEG shows mild background rhythm irregularity of cerebral bioelectric activity that is not compatible with the patient's age, as well as inactive epileptiform anomaly origina…	8y: Although the physiological elements of sleep are observed, its maturation is not compatible with the age of the patient. High-amplitude sharp wave activity was observed several times in the fronto-centro-temporal region. EEG shows mild background rhythm irregularity of cerebral bioelectric activity that is not compatible with the patient's age, as well as inactive epileptiform anomaly origina…	EEG poor backgroud rythm and few AP	Focal low frequency (2.5-5 Hz) activity at the right posttemporal region	N/A	Normal	3.5y - Focal epileptogenic activity arising from right hemisphere, occipital, parietal and temporal area	Normal	Normal	Normal	Normal	Normal	Normal	Normal	Generalised epileptogenic discharges at 2y and 4y; then Normal EEG at 5y 5m	N/A	N/A	N/A	N/A	N/A	N/A	N/A	N/A	N/A	N/A
Abbreviations
ADHD	Attention deficit hyperactivity disorder
AED	Antiepileptic drug
ASD	Autism spectrum disorder
c/s	Caesarean section
CPAP	Continuous positive airway pressure
d	Days
DD	Developmental delay
DTR	Deep tendon reflexes
DVT	Deep vein thrombosis
EEG	Electroencephalogram
HHE	Hemiconvulsion-hemiplegia-epilepsy syndrome
ID	Intellectual disability
IUFD	Intrauterine fetal demise
IUGR	Intrauterine growth restriction
IVF	In vitro fertilization
m	Months
MRI	Magnetic resonance imaging
N/A	Not available, not aplicaple
NAD	Nothing abnormal discovered
NDD	Neurodevelopmental delay
NVD	Normal vaginal delivery
PT	Physical therapy
SNHL	Sensorineural hearing loss
SVD	Spontaneous vaginal delivery
w	Weeks
y	Years

## Sheet: OFC
	Family 1		Family 2		Family 3			Family 4	Family 5	Family 6	Family 7	Family 8	Family 9	Family 10	Family 11	Family 12	Family 13	Family 14	Family 15		Family 16	Family 17	Family 18	Family 19	Family 20		Family 21		Family 22	Family 23		Family 24	Family 25	Family 26	Family 27			Family 28		Family 29	Family 30	Family 31
Birth OFC	N/A	N/A	N/A	N/A	N/A	N/A	N/A	31 cm (<1p, -2.73z)	35 cm (66p, +0.42z)	N/A	N/A	N/A	N/A	35 cm (66p, +0.42z)	N/A	35 cm (66p, +0.42z)	31.0 cm (1p, -2.43z)	34.5 cm (51p, +0.03z)	N/A	N/A	31 cm (<1p, -2.73z)	N/A	N/A	34 cm (54p, +0.1z)	NA	NA	33.5 cm (37p, -0.32z)	33 cm (23p, -0.74z)	33 cm (98p, +2.06z)	35cm (66p, +0.42z)	34cm (36p, -0.36z)	N/A	34.5 cm (51p, +0.03z)	34 cm (36p, -0.36z)	N/A	N/A	N/A	N/A	N/A	33.3 cm	N/A	N/A	33 cm (23p, -0.74z)
	OFC 53.5 cm (14y 4m) (23p, -0.74z)	OFC 49.5 cm (4y 10m) (21p, -0.82z)	N/A	N/A	OFC 54 cm (24y) (39p, -0.279z)	OFC 56.5 cm (28y) (83p, +0.95z)	OFC 58 cm (30y) (98p, +2.05z)	OFC 49 cm (9y) (<1p, -2.74z)	OFC 50.5 cm (3y 11m) (53p, +0.08z)	OFC 51 cm (8y) (17p, -0.95z)	OFC 58 cm (5y) ( >99p, +2.33z)	OFC 53.4 cm (16y) (13p, -1.13z)	OFC 53.7 cm (36y) (28p, -0.58z)	OFC 52 cm (5y 3m) (74p, +0.64z)	OFC 50.5 cm (1p, -2.33z)	OFC 46.5 cm (<1p, -3.25SD)	OFC 53.3 cm (49p, -0.025z)	OFC 50.4 cm (4y 11m) (33p, -0.44z)	OFC 44 cm (2y) (<1p, -2.33z) 48cm (4y 10m) ()	54cm(-2.47)	OFC 47 cm (8y) (<1p, -2.33z)	N/A	OFC 51 cm (6y) (56p, +0.15z)	OFC 45 cm (2y8m) (2p, -2.13z)	OFC 47 cm (4y) (1p, -2.33z)	Microcephaly	Normal	Normal	OFC: 45cm (2p, -2.06z)	OFC: 55 cm (47p, -0.075z)	OFC: 53 cm (15p, -1.04z)	N/A	OFC: 48 cm (-3.3SD)	OFC: Normal	OFC: Normal	OFC: Normal	OFC: Normal	OFC: Normal	OFC: Normal	OFC: N/A	N/A	OFC 51.5 cm	OFC 50 cm
Microcephaly/Macrocephaly	No	No	N/A	N/A	No	No	Macrocephaly	Microcephaly	No	No	Macrocephaly	No	No	No	Microcephaly	Microcephaly	No	No	Microcephaly	Microcephaly	Microcephaly	No	No	Microcephaly	Microcephaly	Microcephaly	No	No	Microcephaly	No	No	N/A	Microcephaly	No	No	No	No	No	No	N/A	N/A	No	No	No	No	No	No	No	Microcephaly
Birth history								35w									NVD, 39w		IVF twin pregnancy twin lost 6 week and patient 36 week, c/s, maternal gestationel diabetes				Term; 39+2w				Preterm (4 weeks earlier than due date), neonatal icter/ poor feeding for the first 24 hours													Preterm (36w)			36+6 w, birth after induction for fetal heart rate abnormalities
								congenital								secondary					congenital			secondary					secondary				secondary
	Family 1		Family 2		Family 3			Family 4	Family 5	Family 6	Family 7	Family 8	Family 9	Family 10	Family 11	Family 12	Family 13	Family 14	Family 15		Family 16	Family 17	Family 18	Family 19	Family 20		Family 21		Family 22	Family 23		Family 24	Family 25	Family 26	Family 27			Family 28		Family 29	Family 30	Family 31		Family M300 (Najmabadi et al., 2011)		Family 9000114 (Davarniya et al., 2014)			Family 1 (Blaesius et al., 2018)
Sex/Age of follow up	M/14y	F/11y	M/5.5y	F/3y	F/24y	M/28y	M/30y	M/12y	M/3y10m	M/8y	M/5y1m	M/19y	F/36y	M/5y3m	M/13y4m	M/4.4y	F/12.9y	M/4y11m	M/4y10m	M/20y	M/8y	F/11y	F/6y	F/2y8m	M/4y	M/2y2m	F/19y	F/17y	F/2y6m	M/18y	M/14y1m	F /13y3m	M/8y8m	M/7y	F/47y	F/35y	M/25y	M/43y	F/30y	M/11y	F/4y	M/11.5y	M/4y	M/24y	F/11y	M/49y	M/33y	M/26y	M/10y
Neurology	Tone normal, brisk reflexes (legs>arms)	Brisk reflexes	Brisk reflexes	Brisk reflexes	Brisk reflexes, poor coordination, mild dysmetria, mild dysrhythmia	N/A	N/A	Normal tone	Hypotonia. Normal reflexes.	Normal	Normal	Hypertonia in the legs, poor coordination	Normal tone	N/A	Deep tendon reflexes were brisk without other upper motor neuron signs. No cerebellar signs. He had diffuculty in walking (balance problems)	Hypotonic, clumsy, poor coordination	Normal	Normal tone	Hypotonia and diffuculty in walking	Hypotonia, mild ataxia, normal reflex	Spastic diplegia with bilateral epileptic trepidation predominant distal, affecting only the legs and mainly left. Secondary orthopedic deformity. Brisk lower extremity reflexes	Normal tone, hypermobility	Poor coordination	Hypotonia	Normal	Normal	Just clumsy gait and decreased DTRs	Just clumsy gait and decreased DTRs	Mild hypotonia and brisk reflexes	Normal DTR	Normal DTR	Normal	Normal tone and reflexes, hypotonia in early life	Normal tone and DTR	Normal	Normal	Normal	Normal	Normal	Truncal hypotonia with appendicular hypertonia, walks with a spastic gait, spasticity + admixed with rigidity Tone: Increased in 4 limbs, more in lower limbs Reflexes: 4+, increased in lower limbs Power: Fair UMN signs present, clonus present Muscle bulk: normal Posture: hypertonic posturing Body habitus : normal, well built Deformity: Nil	N/A	N/A	N/A
Hypertonia or Hypotonia	No	N/A	N/A	N/A	N/A	N/A	N/A	No	Hypotonia	No	No	Hypertonia	No	N/A	No	Hypotonia	No	No	Hypotonia	Hypotonia	Hypertonia	No	N/A	Hypotonia	No	No	No	No	Hypotonia	N/A	N/A	No	Hypotonia in early life	No	No	No	No	No	No	Truncal hypotonia with appendicular hypertonia	N/A	N/A	N/A	N/A	N/A	N/A	N/A	N/A	N/A
Feeding	Difficulty chewing hard food	Difficulty chewing hard food	No feeding issues	No feeding issues	No feeding issues	N/A	N/A	Difficulty chewing hard food	Ay 3y and 10m he began by chewing small bites. Difficulty chewing hard food	No feeding issues	Very restrictive in food choices, mostly eats crunchy food (refuses most fruit, veg, meat); chokes on some food; will vomit when cries	No feeding issues, risk for over-eating	No feeding issues, diabetes	No feeding issues	He is constantly feeding. He may want to eat even when he is full. He may want to eat food and medicines at home uncontrollably.	No feeding issues	Spills food	No feeding issues	Very restrictive in food choices, mostly eats crunchy food (refuses soup, fruit, vegetables, meat). Chokes on some food and is allergic to many foods (egg, milk and milk products, peanut, cow meat)	Restrictive food choice until the age of 7-8 (only consumed eggs and yoghurt), since then has been consuming many types of food	Chewing difficulties	Restrictive in food choice, supplement with energy/protein drinks	Picky eater	via PEG	Normal	Normal	Normal	Normal	Difficulty in chewing food, eats soft food	Normal	Normal	Normal	Normal	Difficulty in chewing hard food	Normal	Normal	Normal	Normal	N/A	Prolonged duration of feeding	Cannot self-feed	Normal	Normal
	yes	yes	no	no	no	N/A	N/A	yes	yes	no	yes	no	yes	no	no	no	no	yes	yes	no	yes	yes	yes	yes	no	no	no	no	yes	no	no	no	no	yes	no	no	no	no	N/A	yes	yes	no	no
												overeating			overeating									PEG
	Family 1		Family 2		Family 3			Family 4	Family 5	Family 6	Family 7	Family 8	Family 9	Family 10	Family 11	Family 12	Family 13	Family 14	Family 15		Family 16	Family 17	Family 18	Family 19	Family 20		Family 21		Family 22	Family 23		Family 24	Family 25	Family 26	Family 27			Family 28		Family 29	Family 30	Family 31
Growth	Height 117.4 cm (7.5y) (11p, -1.24 SD)	Height 102.6 cm (4y 10m) (22p, -0.76 SD)	N/A	N/A	Height 163.5cm (52p, +0.04 SD)	Height 171.4 cm (23p, -0.72 SD)	Height 171.6 cm (24p, -0.70 SD)	Height 109.5 cm (12y 1m) (<1p, -5.42 SD)	Height 104 cm (+0.34 SD) (78p, +0.77 SD)	Height 126.2 cm (39p, -0.29 SD)	Height 134cm (>99p, +5.45 SD)	Height 177 cm (19y) (52p, +0.06 SD)	Height 146 cm ( <1p, -2.66 SD)	Height 104cm (10p, -1.27 SD)	Height 161 cm (69p, +0.48 SD)	Height 92 cm (2y 9m) (34p, -0.41 SD)	Height 145 cm (9p, -1.33 SD)	Height 106.4 cm (4y 11m) (37p, -0.32 SD)	Height 90.3cm (3y 3m) (4p, -1.77 SD) 104cm (4y 10m) (23p, -0.73 SD)	175 cm (20y) (-0.19 SD)	Height 119 cm (6p, -1.57 SD)	Height 149.3 cm (77p, +0.73 SD)	Height 117 cm (67p, +0.43 SD)	Height 86cm (2y8m) (6p, -1.55 SD)	Height 99 cm (22p, -0.76 SD)	Height 83 cm (11p, -1.21 SD)	Normal	Normal	Height: 80cm (<1p, -2.78 SD)	Height: 168 cm (18y9m) (14p, -1.06 SD)	Height: 140 cm (14y1m) (<1p, -2.78 SD)	Height: 135.5 cm (13y3m) (<1p, -3.12 SD)	Height: 118 cm (1p, -2.22 SD)	Height: Normal	Height: Normal	Height: Normal	Height: Normal	Height: Normal	Height: Normal	Height: N/A	N/A	Height 131.5 cm (2p, -2.06 SD)	Height 102 cm (48p, -0.05 SD)
	Weight 22 kg (7.5y) (23p, -0.76 SD)	Weight 15.2 kg (4y 10m) (12p, -1.19 SD)	N/A	N/A	Weight 76.4kg (88p, +1.16 SD)	Weight 71.7kg (56p, +0.16 SD)	Weight 62kg (20p, -0.84 SD)	Weight 18.7 kg (12y 1m) (<1p, -3.66 SD)	Weight 18 kg (3y 10m) (83p, +0.94 SD)	Weight 31.7kg (84p, +0.99 SD)	Weight >6SD; Wt/Ht is >>6SD	Overweight	Weight 54.8 kg (35p, -0.38 SD)	Weight 18kg (34p, -0.40 SD)	Weight 46 kg (48p, -0.05 SD)	Weight 11.5 kg (4p, -1.77 SD)	Weight 45.3 kg (54p, +0.10 SD)	Weight 16.4 kg (4y 11 m) (19p, -0.89 SD)	Weight 14kg (3y 3m) (31p, -0.51 SD) 19kg (4y 10m) (65p, +0.38 SD)	55 kg (20 y) (-2.03 SD)	Weight 22kg (11p, -1.22 SD)	Weight 41 kg (63p, +0.34 SD)	Weight 20.1 kg (48p, -0.06 SD)	Weight 13kg (2y8m) (44p, -0.16 SD)	Weight 16 kg (44p, -0.14 SD)	Weight 11.5 kg (17p, -0.96 SD)	Normal	Normal	Weight: 10 kg (1p, -2.41 SD)	Weight: 54kg (18y9m) (5p, -1.61 SD)	Weight: 48 kg (14y1m) (38p, -0.32 SD)	Weight: 29.15 kg (13y3m) (<1p, -2.53 SD)	Weight: 17 kg (<1p, -3.14 SD)	Weight: Normal	Weight: Normal	Weight: Normal	Weight: Normal	Weight: Normal	Weight: Normal	Weight 16 kg (<1p, -3.98 SD)	N/A	Weight 37 kg (47p, -0.08 SD)	Weight 16 kg (44p, -0.14 SD)
Short stature/FTT	-/-	-/-	N/A	N/A	-/-	-/-	-/-	+/+	-/-	-/-	-/- *	-/- **	+/-	-/-	-/-	-/-	-/-	-/-	-/-	-/+	-/-	-/-	-/-	-/-	-/-	-/-	-/-	-/-	+/+	-/-	-/-	+/+	+/+	-/-	-/-	-/-	-/-	-/-	-/-	-/+	-/-	+/-	-/-
[truncated: 4 more columns]

## Sheet: SD
	Family 1		Family 2		Family 3			Family 4	Family 5	Family 6	Family 7	Family 8	Family 9	Family 10	Family 11	Family 12	Family 13	Family 14	Family 15		Family 16	Family 17	Family 18	Family 19	Family 20		Family 21		Family 22	Family 23		Family 24	Family 25	Family 26	Family 27			Family 28		Family 29	Family 30	Family 31
	F1-P1	F1-P2	F2-P1	F2-P2	F3-P1	F3-P2	F3-P3	F4-P1	F5-P1	F6-P1	F7-P1	F8-P1	F9-P1	F1O-P1	F11-P1	F12-P1	F13-P1	F14-P1	F15-P1	F15-P2	F16-P1	F17-P1	F18-P1	F19-P1	F20-P1	F20-P2	F21-P1	F21-P2	F22-P1	F23-P1	F23-P2	F24-P1	F25-P1	F26-P1	F27-P1	F27-P2	F27-P3	F28-P1	F28-P2	F29-P1	F30-P1	F31-P1	F32-P1
TRMT1 variant(s) (NM_001136035)	c.454-1G>C p.(Cys86Glnfs*24)		c.1194G>A (p.Trp398*)		c.1394_1396delTGC (p.Leu465_Arg466delinsTrp)			c.995A>G (p.Gln332Arg) and c.255-1G>T p.(Cys86Glnfs*24)	c.1107-1G>A p.(Ala370Profs*11) and c.310+5G>C p.(Cys86Glnfs*24)	c.884dup (p.Leu296Profs*24) and c.1042T>C (p.Cys348Arg)	c.209 A>G (p.Asn70Ser) and c.352G>T (p.Asp118Tyr)	c.1107-1G>A p.(Ala370Profs*11) and c.389_390delAA (p.Lys130Argfs*3)	c.506G>C (p.Arg169Pro)	c.310+5G>C p.(Cys86Glnfs*24) and c.967C>T (p.Arg323Cys)	c.505C>T (p.Arg169*)	c.1332_1333del (p.Tyr445Leufs*28)	c.312del (p.Lys105Argfs*25)	c.691G>A (p.Asp231Asn)	c.1332_1333del (p.Tyr445Leufs*28)		c.311-1G>A p.(Cys86Glnfs*24)	c.752_754del (p.Glu251del)	c.310+5G>C p.(Cys86Glnfs*24)	c.1400C>T (p.Ser467Leu) and c.967C>T (p.Arg323Cys)	c.657_688del (p.Gln219Hisfs*22)		c.657_688del (p.Gln219Hisfs*22)		c.657_688del p.Gln219Hisfs*22	c.1332_1333del (p.Tyr445Leufs*28)		c.1332_1333del (p.Tyr445Leufs*28)			c.1545_1546del, p.(Glu515AspfsTer2)			c.657_688del		c.24_33del p.(Leu10Alafs*72) and c.310A>T p.(Ile104Phe)	c.942_943del, p.(Ser315HisfsTer4)	c.1679G>A (p.Gly560Asp)
Variant type	Homozygous		Homozygous		Homozygous			Compound heterozygous	Compound heterozygous	Compound heterozygous	Compound heterozygous	Compound heterozygous	Homozygous	Compound heterozygous	Homozygous	Homozygous	Homozygous	Homozygous	Homozygous		Homozygous	Homozygous	Homozygous	Compound heterozygous	Homozygous		Homozygous		Homozygous	Homozygous		Homozygous	Homozygous	Compound heterozygous	Homozygous			Homozygous		Compound heterozygous	Homozygous	Homozygous
Sex	Male	Female	Male	Female	Female	Male	Male	Male	Male	Male	Male	Male	Female	Male	Male	Male	Female	Male	Male	Male	Male	Female	Female	Female	Male	Male	Female	Female	Female	Male	Male	Female	Male	Male	Female	Female	Male	Male	Female	Male	Female	Male	Male
Parental consanguinity	Yes, first cousins		No		Yes, first cousins			No	No	No	No	No	Yes, maternal great grandfather and paternal great grandfather were thought to be cousins	No	Yes, first cousins	Yes, first cousins	Yes, first cousins	No, but maternal and paternal grandmothers from the same village	Yes, second cousins		Yes, first cousins	Yes	No	No	Yes		Yes, double first cousin		Yes	Yes		Yes, first cousins	Yes, distant relatives	No	Yes, second cousins			Yes, first cousins		No	Yes	Yes, double first cousin
Family history	No		No		No			No	No	Sister has KCNN2-related NDD	Father's maternal half-brother has a learning disability	One brother with ID and same facial dysmorphysms (not tested yet). One sister with mild ID, not the same dysmorphisms, only 1 heterozygous variant	No	No	One of maternal cousin has myopathy	No	No	Family history of seizures on the maternal side of the family. One cousin with DD, hydrocephalus and language impairment (heterozygous for TRMT1 variant)	One brother and maternal two monozygotic uncle with same ID and same facial dysmorphysms (carries same hozomygous variant)		Motor disorder in first cousin's son	N/A	One pregnancy loss; Down Syndrome	Mother has Hashimoto's disease, father has metabolic syndrome and hypothyroidism	No		One of her uncles and one of her aunts		IUFD and stillbirth of older siblings	No		A brother with isolated lactic acidosis of unknown etiology and 2 siblings with short stature	Irrelevant	No	Yes (affected siblings)			Yes, 3 deceased siblings		Yes, sister with GDD and spasticity	No	A parental uncle has neurodevelopmental disorder
Ethnicity	Irish Traveller	Irish Traveller	Pakistani		Mennonite			Creole	Caucasian/Hispanic	Caucasian/Hispanic	German, Irish, African, Scottish, Scandinavian	Dutch/Caucasian	Puetorican	Caucasian	Turkish	Kurdish	Turkish	Swedish/Caucasian	Turkish		Turkish	Pakistani	Hispanic	Caucasian	Pakistani		Iranian Arabs		Egyptian	Kurdish		Middle Eastern	Egyptian	Caucasian	Farsi			Arab		Malay	Pakistani	Kurdish
Birth history	Induced, ventouse, Term +10d	NVD, Term +2d	Term, born via SVD with immediate cry, no neonatal unit admission	Term, born via SVD with delayed cry, no neonatal unit admission	NVD, full term	NVD, term	NVD, term	Induced, 35w	Full term, eutocic delivery	Full term, c/s (repeat)	Term, c/s due to failure to progress	37+3w, c/s because of maternal indication	Term NVD	Term	He was born term. No significant perinatal problem.	Normal, term	NVD, 39w	Born 38+3w	IVF twin pregnancy twin lost 6 week and patient 36 week, c/s, maternal gestationel diabetes	Term, NVD	Several episodes of fever with antibiotic treatment during pregnancy, IUGR, 37w	Normal	Term; 39+2w	Term	c/s, immediate cried	immediately cried	Preterm (4 weeks earlier than due date), neonatal icter/ poor feeding for the first 24 hours	Term, vaginal delivery, poor feeding for 10 hours after delivery	Full term, C/S	Term, NVD	Term, NVD, DVT history during pregnancy	Term, NVD, found cord around neck after birth per parents	Term, NVD	Term	N/A	N/A	N/A	N/A	N/A	Preterm (36w), fetal distress	Term, NVD	Term, rapidly resolving bilateral pneumothorax	36+6 w, birth after induction for fetal heart rate abnormalities
Birth WT	2.93 kg (15p, -1.06 SD)	2.75 kg (10p, -1.29 SD)	N/A	N/A	3.01 kg (21p, -0.79 SD)	N/A	N/A	2.05 kg (9p, -1.32 SD)	3.4 kg (40p, -0.26 SD)	3.30 kg (34p, -0.42 SD)	4.11 kg (86p, +1.10 SD)	2.24 kg (2p, -2.11 SD)	3.17 kg (27p, -0.62 SD)	3.77 kg (66p, +0.43 SD)	2.35 kg (1p, -2.50 SD)	2.72 kg (9p, -1.35 SD)	2.6 kg (7p, -2.71 SD)	3.60 kg (53p, +0.08 SD)	2.40 kg (16p, -1.01 SD)	3.50 kg (46p, -0.10 SD)	2.25 kg (2p, -2.10 SD)	2.80 kg (12p, -1.19 SD)	2.778 kg (11p, -1.23 SD)	3.53kg (59p, +0.23 SD)	2.4 kg (1p, -2.50 SD)	2.7 kg (8p, -1.38 SD)	2.48 kg (29p, -0.55 SD)	2.95 kg (18p, -0.90 SD)	2.9 kg (16p, -1.00 SD)	3.6 kg (43p, +0.08 SD)	3.4 kg (40p, -0.26 SD)	2.9 kg (16p, -1.00 SD)	3 kg (18p, -0.90 SD)	2.81 kg (11p, -1.20 SD)	N/A	N/A	N/A	N/A	N/A	2.5 kg (22p, -0.78 SD)	N/A	3.345 kg (36p, -0.35 SD)	2.7 kg (8p, -1.38 SD)
Birth OFC	N/A	N/A	N/A	N/A	N/A	N/A	N/A	31 cm (19p, -0.87 SD)	35 cm (35p, -0.40 SD)	N/A	N/A	N/A	N/A	35 cm (35p, -0.40 SD)	N/A	35 cm (35p, -0.40 SD)	31.0 cm (<1p, -2.58 SD)	34.5 cm (27p, -0.61 SD)	N/A	N/A	31 cm (<1p, -2.15 SD)	N/A	N/A	34 cm (29p, -0.54 SD)	NA	NA	33.5 cm (74p, +0.62 SD)	33 cm (11p, -1.22 SD)	33 cm (11p, -1.22 SD)	35cm (35p, -0.40 SD)	34cm (20p, -0.83 SD)	N/A	34.5 cm (27p, -0.61 SD)	34 cm (20p, -0.83 SD)	N/A	N/A	N/A	N/A	N/A	33.3 cm (58p, +0.20 SD)	N/A	N/A	33 cm (10p, -1.27 SD)
Birth Length	N/A	N/A	N/A	N/A	N/A	N/A	N/A	41 cm (1p, -2.27 SD)	50 cm (48p, -0.06 SD)	N/A	55.88 cm (>99p, +2.18 SD)	46 cm (6p, -1.56 SD)	53.43 cm (92p, +1.44 SD)	52 cm (76p, +0.70 SD)	50 cm (48p, -0.06 SD)	51 cm (62p, +0.32 SD)	47.0 cm (14p, -1.10 SD)	52 cm (76p, +0.70 SD)	48 cm (54p, +0.11 SD)	55 cm (97p, +1.84 SD)	43.5 cm (1p, -2.49 SD)	52cm (82p, +0.93 SD)	49.5 cm (51p, +0.02 SD)	53 cm (90p, +1.29 SD)	NA	NA	46 cm (35p, -0.4 SD)	52 cm (82p, +0.93 SD)	47 cm (14p, -1.10 SD)	N/A	N/A	N/A	48 cm (21p, -0.81 SD)	47 cm (12p, -1.18 SD)	N/A	N/A	N/A	N/A	N/A	N/A	N/A	N/A	47 cm (12p, -1.18 SD)
Sat	8m	6m	12m	12m	8m	N/A	N/A	2y	12m	N/A	6m	20m	8m	N/A	12m	N/A	N/A	10m	10 m	6 m	9m	9m	7m	18m	10m	9m	9m	8m	1y	N/A	N/A	N/A	2y	12m	N/A	Not delayed	Not delayed	2y	2y	12-18m	N/A	9m	N/A
Walked	14m	2y	3y	3y	20m	N/A	N/A	Not achieved	26m	18m	10m	Started walking before 15m but regressed after status epilepticus at 15m. Independent walking not achieved.	2y	18m	3y	25m	18m	26m	3y	2y	23m	2y (never crawled)	delayed	not yet (2y 8m)	2y	1y 9m	15m	12m	2y 3m	18m	18m	1y 8m	3y	19m	N/A	Not delayed	Not delayed	4y	4y	3y	N/A	15m	15m
First word	2y	N/A	4y	3y	2y	N/A	N/A	2y	3y	12m (intelligible 3y)	4y	N/A	2y	3y	8y	17m	30m	2y	2y	2y	3y	Delayed	N/A	18m	2y	15m	No speech	3y	2y 2m	6y	4.5y	Not delayed	2y	After 2y	N/A	Not delayed	N/A	6y	Absent speech	2y	N/A	2y	3y
First concerns	Delayed speech and motor development at 2 years of age	Delayed speech and motor development at 2 years of age	Delayed motor milestones and speech	Delayed speech and motor development	Global developmental delay and speech delay at around 2 years of age	N/A	N/A	From pregnancy (unilateral renal agenesis, short femora, polyhydramnios)	6m hypotonia	Delayed speech and motor development at 2 years of age	Regression of speech sounds noted at 15m, developmental delay at 2y, speech delay, obesity, 2y11m autism	Developmental delay from first year, long lasting status epilepticus at 15m of age with need for resuscitation, regression in skills afterwards	Around 18m	N/A	During the neonatal period, the child showed no signs of crying when hungry, and his movements were notably slow and insufficient.	Severely hypotonic and trigonocephaly was noted at age of 5m	Recurring febrile seizures from 9.5m	Delayed development 6m of age	After he was born, he was hospitalized for 11 days in the intensive care unit due to hypoglycemia and hospitalized at the age of 2m due to pneumonia and eczema	Delayed speech and motor development at 2y	Delayed speech and motor development at 2y of age	Gross motor delay	Early poor growth and weight gain, then motor delays, very clumsy when walks. Delayed speech, but middle ear infections, decreased hearing	Feeding problems, frequent respiratory infections with high fever, delayed motor development	8m	6m	First days after birth	25m after the first seizure	Delayed motor and cognitive milestones	Recurring febrile seizures at 15m	Recurring seizures at 18m usually occurs during sleep	Toe anomalies after birth then speech delay and short stature	Delayed cognitive, motor and articulation	Hypotonia, delayed speech and motor development	Dependency	N/A	N/A	N/A	N/A	Delayed walking and speech	N/A	Delayed speech at 2.5y	At birth - finger and arm malformations with nystagmus
Speech/language	Could speak single words by 2y; by 7.5y, can count 1 to 10 but difficult to understand speech	Delayed but milder than brother, at 4y10m - some words not clear	Delayed, started to speak single words by 4y, can now make 2-3 words sentence	Delayed, at 3y started 1 word, only can say 4-5 words	No words until after 2y, could speak by 4y, but many words hard to discern by other people	N/A	N/A	Could speak short sentences	Could speak 10-20 words by 3y 10m	Started speech therapy at 2y, Head start since age 3.5y, in special education since 4y - still 12-18m behind grade level	Rare spontaneous speech, can count to 10 and name shapes and colors when prompted	Single words; understands language. Speech is very limited	Global delay, speech delay	Speech delayed, could speak a few words at 5y	Able to speak single words after 8y of age. In the last 6-7m , he has rarely been able to form short 2-words sentence. No meaningful verbal cooperation could be established. He can only speak 20-30 single words now.	Speech delay, could speak only two word sentences at 2.9y and 50 words at 4.4y	Speech delay; can only speak a combination of 5 words	First words at 2-3y. Single words at 5y. Two-word sentences at 7.5y	Single words; understands language. Speech is very limited	He started forming meaningful and long sentences at the age of 7	No sentence	Delayed. Small simple sentences at 3y	Delayed. Still says only a few words, does not use sentences	Six different words at 2y 8m	1y 3m (moderate speech delay)	1y 1m (mild speech delay)	No speech	Stuttering	Single words/letter	First words at 6y, first simple sentence at 8y	Single words; understands basic command.	Expressive language impairment with poor articulation	Single words at 2y, then till now short sentences with unclear speech	Orofacial dyspraxia, poor speech	Delayed	Delayed	Delayed	Delayed	Delayed	Poor speech with a total of 4 words at 11y and cannot make phrases	Stuttering	Delayed speech -started to speak single words at 2y, two word sentences at 2.5y; bilingual context	Delayed speech - started to speak single words at 3y; bilingual context
Gross motor	At 5y - stiff unsteady gait, jerky movements, frequent stumbling. At 7y - cannot peddle on bike.	At 4y 10m - clumsy	Sitting started at 1y followed by walking at 3y, currently ambulatory in all settings. Able to run.	Able to walk and run	Gross motor delay, poor coorindation, mild ataxia	N/A	N/A	Doesn't walk, crawls	At 3y10m - clumsy	PT since age 2	No delays	In a wheelchair. Can walk short distances only with support. Severe pes equinus	Walks, poor coordination	N/A	N/A	Moderate delay, walking with 2.6y, clumsy	Motor delay - free walking 18m	Unsteady, broad-based gait, frequent stumbling	At 3y 3m - clumsy	He started walking after the age of 2, but was hypotonic and walked unsteadily. After the age of 10, his balance improved. Poor coordination, mild ataxia.Now unable to paddle bike but can do simple chores	Asymetric spastic diplegia after HHE syndrome, after febrile epilepstic status when 2y, confirmed by evolution of MRI	Delayed gross motor skill development, never crawled	Poor coordination, frequently falls	Psychomotor developmental delay	32 month (moderate)	21 month (moderate)	Abnormal and clumsy	Abnormal and clumsy	Could walk at 2y6m, steps about 10 meters	3 years old walking	Walking 7 years	Abnormal gait in the form of out toeing, bilateral tight Achilles tendon	Started walking at 3 years and can walk well now	Poor coordination	Delayed	Delayed	Normal	Moderate delay	Delayed	Walked at 3y, cannot jump and takes 3-4 steps only	N/A	N/A	N/A
Fine motor	At 5y - two years delayed with fine motor; At 7.5y - difficulty with pincer grip, difficulty threading beads. Cannot write. Can read a few words.	Better than brother	Grasp present, can hold pencil and do scribbling only.	Pincer grasp present.	Mild delays	N/A	N/A	N/A	Delayed	Mild delays	Will finger feed self, does not use utensils at 5y1m	N/A	Difficulty with fine motor. Cannot write	N/A	N/A	Mild delays	N/A	Mildly delayed	Can eat with his fingers, he can't stack the cubes	Now, at the age of 20, he can hold a pencil and write letters and draw a stickman. However, he cannot write or read sentences.	Global developmental delay, Brunet Lezine test: developmental age 20 month, when chronological age was 5y 8m. Now 8 years old, cannot eat alone without help, cannot undresss himself, vesico-sphincterien control acquired	Delayed, writing is difficult due to both motor delay and restlessness, low level of everyday functionality	Moderate; limited speech	Good fine motor skills	27m (moderate)	13m (moderate)	Abnormal and intention tremor	Abnormal and intention tremor	At 1y 6m could grasp objects, holds pens but lacked fine movement	Good fine motor skills, holds a glass at 6y	Abnormal and intention tremor	N/A	Can hold things and play with toys but still unable to use the pencil	Difficulties with fine motor skills, including holding a pencil, writing, brushing teeth and using a knife	Delayed	Delayed	Delayed	Moderate delay	Delayed	Minimal tremor	N/A	N/A	N/A
Intellectual disability	Moderate	Mild	Severe-profound	Mild	Moderate	N/A	N/A	Moderate	Yes	Yes (12-18 months behind grade level)	Yes	N/A	Yes	N/A	Yes (was unable to learn how read or write. He only knows simple commands, but forgets them in a short time)	Moderate-severe	Moderate	Moderate	Moderete	Mild-moderete	Moderate-severe	Mild-moderate	Moderate	Mild	Moderate	Moderate	Moderate	Mild-moderate	Moderate	Moderate-severe	Severe	Yes	Moderate, IQ: 58 (knows body parts and objects, but does not know colours)	Mild	Moderate	Mild-moderate	Mild-moderate	Moderate-severe	Moderate	Moderate-severe	Moderate	Mild-moderate	Moderate
School	Special needs class in mainstream school	Mainstream school, 1:1 help	No	Not yet	Individual education plan, education assistance	N/A	N/A	Specialized school	To begin mainstrem school with help	Special education classes with therapies	Special education kindergarten, speech and occupations therapies	Special needs school	Aggressive behaviour	Learning difficulties	He can not continue formal education. He is going to a special education class without any benefit.	Not yet	State school for the death	Specialized school	Not yet	N/A	Specialized school	Special class at special school	N/A	N/A	No	No	Not attended	Third grade of primary school of chidren with special needs	Not yet	Graduated from special high school	Special school	Attends regular school, requires special 1:1 classes, academic performance is below average	Learning difficulties, can recognise letters but unable to write	Mainstream school	No	No	No	No (went to school for 15 years but did not learn anything)	No	No schooling	Not yet	Special needs school	Second year of primary school with help assistant
Behaviour	Poor concentration, very active, toilet trained (day) 3y	Sociable, ADHD, toilet trained at 2y	Hyperactive ang aggressive. Repetition of words (Echolalia). No stereotypic movements.	No issues as yet	Sociable, pleasant	N/A	N/A	ASD, non toilet trained	Social, very active. No toilet trainet yet.	ADHD	Defiant, only lets mother touch him, likes tight squeezes, tight spaces, and running into things. Will hit, bite, pinch others; hits himself if he is mad, decreased pain reaction, fear of stairs. Does not interact socially with others	Very active, cheerful and friendly, very social	N/A	Hyperactivity	There is no hyperactivity, abnormal behaviors, agression, self-mutilation. He is extremely calm. It is said that if someone hurts himself, he will not speak up.	Poor concentration	Anxious behaviour	Very active, sociable	Sociable, hyperactivity, self mutilation under stress	He was hyperactive until the age of 10, but now he is very calm	Social, restless, poor autonomy in activities and games	Moderate ADHD	Normal	Normal	Normal	Normal	Bad temper	Bad temper	Poor concentration, social, hyperactive	Bad temper, friendly, self-mutilation	Friendly, anxiety	Learning difficulties, moderate attention deficit, social anxiety, low self esteem	Poor concentration, hyperactive	N/A	ASD, shyness	Social/acceptable	Social/acceptable	Anxiety, agitated	Bad tempered	Poor attention span,restless,unable to stand still	Sociable	N/A	N/A
Feeding	Difficulty chewing hard food	Difficulty chewing hard food	No feeding issues	No feeding issues	No feeding issues	N/A	N/A	Difficulty chewing hard food	Ay 3y and 10m he began by chewing small bites. Difficulty chewing hard food	No feeding issues	Very restrictive in food choices, mostly eats crunchy food (refuses most fruit, veg, meat); chokes on some food; will vomit when cries	No feeding issues, risk for over-eating	No feeding issues, diabetes	No feeding issues	He is constantly feeding. He may want to eat even when he is full. He may want to eat food and medicines at home uncontrollably.	No feeding issues	Spills food	No feeding issues	Very restrictive in food choices, mostly eats crunchy food (refuses soup, fruit, vegetables, meat). Chokes on some food and is allergic to many foods (egg, milk and milk products, peanut, cow meat)	Restrictive food choice until the age of 7-8 (only consumed eggs and yoghurt), since then has been consuming many types of food	Chewing difficulties	Restrictive in food choice, supplement with energy/protein drinks	Picky eater	via PEG	Normal	Normal	Normal	Normal	Difficulty in chewing food, eats soft food	Normal	Normal	Normal	Normal	Difficulty in chewing hard food	Normal	Normal	Normal	Normal	N/A	Prolonged duration of feeding	Cannot self-feed	Normal	Normal
Vision	Normal acuity, eyes converge during tic-like behaviour	Intermitent convergent squint	Left convergent squint. Vision normal.	Normal	Normal	N/A	N/A	Normal	Normal acuity	Normal	Normal acuity, poor eye contact with autism	Normal	N/A	Normal	He has vision loss of his left eye. An ophtalmologist suggested using glasses, but he can not use glasses	Normal	Hyperopia	Astigmatism, Strabismus	Normal	Normal	N/A	Normal	Esotropia, had surgery, myopia	Strabismus convergens alternans	Normal	Normal	Normal	Normal	Infrequent nystagmus, hypermetropia, optic nerve dysfunction	Strabismus	Strabismus	Astigmatism	Squint	Normal	N/A	N/A	Normal	N/A	N/A	Grossly normal, squint	Normal	Normal	Nystagmus and wears glasses
Sleep	Restless when asleep but unusual movement stop	Restless when asleep	Restless while asleep.	Normal pattern	Normal	N/A	N/A	N/A	Normal	Normal	Takes a while to fall asleep, sleep apnea, on CPAP	Normal	Normal	Normal	His night sleep is irregular. He sleeps only 4-5 hours at night. There is a stereotypical behavioral pattern of waking-up at night and opening and closing doors.	Normal	Restless while asleep	Normal	His night sleep is irregular.waking up due to shortness of breath and apnea attacks	Normal	Normal	N/A	Restless sleep. "loves" sleep but wakes up "a lot"	normal	Normal	Normal	Normal	Normal	Restless and sleepless	Normal	Normal	Normal	Sleepless	Snoring	Normal	Normal	Normal	Not good	Not good (wakes up at night)	Fairly normal	N/A	Normal	Normal
Abnormal movements	Complex motor stereotopies and tics (flaps hands when excited, licks hands, rubs hands on head, extends neck, extends arms behind back), verbal tics, frequent jerks and unusual posturing of arms (onset < 5y) - on clonidine	Some fidgety movements, no motor stereotopies	None	None	None	None	None	None	Motor stereotopies and tics: flaps hands when excited	None	Moves head back and forth, hand flapping, spins when excited or angry	N/A	None	None	Unpurposeful arm and leg movements.	None	Hypertonic movement disorder (lower extremities)	None	Starts to itch when the top is taken off and vocal tic before going to sleep	No	None	None	None	None	None	None	None	None	Motor stereotypies including hand flapping, excessive voices, autistic	None	Motor stereotypies and tics; flaps hands when excited	None	None	None	N/A	None	None	None	None	Adventitious movements: some rigid posturing with minimal stereotypic habitus Movement: bradykinesia in the early stages	N/A	None	None
Seizures	None	None	Started at 6m, febrile seizures, 4-5 episodes in total, Uprolling of eyes, cyanosis and loss of body tone during the seizure episode. Not on regular anti convulsant. Last seizure 2y back.	Seizures started at 2 years of age, 1 episode Generalised tonic-clonic and uprolling of eyes. Started on levetiracetam, Seizure free for 1.5 years.	None	History of seizure but seizures free for over a decade now, still on anticonvulsant	None	None	Febrile seizures	Localization specific seizures, weaned off levetiracetam	None	Onset at 1y: status epilepticus and afterwards generalised epilepsy. He has been on anti-eplieptic medications since, but did not have any large seizures afterwards.	Yes	Yes 3 episodes generalised febrile seizures, started at 2y	2 febrile seizures (at 18m and 2y) VPA used between the ages of 2-4y. Valproic acid at 4y then no seizure after 2y of age.	None	Febrile seizures until ~12 month	Febrile seizures at 10 m. From 1.5 y afebrile seizures.	No clinic epilepsy but EEG abnormalities present	Generalized tonic-clonic seizure at 8y. Treatment was administered until 12 years old and then discontinued. EEG has been normal since the age of 12.	Febrile convulsive status when 2 years old, seizure free when 4 years old with valproate and levetiracetam, treatment still ongoing.	None	None	None	Generalised tonic clonic, focal fits at 1y of life, AED carbamazepine and fit-free for 6m now	Generalised, focal fits since 1m of life, AED carbamazepine and fit-free for 1.5y now	Unknown seizure type from the age 27 month	Unknown seizure type	None	First seizures (often febrile) at 15m generalized type epilepsy, now he is seizures free. Last seizures at 8y,currently no AED, normal EEG pattern	Began at 18m, usually in the night while sleeping, generalized type (afebrile). Last seizures 1.5 years ago, ongoing medical treatment, normal EEG patern	None	Apneic spells in the first 2.5 years of life and disappeared after that	None	History of seizures without recurrence (seizure free now)	None	History of seizures- took ASMs	From birth until 12y	Yes	None	Yes	None	None
Other medical history	Asthma and eczema	Asthma and eczema	Asthma	None	None	N/A	N/A	Asthma, multiple fractures, osteoporosis	Joint laxity. Laryngomalacia in neonatal period	Undesceded testicles bilaterally	Obesity	Atopic constitution	SNHL, hypertension	N/A	Hearing loss(moderate at right and mild at left.) mild aort insufficieny but his last echocardiography was normal.	None	None	Dry skin	Symptoms due to the genetic disease lathosterolosis (hepatosplenomegaly, edema of the lower legs, adrenal insufficiency, cholestasis, jaundice, hypoalbuminemia, hypocholesterolemia and hypertriglyceridemia) and with the diagnosis of CVID, he receives IVIG every 3 weeks. Asthma and atopic constitution, anemia and thrombocytopenia due to chronic ITP	No	None	N/A	Multiple allergies, brochospasm under therapy	Hepatopathy, liver fibrosis, liver transplanted at age 2y1m, impaired hearing, thrombocytopenia, arterial hypertension	No	No	Profound defness from birth	No	Skin photosensitivity	Unilateral cryptorchidism, operated at 2y	No	Alopecia, vitamin D deficiency, short stature due to growth hormone deficiency (on growth hormone)	None except apneic spells	Asthma	Diabetes mellitus	None	None	None	None	N/A	N/A	In infancy - recurrent ear infections, adenoidectomy and insertion of transtympanic aerators	Nystagmus
Last review	14y: tics/stereotopies continue, reading simple books, writing a challenge, 1:1 help in a special class	11y: ADHD, episodes of hand tightening, poor coordination, reading simple books	5.5y: hyperactive and aggressive.	3y	24y	28y	30y	12y: reading but without understanding, echolalia	3y 10m	8y	5y 1m	19y: few words, no speech in sentences, in wheelchair, can walk few steps with support, severe pes equinos	36y: a lot of migraine, agreesive behavior, anxiety	5y 3m	13y 4m	4.4y: poor concentration, speech delay (50 words active, echolalia)	12.9y	4y 11m	4y 10m	20y	8y: very little autonomy in the acts of daily life, does not eat alone, does not dress alone, does not go to the toilet independently. no symbolic games, limited verbal comprehension out of context. Much dehambulation, manipulation of objects, sensory explorations. unintensionnal unsafe conduct.	11y	6y	2y8m	3y	2y	19y	17y	2y6m	18y: bad temper (2 weeks ago he had an argument with his friends and punched through window then get operated by hand surgeon. According to his mother temper problems began because of puberty) self care, self mutulation	He is friendly, trying to draw a sun during examination. Obsessions are present (such as wearing gloves) can eat independently, has benefited from special education	13y3m	8y8m	7y: difficulty in fine motor skills, mild cognitive impairment	47y	35y	25y	43y	30y	11y: minimally ambulant, stiff, ADL mostly dependant, unable to read or write well	4y	11.5y	4y
Face	Broad eyebrows, epicanthic folds, telencanthus, prominent ears, thick upper ear helix	Epicanthic folds, mild telencanthus	Convergent squint. Vision normal.	Prominent eyes	Non-dysmorphic	N/A	N/A	Broad eyebrows, lower lid everted, malar hypoplasia, anteverted nares, long philtrum, prominent ears	Epicanthic folds. Anteverted nares	Occipital prominence, slight upward slant to palpebral fissures, epicanthal folds, malar hypoplasia, full cheeks and thick helices, thin upper vermillion	Macrocephalic, brachycephalic, very round face	Broad and full arched eyebrows, mild telecanthus, mild blepharophimosis, mild upslant, deepset eyes, deep nasal bridge, full nasal tip, thin upper lip	Broad eyebrow	Large front,large eyebrows, large low set ears	Small eyeballs with narrow and long face. Prominent antihelix, bilaterally. Groove in columella.	Prominent metopic suture, upslanting palpebral fissures, hypoplastic alae nasi, open mouth appearance, small chin, small ears	Low front hairline, bushy eyebrows, up-slanting palpebral fissures, despressed nasal bridge, full lips, flat midface	Non-dysmorphic	Mild microcephaly, broad nasal bridge, epicantus inversus, upslanted palpebral fissures, full nasal tip, sparse eyebarrows, sparse hair	Mild microcephaly, broad nasal bridge, epicanthus inversus, upslanted palpebral fissures, full nasal tip, sparse eyebrows, sparse hair	Low anterior hairline, hypertrichosis over forehead, bifrontal narrowing, synophrys, upslanting palpebral fissures, low-set ears, wide nasal bridge, broad nasal tip, full lower lip	Non-dysmorphic	Prominent forehead	High anterior hairline, tall and prominent forehead, sparse eyebrows, epicanthic folds, infraorbital crease, full cheeks, wide and depressed nasal bridge, short anteverted nose, broad nasal tip, short columella, tented upper lip, full and everted lower lip, micrognathia	Triangular face, low-set eyebrows, hypertelorism, infraorbital crease, short nose, broad nasal tip, long philtrum, thin upper lip, broad chin	Long face, bifrontal narrowing, high anterior hairline, upswept frontal hairline, sparse eyebrows, squint, hypertelorism, low-set and posteriorly rotated ear, prominent crus of helix, wide nasal bridge, short nose, broad nasal tip,tented upper lip, long philtrum	Normal	Normal	Broad face, high forehead, sparse scalp hair	Normal	Normal	Normal	High forehead, squint, depressed nasal bridge, smooth philtrum, thin lips, cupped large ears	Broad eyebrows, epicanthus	N/A	Ectodermal dysplasia	Normal	Normal	Normal	Squint	Normal	Epicanthus, splayed lower lip, brachycephaly	Wide face, brachycephaly, eversee lower lip, short philtrum, maxillary hypoplasia
Mouth	Wide-spaced teeth	Diastema	Normal	Normal	N/A	N/A	N/A	Narrow mouth, crowded teeth	Constantly open mouth, high palate.	N/A	Normal	Prominent and broad mandibula/ chin	Normal	N/A	Narrow and high palate.	N/A	Normal	Normal	Micrognathia (pointed chin), retrognathia, thin upperlips high palate, multiple tooth decay and petechiae on the palate due to low platelet	Micrognathia (pointed chin), high palate, multiple tooth decay	Diastema between upper medial incisiors	N/A	N/A	N/A	Normal	Normal	Normal	Normal	Open and narrow mouth	High arched palate	High arched palate	Normal	Open mouth, thin upper lip	N/A	Normal	No	Normal	Normal	Normal	Normal	Normal	Small mouth	Normal
Hands/feet	5th finger clinodactyly and camptodactyly, single palmer creases	Incurved 5th toes, normal creases, hypoplastic 5th toenail left foot	Normal	Normal	N/A	N/A	Increased range of motion of the joints	Pes equinus	Normal	Hockey stick creases	Normal	Relatively short and broad fingers, with short distal phalanges, particularly in the thumbs. Pes equinus	Brachydactyly	N/A	Arachnodactyly on both hands and feet.	N/A	Normal	Small hands and feet, pes planus	Brachydactyly, toe 2-3 finger partial syndactyly, sandal gap in feet	Sandal gap in feet	N/A	Pes planus	Normal	Normal	Normal	Normal	Bilateral fingertip skin stiffening and bilateral flat feet	Bilateral fingertip skin stiffening and bilateral flat feet	Abnormal creases, 5th finger clinodactyly	Pes planus, arachnodactyly	Pes planus	Bilateral flexible pes planus, medial arch corrected on tiptoeing, toe syndactyly and hypoplasia of toes	Normal	N/A	Normal	Skin lesions on palmar surface	Normal	Genu valgum	Genu valgum, flat feet	Normal	Normal	Adduction chips	Chips in adduction, discreet hallux valgus
Neurology	Tone normal, brisk reflexes (legs>arms)	Brisk reflexes	Brisk reflexes	Brisk reflexes	Brisk reflexes, poor coordination, mild dysmetria, mild dysrhythmia	N/A	N/A	Normal tone	Hypotonia. Normal reflexes.	Normal	Normal	Hypertonia in the legs, poor coordination	Normal tone	N/A	Cranial nerves were intact. Deep tendon reflexes were brisk without other upper motor neuron signs. No cerebellar signs. He had diffuculty in walking (balance problems) No significant verbal communication could be performed. But he can do some simple commands, for example "open your mouth" etc. His movements were prominently slow.	Hypotonic, clumsy, poor coordination	Normal	Normal tone	Hypotonia and diffuculty in walking	Hypotonia, mild ataxia, normal reflex	Spastic diplegia with bilateral epileptic trepidation predominant distal, affecting only the legs and mainly left. Secondary orthopedic deformity. Brisk lower extremity reflexes	Normal tone, hypermobility	Poor coordination	Hypotonia	Normal	Normal	Just clumsy gait and decreased DTRs	Just clumsy gait and decreased DTRs	Mild hypotonia and brisk reflexes	Normal DTR	Normal DTR	Normal	Normal tone and reflexes, hypotonia in early life	Normal tone and DTR	Normal	Normal	Normal	Normal	Normal	Truncal hypotonia with appendicular hypertonia, walks with a spastic gait, spasticity + admixed with rigidity Tone: Increased in 4 limbs, more in lower limbs Reflexes: 4+, increased in lower limbs Power: Fair UMN signs present, clonus present Muscle bulk: normal Posture: hypertonic posturing Body habitus : normal, well built Deformity: Nil	N/A	N/A	N/A
Other	Mild hypospadias	N/A	N/A	N/A	N/A	N/A	N/A	Unilateral renal agenesis, macrophage activation syndrome	N/A	Flat feet	None	N/A	N/A	N/A	N/A	N/A	Sensorineural hearing loss, cochlea implants	N/A	Micropenis	None	N/A	N/A	N/A	N/A	No	No	N/A	N/A	No	N/A	Gynecomastia	No	N/A	N/A	No	Dental complications	No	No	No	N/A	N/A	N/A	N/A
Growth	Height 117.4 cm (7.5y) (11p, -1.24 SD)	Height 102.6 cm (4y 10m) (22p, -0.76 SD)	N/A	N/A	Height 163.5cm (52p, +0.04 SD)	Height 171.4 cm (23p, -0.72 SD)	Height 171.6 cm (24p, -0.70 SD)	Height 109.5 cm (12y 1m) (<1p, -5.42 SD)	Height 104 cm (78p, +0.77 SD)	Height 126.2 cm (39p, -0.29 SD)	Height 134cm (>99p, +5.45 SD)	Height 177 cm (19y) (52p, +0.06 SD)	Height 146 cm ( <1p, -2.66 SD)	Height 104cm (10p, -1.27 SD)	Height 161 cm (69p, +0.48 SD)	Height 92 cm (2y 9m) (34p, -0.41 SD)	Height 145 cm (9p, -1.33 SD)	Height 106.4 cm (4y 11m) (37p, -0.32 SD)	Height 90.3cm (3y 3m) (4p, -1.77 SD) 104cm (4y 10m) (23p, -0.73 SD)	175 cm (20y) (-0.19 SD)	Height 119 cm (6p, -1.57 SD)	Height 149.3 cm (77p, +0.73 SD)	Height 117 cm (67p, +0.43 SD)	Height 86cm (2y8m) (6p, -1.55 SD)	Height 99 cm (22p, -0.76 SD)	Height 83 cm (11p, -1.21 SD)	Normal	Normal	Height: 80cm (<1p, -2.78 SD)	Height: 168 cm (18y9m) (14p, -1.06 SD)	Height: 140 cm (14y1m) (<1p, -2.78 SD)	Height: 135.5 cm (13y3m) (<1p, -3.12 SD)	Height: 118 cm (1p, -2.22 SD)	Height: Normal	Height: Normal	Height: Normal	Height: Normal	Height: Normal	Height: Normal	Height: N/A	N/A	Height 131.5 cm (2p, -2.06 SD)	Height 102 cm (48p, -0.05 SD)
	Weight 22 kg (7.5y) (23p, -0.76 SD)	Weight 15.2 kg (4y 10m) (12p, -1.19 SD)	N/A	N/A	Weight 76.4kg (88p, +1.16 SD)	Weight 71.7kg (56p, +0.16 SD)	Weight 62kg (20p, -0.84 SD)	Weight 18.7 kg (12y 1m) (<1p, -3.66 SD)	Weight 18 kg (3y 10m) (83p, +0.94 SD)	Weight 31.7kg (84p, +0.99 SD)	Weight >6SD; Wt/Ht is >>6SD	Overweight	Weight 54.8 kg (35p, -0.38 SD)	Weight 18kg (34p, -0.40 SD)	Weight 46 kg (48p, -0.05 SD)	Weight 11.5 kg (4p, -1.77 SD)	Weight 45.3 kg (54p, +0.10 SD)	Weight 16.4 kg (4y 11 m) (19p, -0.89 SD)	Weight 14kg (3y 3m) (31p, -0.51 SD) 19kg (4y 10m) (65p, +0.38 SD)	55 kg (20 y) (-2.03 SD)	Weight 22kg (11p, -1.22 SD)	Weight 41 kg (63p, +0.34 SD)	Weight 20.1 kg (48p, -0.06 SD)	Weight 13kg (2y8m) (44p, -0.16 SD)	Weight 16 kg (44p, -0.14 SD)	Weight 11.5 kg (17p, -0.96 SD)	Normal	Normal	Weight: 10 kg (1p, -2.41 SD)	Weight: 54kg (18y9m) (5p, -1.61 SD)	Weight: 48 kg (14y1m) (38p, -0.32 SD)	Weight: 29.15 kg (13y3m) (<1p, -2.53 SD)	Weight: 17 kg (<1p, -3.14 SD)	Weight: Normal	Weight: Normal	Weight: Normal	Weight: Normal	Weight: Normal	Weight: Normal	Weight 16 kg (<1p, -3.98 SD)	N/A	Weight 37 kg (47p, -0.08 SD)	Weight 16 kg (44p, -0.14 SD)
	OFC 53.5 cm (14y 4m) (22p, -0.78 SD	OFC 49.5 cm (4y 10m) (33p, -0.45 SD)	N/A	N/A	OFC 54 cm (24y) (39p, -0.29 SD)	OFC 56.5 cm (28y) (73p, +0.62 SD)	OFC 58 cm (30y) (98p, +2.02 SD)	OFC 49 cm (9y) (<1p, -3.22)	OFC 50.5 cm (3y 11m) (55p, +0.13 SD)	OFC 51 cm (8y) (17p, -0.94 SD)	OFC 58 cm (5y) (>99p, +4.87 SD)	OFC 53.4 cm (16y) (8p, -1.41 SD)	OFC 53.7 cm (36y) (28p, -0.58 SD)	OFC 52 cm (5y 3m) (74p, +0.64 SD)	OFC 50.5 cm (1p, -2.51 SD)	OFC 46.5 cm (-3.2 SD)	OFC 53.3 cm (49p, -0.03 SD)	OFC 50.4 cm (4y 11m) (35p, -0.37 SD)	OFC 44 cm (2y) (<1p, -3.26 SD) 48cm (4y 10m) (2p, -2.03 SD)	54 cm (-2.47 SD)	OFC 47 cm (8y) (<1p, -3.83 SD)	OFC 52 cm (31p, -0.49 SD)	OFC 51 cm (6y) (56p, +0.14 SD)	OFC 45 cm (2y8m) (2p, -2.12 SD)	OFC 47 cm (4y) (1p, -2.27 SD)	Microcephaly	Normal	Normal	OFC: 45cm (2p, -2.05 SD)	OFC: 55 cm (18y9m) (47p, -0.07 SD)	OFC: 53 cm (14y1m) (15p, -1.04 sd)	N/A	OFC: 48 cm (<1p, -3.33 SD)	OFC: Normal	OFC: Normal	OFC: Normal	OFC: Normal	OFC: Normal	OFC: Normal	OFC: N/A	N/A	OFC 51.5 cm (8p, -1.38 SD)	OFC 50 cm (37p, -0.32 SD)
MRI brain	Normal	Normal	T2w hyperintensities in periventricular & peritrigonal regions	T2w Hyperintensities in periventricular & peritrigonal, white matter changes.	Normal	Not done	Not done	Normal	Corpus callosum dysgenesis. Cerebellar vermis hypoplasia.	Normal	Not done	2y - wide ventricles and supratentorial spaces, diffuse hyperintensity of the white matter and high choline on MRS suggestive of demyelination	Normal	Normal	Dilated and asymmetric ventricular system without signs of high intraventricular pressure, thinning of posterior part of corpus callosum, the volume of deep white matter was decreased	4m - slightly delayed myelinisation and enlarged inner and outer ventricles	Normal	Normal (2y)	At 2y of age: cerebellar atrophy, cerebral cortical atrophy, triventriculomegaly, and adenohypophysis measuring 1.5 mm, with mild hypoplasia	12y: mild cerebellar atrophy, mild cerebral cortical atrophy, mild ventriculomegaly	MRI cerebral: 2015 normal but left hyppocampal malrotaion and left temporal archnoidien cyst, 2016 and 2018 at 2y 2m after FSE appaerance right hemisperic atrophie suggestive of an HHE syndrome	MRI Cerebrum, multiple calcifications in frontal and temporal lobe on the right hemisphere (unknown cause)	Normal	Normal	Diffuse abnormal signal area involving bilateral peritrigonal white matter with areas of hypomyelination, possibly of periventricular leukomalacia	CT scan: sulcal effacement	Notable anomalies in the centrum semiovale, global white matter volume loss.	N/A	Diffuse deep abnormal white matter signal involving bilateral peritrigonal area, thin corpus callosum	Normal	Normal	N/A	Mild deep white matter signal, thin corpus callosum, mild cerebellar vermian hypoplasia	Normal	N/A	N/A	N/A	N/A	N/A	Diffuse abnormal signal area involving bilateral peritrigonal white matter with areas of hypomyelination, leucomalacia like picture, but more consistent with leukodystrophy	N/A	N/A	N/A
EEG	At 5y: Abnormal EEG - bursts of high amplitude generalised 2-3 Hz spike and wave activity in both awake and sleep states; photosensitive. Video telemetry - discharges on EEG persisted but did not coincide with any of his jerky movements or tics	Abnormal EEG (5y) - several bursts of generalised spike and slow wave activity one of which was seen during hyperventilation	Normal	Normal	Not done	N/A	Not done	Normal	Abnormal EEG (3y 6m)	Mild background slowing-no more focal epileptiform discharges	Not done	EEG after status epilepticus: too slow, non-differentiated EEG. No epileptic activities. Encephalopathic EEG. Post-ictal/ post-anoxic/ metabolic encephalopathic EEG.	N/A	N/A	Normal (18m)	Normal	Normal at age ~8 years	2.5y - rightsided frontal epileptogenic activity was seen on sleep EEG. There was a mild general background slowing. At age 6 y no epileptogenic activity was seen. The same mild general background slowing was noted. Both registrations was done while on anticonvulsive therapy.	3y: although the physiological elements of sleep are observed, its maturation is not compatible with the age of the patient. High-amplitude sharp wave activity was observed several times in the fronto-centro-temporal region. EEG shows mild background rhythm irregularity of cerebral bioelectric activity that is not compatible with the patient's age, as well as inactive epileptiform anomaly origina…	8y: Although the physiological elements of sleep are observed, its maturation is not compatible with the age of the patient. High-amplitude sharp wave activity was observed several times in the fronto-centro-temporal region. EEG shows mild background rhythm irregularity of cerebral bioelectric activity that is not compatible with the patient's age, as well as inactive epileptiform anomaly origina…	EEG poor backgroud rythm and few AP	Normal	N/A	Normal	3.5y - Focal epileptogenic activity arising from right hemisphere, occipital, parietal and temporal area	Normal	Normal	Normal	Normal	Normal	Normal	Normal	Generalised epileptogenic discharges at 2y and 4y; then Normal EEG at 5y 5m	N/A	N/A	N/A	N/A	N/A	N/A	N/A	N/A	N/A	N/A
Abbreviations
ADHD	Attention deficit hyperactivity disorder
AED	Antiepileptic drug
ASD	Autism spectrum disorder
c/s	Caesarean section
CPAP	Continuous positive airway pressure
d	Days
DD	Developmental delay
DTR	Deep tendon reflexes
DVT	Deep vein thrombosis
EEG	Electroencephalogram
HHE	Hemiconvulsion-hemiplegia-epilepsy syndrome
ID	Intellectual disability
IUFD	Intrauterine fetal demise
IUGR	Intrauterine growth restriction
IVF	In vitro fertilization
m	Months
MRI	Magnetic resonance imaging
N/A	Not available, not aplicaple
NAD	Nothing abnormal discovered
NDD	Neurodevelopmental delay
NVD	Normal vaginal delivery
PT	Physical therapy
SNHL	Sensorineural hearing loss
SVD	Spontaneous vaginal delivery
w	Weeks
y	Years

## Sheet: Sheet2
Abnormal movements	Complex motor stereotopies and tics (flaps hands when excited, licks hands, rubs hands on head, extends neck, extends arms behind back), verbal tics, frequent jerks and unusual posturing of arms (onset < 5y) - on clonidine	Some fidgety movements, no motor stereotopies	None	None	None	None	None	None	Motor stereotopies and tics: flaps hands when excited	None	Moves head back and forth, hand flapping, spins when excited or angry	N/A	None	None	Unpurposeful arm and leg movements.	None	Hypertonic movement disorder (lower extremities)	None	Starts to itch when the top is taken off and vocal tic before going to sleep	No	None	None	None	None	None	None	None	None	Motor stereotypies including hand flapping, excessive voices, autistic	None	Motor stereotypies and tics; flaps hands when excited	None	None	None	N/A	None	None	None	None	Adventitious movements: some rigid posturing with minimal stereotypic habitus Movement: bradykinesia in the early stages	N/A	None	None
Neurology	Tone normal, brisk reflexes (legs>arms)	Brisk reflexes	Brisk reflexes	Brisk reflexes	Brisk reflexes, poor coordination, mild dysmetria, mild dysrhythmia	N/A	N/A	Normal tone	Hypotonia. Normal reflexes.	Normal	Normal	Hypertonia in the legs, poor coordination	Normal tone	N/A	Cranial nerves were intact. Deep tendon reflexes were brisk without other upper motor neuron signs. No cerebellar signs. He had diffuculty in walking (balance problems) No significant verbal communication could be performed. But he can do some simple commands, for example "open your mouth" etc. His movements were prominently slow.	Hypotonic, clumsy, poor coordination	Normal	Normal tone	Hypotonia and diffuculty in walking	Hypotonia, mild ataxia, normal reflex	Spastic diplegia with bilateral epileptic trepidation predominant distal, affecting only the legs and mainly left. Secondary orthopedic deformity. Brisk lower extremity reflexes	Normal tone, hypermobility	Poor coordination	Hypotonia	Normal	Normal	Just clumsy gait and decreased DTRs	Just clumsy gait and decreased DTRs	Mild hypotonia and brisk reflexes	Normal DTR	Normal DTR	Normal	Normal tone and reflexes, hypotonia in early life	Normal tone and DTR	Normal	Normal	Normal	Normal	Normal	Truncal hypotonia with appendicular hypertonia, walks with a spastic gait, spasticity + admixed with rigidity Tone: Increased in 4 limbs, more in lower limbs Reflexes: 4+, increased in lower limbs Power: Fair UMN signs present, clonus present Muscle bulk: normal Posture: hypertonic posturing Body habitus : normal, well built Deformity: Nil	N/A	N/A	N/A
Gross motor	At 5y - stiff unsteady gait, jerky movements, frequent stumbling. At 7y - cannot peddle on bike.	At 4y 10m - clumsy	Sitting started at 1y followed by walking at 3y, currently ambulatory in all settings. Able to run.	Able to walk and run	Gross motor delay, poor coorindation, mild ataxia	N/A	N/A	Doesn't walk, crawls	At 3y10m - clumsy	PT since age 2	No delays	In a wheelchair. Can walk short distances only with support. Severe pes equinus	Walks, poor coordination	N/A	N/A	Moderate delay, walking with 2.6y, clumsy	Motor delay - free walking 18m	Unsteady, broad-based gait, frequent stumbling	At 3y 3m - clumsy	He started walking after the age of 2, but was hypotonic and walked unsteadily. After the age of 10, his balance improved. Poor coordination, mild ataxia.Now unable to paddle bike but can do simple chores	Asymetric spastic diplegia after HHE syndrome, after febrile epilepstic status when 2y, confirmed by evolution of MRI	Delayed gross motor skill development, never crawled	Poor coordination, frequently falls	Psychomotor developmental delay	32 month (moderate)	21 month (moderate)	Abnormal and clumsy	Abnormal and clumsy	Could walk at 2y6m, steps about 10 meters	3 years old walking	Walking 7 years	Abnormal gait in the form of out toeing, bilateral tight Achilles tendon	Started walking at 3 years and can walk well now	Motor coordination disorder	Delayed	Delayed	Normal	Moderate delay	Delayed	Walked at 3y, cannot jump and takes 3-4 steps only	N/A	N/A	N/A

## Sheet: statisctics
First Words (months)
24
48		Column1
36
24		Mean	34.069
24		Standard Error	3.52993
36		Median	24
12		Mode	24
48		Standard Deviation	19.0093
24		Sample Variance	361.352
36		Kurtosis	3.33495
96		Skewness	1.79497
17		Range	84
30		Minimum	12
24		Maximum	96
24		Sum	988
24		Count	29
36
18
24		24
15		36
36
26
72
54
24
72
24
24
36
Sitting (months)
8		Column1
6
12		Mean	12.0714
12		Standard Error	1.10904
8		Median	10
24		Mode	12
12		Standard Deviation	5.86849
6		Sample Variance	34.4392
20		Kurtosis	0.244224
8		Skewness	1.23399
12		Range	18
10		Minimum	6
10		Maximum	24
6		Sum	338
9		Count	28
9
7
18		8
10		12
9
9
8
12
24
12
24
24
9
Walking (months)
14
24		Column1
36
36		Mean	24.2647
20		Standard Error	1.64675
26		Median	23.5
18		Mode	36
10		Standard Deviation	9.60211
15		Sample Variance	92.2005
24		Kurtosis	0.394761
18		Skewness	0.941709
36		Range	38
25		Minimum	10
18		Maximum	48
26		Sum	825
36		Count	34
24
23
24		18
24		26.75
21		8.75
15
12
27
18
18
20
36
19
48
48
36
15
15
Seizure onset (months)
6
24
12
24
18
12
10
96
24
12
1
27
15
18
30
0
