# Supplementary material for: Bi-allelic pathogenic variants in TRMT1 disrupt tRNA modification and induce a neurodevelopmental disorder
Source: Am J Hum Genet. 2025 Apr 16;112(5):1117–38. doi: 10.1016/j.ajhg.2025.03.015 (PMC12120178; doi:10.1016/j.ajhg.2025.03.015)
Supplement: Table S3. Dysmorphology assessment — Facial features of the individuals in this study. Individuals within the same family are shaded with the same color. [file mmc4.xlsx]

## Sheet: Sheet1
Family No.	Patient No.	Sex	Facial Features	Other Features
New Cases
1	P1	M	Bifrontal narrowing, prominent supraorbital ridges, sparse eyebrows, narrow nasal ridge, thin upper lip
1	P2	F	Bifrontal narrowing, high anterior hairline, prominent suprarorbital ridges, sparse eyebrows, narrow nasal ridge, broad nasal tip, thin upper lip
4		M	Sparse scalp hair, high anterior hairline, bifrontal narrowing, arched eyebrows, long and down-slanting palpebral fissures, mild hypertelorism, infraorbital creases, low-set ears, short nose, wide and depressed nasal bridge, broad nasal tip, anteverted nares, long philtrum, small mouth, downturned angles of mouth, pointed chin	Mild brachydactyly with tapered fingers, short thumb, depressed lower left anterior chest wall, prominent heels
8		M	Bifrontal narrowing, sparse eyebrows, short upslanting palpebral fissures, blepharoptosis, hypertelorism, depressed nasal bridge, broad nasal tip, thin upper lip, small mouth, prognathism	Mild brachydactyly with tapered fingers, ?broad thumbs
11		M	Long face, thick eyebrows, blepharoptosis, wide nasal bridge, long nose, low-set columella, promiment nasal bridge, broad nasal tip, broad chin, retrognathia	Narrow hands with long fingers, narrow feet with long toes, bilateral hallux valgus
14		M	Triangular face, frontal upsweep of hair, high anterior hairline, tall and prominent forehead, bifrontal narrowing, prominent supraorbital ridges, very sparse eyebrows, upslanting palpebral fissures, left convergent squint, wide nasal bridge, short nose, long and smooth philtrum, full lower lip, pointed chin	Tapered fingers
15	P	M	Frontal prominence, high anterior hairline, hypertelorism, upslanting palpebral fissures, epicanthus, wide nasal bridge, short nose, full nasal tip, smooth philtrum, thin upper lip
	B	M	Bifrontal narrowing, low anterior hairline, prominent supraorbital ridges, hypertelorism, upslanting palpebral fissures, narrow nasal ridge, full lower lip
	U1	M	High anterior hairline, frontal prominentce, short philtrum, thin upper lip
	U2	M	High anterior hairline, narrow palpberal fissures, infraorbital crease, full nasal tip, thin upper lip
16		M	Low anterior hairline, hypertrichosis over forehead, bifrontal narrowing, synophrys, upslanting palpebral fissures, low-set ears, wide nasal bridge, broad nasal tip, diastema between upper medial incisiors, full lower lip
18		F	Long face, high anterior hairline, tall forehead, prominent supraorbital ridges, upslanting palpebral fissures, hypertelorism, broad nasal bridge, broad nasal tip, broad chin
19		M	High anterior hairline, tall and prominent forehead, sparse eyebrows, epicanthic folds, infraorbital crease, full cheeks, wide and depressed nasal bridge, short anteverted nose, broad nasal tip, short columella, tented upper lip, full and everted lower lip, micrognathia
20	A (Older)	M	Triangular face, low-set eyebrows, hypertelorism, infraorbital crease, short nose, broad nasal tip, long philtrum, thin upper lip, broad chin
20	B (Younger)	M	Bifrontal narrowing, high anterior hairline, upswept frontal hairline, squint, hypertelorism, low-set and posteriorly rotated ear, prominent crus of helix, wide nasal bridge, short nose, broad nasal tip,tented upper lip, long philtrum
21	C	F	long nose, prominent nasal ridge, narrow nares, tall chin	Fetal finger pads, broad ends of fingers, fixed flexion at DIP joints of 2-4th fingers with absent distal flexion creases, able to hyperextend at PIP joints of 2-4th fingers, sandal gap,
21	D	F	Straight eyebrows, upslanting palpebral fissures, proptosis, long nose, prominent nasal ridge, broad nasal tip, low-set columella, thin upper lip, tall chin	same as above but fetal finger pads less prominent
25		M	High anterior hairline, bifrontal narrowing, sparse hair over frontotemporal regions, frontal prominence, prominent supraorbital ridges, infraorbital crease, low-set ear, full nasal tip, low columella, smooth philtrum, wide mouth, thin upper lip, full lower lip, tall and broad chin
30	HK	M	High anterior hairline, bifrontal narrowing, malar flattening, full lower lip, tall and broad chin, mild prognathism	Arachnodactyly of fingers
	K	M	Bifrontal narrowing, horizontal eyebrows, narrow palpebral fissures, right convergent squint, tall chin
	A	M	Long face, high anterior hairline, biftrontal narrowing, horizontal eyebrows, narrow palpebral fissures, prominent nasal bridge, malar flatenning, narrow mouth, full lower lip, tall chin	Arachnodactyly of fingers
	H	M	Bifrontal narrowing, horizontal eyebrows, full nasal tip, smooth philtrum, thin upper lip, tall chin
31		M1	High anterior hairline, sparse hair over frontotemporal regions, frontal bossing, prominent crus of helix, malar flattening, full nasal tip, narrow mouth, full and everted lower lip
		M2	Tall forehead, frontal bossing, prominent supraorbital ridges, sparse eyebrows, epicanthus, infraorbital crease, short nose, wide and depressed nasal bridge, full nasal tip, smooth philtrum, thin upper lip
	24 patients from 14 families
Previously Published Cases
Davarniya et al. 2015	Family 9000114: V.2	M	Prominent supra-orbital ridges, hypertelorism, full nasal tip
	9000114:V.4	M	Full nasal tip, wide mouth, tall and broad chin
Blaesius et al. 2018	Family 1: V.2	M	Bifrontal narrowing, straight eyebrows, up-slanting palpebral fissures, squint, prominent nasal bridge, full nasal tip, wide mouth, full lower lip
	Family 2: III.3	M	Bifrontal narrowing, up-slanting palpebral fissures, long nose, prominent nasal bridge, full lower lip, lower facial asymmetry (hypoplasia or owr right side of face), broad chin
	Family 2: III.4	F	High anterior hairline, bifrontal narrowing, prominent nasal bridge
Zhang K et al. 2020	13DG1615	F	High anterior hairline, bifrontal narrowing, squint, full nasal, long and smooth philtrum, tip thin upper lip, pointed chin
	6 Patients from 4 families
