# Supplementary material for: Bi-allelic pathogenic variants in TRMT1 disrupt tRNA modification and induce a neurodevelopmental disorder
Source: Am J Hum Genet. 2025 Apr 16;112(5):1117–38. doi: 10.1016/j.ajhg.2025.03.015 (PMC12120178; doi:10.1016/j.ajhg.2025.03.015)
Supplement: Table S4. Dysmorphology frequency — Matched HPO term and prevalence across individuals in this study. [file mmc5.xlsx]

## Sheet: Facial Dysmorphology-HPO Terms
Dysmorphic Feature	Matched HPO Term	1P1	1P2	4	8	11	14	15P	15B	15U1	15U2	16	18	19	20A	20B	21C	21D	25	30HK	30K	30A	30H	31M1	31M2	Percentage of patients feature present
Scalp Hair
Hair, frontal upsweep	HP:00002236						+									+										0.0833333
Hairline, high anterior	HP:0009890		+	+			+	+		+	+		+	+		+			+	+		+		+		0.541667
Hairline, low anterior	HP:0000294								+			+														0.0833333
Scalp hair, sparse	HP:0002209			+																						0.0416667
Face
Face, long	HP:0000276					+							+									+				0.125
Face, triangular	HP:0000325						+								+											0.0833333
Forehead
Forehead, narrow	HP:0000341	+	+	+	+		+		+			+				+			+	+	+	+	+			0.541667
Forehead, prominent	HP:0011220						+	+		+				+					+							0.208333
Forehead, tall	HP:0000348						+						+	+											+	0.166667
Frontal bossing	HP:0002007																							+	+	0.0833333
Frontotemporal hypertrichosis	HP:0032313											+														0.0416667
Supraorbital ridges, prominent	HP:0000336	+	+				+		+				+						+						+	0.291667
Maxilla and Midface
Cheeks, full	HP:0000293													+												0.0416667
Malar flattening	HP:0000272																			+		+		+		0.125
Mandible
Micrognathia	HP:0000347													+												0.0416667
Prognathism	HP:0000303				+															+						0.0833333
Retrognathia	HP:0000278					+																				0.0416667
Chin
Chin, broad	HP:0011822					+							+		+				+	+						0.208333
Chin, pointed	HP:0000307			+			+																			0.0833333
Chin, tall	HP:0400000																+	+	+	+	+	+	+			0.291667
Periorbital Region
Epicanthus	HP:0000286							+						+											+	0.125
Eyes, widely spaced	HP:0000316			+	+			+	+				+		+	+										0.291667
Eyebrow, highly arched	HP:0002553			+																						0.0416667
Eyebrow, horizontal	HP:0011228														+			+			+	+	+			0.208333
Eyebrow, sparse	HP:0045075	+	+		+		+							+											+	0.25
Eyebrow, thick	HP:0000574					+																				0.0416667
Infra-orbital crease	HP:0100876			+							+			+	+				+						+	0.25
Palpebral fissure, downslanted	HP:0000494			+																						0.0416667
Palpebral fissure, long	HP:0000637			+																						0.0416667
Palpebral fissure, narrow	HP:0045025										+										+	+				0.125
Palpebral fissure, short	HP:0012745				+																					0.0416667
Palpebral fissure, upslanted	HP:0000582				+	+	+	+	+			+	+					+								0.333333
Proptosis	HP:0000520																	+								0.0416667
Ptosis	HP:0000508				+																					0.0416667
Synophrys	HP:0000664											+														0.0416667
Ear
Ear,low-set	HP:0000369			+								+				+			+							0.166667
Ear, posterior angulatioh, increased	HP:0000358															+										0.0416667
Helix, crus, prominent	HP:0009899															+								+		0.0833333
Nose
Columella, low hanging	HP:0009765					+												+	+							0.125
Columella, short	HP:0002000													+												0.0416667
Nares, anteverted	HP:0000463			+										+												0.0833333
Naris, narrow	HP:0009933																+									0.0416667
Nasal bridge, depressed	HP:0005280			+	+									+											+	0.166667
Nasal bridge, prominent	HP:0000426					+											+	+				+				0.166667
Nasal bridge, wide	HP:0000431			+		+	+	+				+	+	+		+									+	0.375
Nasal ridge, narrow	HP:0000418	+	+						+																	0.125
Nasal tip, broad	HP:0000455		+	+	+	+		+			+	+	+	+	+	+	+	+	+				+	+	+	0.708333
Nose, long	HP:0003189					+												+								0.0833333
Nose, short	HP:0003196			+			+	+						+	+	+									+	0.291667
Philtrum
Philtrum, long	HP:0000343			+			+								+											0.125
Philtrum, short	HP:0000322									+						+										0.0833333
Philtrum, smooth	HP:0000319						+	+											+				+		+	0.208333
Lips
Vermilion, lower lip, everted	HP:0000232													+										+		0.0833333
Vermilion, lower lip, thick	HP:0000179						+		+			+		+					+	+		+		+		0.333333
Vermilion, upper lip, tented	hp:0010804													+		+										0.0833333
Vermilion, upper lip, thin	HP:0000219	+	+		+			+		+	+				+			+	+				+		+	0.458333
Mouth
Mouth, downturned corners of	HP:0002714			+																						0.0416667
Mouth, narrow	HP:0000160			+	+																	+		+		0.166667
Mouth, wide	HP:0000154																		+							0.0416667
Oral Cavity
Diastema betweem upper central incisors	HP:0001566											+														0.0416667
	n=18
	families=12
