# Supplementary material for: Bi-allelic pathogenic variants in TRMT1 disrupt tRNA modification and induce a neurodevelopmental disorder
Source: Am J Hum Genet. 2025 Apr 16;112(5):1117–38. doi: 10.1016/j.ajhg.2025.03.015 (PMC12120178; doi:10.1016/j.ajhg.2025.03.015)
Supplement: Table S9. RNA-seq analysis — Differentially expressed genes (DEGs), normalized expression, heatmap cluster, gene ontology biological process (GO-BP), and diseases pathway analysis are contained on each sheet. [file mmc6.xlsx]

## Sheet: DEGs
DEG_values_DESeq2
symbol	ensembl_ID	log2FC	adjPval	T1	T2	T3	T4	T5	T6	T7	T8
lgals17	ENSDARG00000088251	-10.066	5.87836e-29	10.2123	11.225	10.4969	8.97281	2.3122	2.39075	2	2.80887
gig2l	ENSDARG00000091730	-9.92626	1.44128e-07	8.30081	8.43061	6.3206	3.43358	2	2	2	2
si:ch211-281g13.5	ENSDARG00000074052	-9.75036	4.14054e-11	7.05756	8.16135	7.77473	4.79786	2	2	2	2
si:ch211-239f4.6	ENSDARG00000093347	-9.65651	7.95109e-20	8.03574	8.33178	7.94816	7.51272	2	2	2.29993	2
si:dkey-71b5.3	ENSDARG00000095522	-9.64585	6.24748e-20	7.29058	7.29066	7.35619	7.14765	2	2	2	2
si:ch211-276k2.1	ENSDARG00000073994	-9.51838	9.14674e-10	7.4723	8.24521	5.8467	4.96433	2	2	2	2
ifit8	ENSDARG00000057173	-9.35237	6.02743e-24	9.09209	9.90843	8.52844	7.13024	2.3122	2.39075	2.29993	2
CR318588.1	ENSDARG00000092191	-9.22781	5.76873e-32	11.671	12.6279	9.46947	11.1742	2.56871	3.66791	3.10797	3.32405
zgc:152791	ENSDARG00000039243	-9.21041	4.99069e-19	10.358	11.0765	8.86651	7.67763	2.56871	2	2.54811	2.80887
si:ch73-190m4.1	ENSDARG00000075785	-8.79611	6.09896e-15	7.66721	9.42565	9.55627	7.18186	2.78642	2	2.29993	2
si:dkeyp-9d4.2	ENSDARG00000029720	-8.75941	1.2233e-10	8.3185	8.42719	7.5096	5.54006	2	2	2.54811	2
si:dkey-18p12.4	ENSDARG00000079703	-8.72668	5.02993e-16	6.6288	6.37747	6.55938	5.78227	2	2	2	2
CU207281.1	ENSDARG00000053387	-8.6533	2.50813e-11	7.38766	7.72825	6.65401	5.18278	2	2.39075	2	2
mucms1	ENSDARG00000069566	-8.62379	7.63113e-83	10.2717	10.6356	10.1279	9.80366	2.3122	2.95102	3.10797	2.80887
CR855277.2	ENSDARG00000092801	-8.55767	1.28698e-15	6.32698	6.33436	6.06908	6.17086	2	2	2	2
aste1a	ENSDARG00000070132	-8.49786	1.51703e-34	9.59439	10.5752	9.96208	8.6574	3.14273	2.69791	2.54811	2.32264
CR846090.1	ENSDARG00000007199	-8.44368	1.6004e-05	5.42353	7.62471	4.96226	2.88798	2	2	2	2
BX769173.3	ENSDARG00000114992	-8.34433	7.42294e-14	6.17985	6.74976	5.45816	5.11357	2	2	2	2
isg15	ENSDARG00000086374	-8.19902	2.80168e-46	11.2634	11.7922	10.4165	9.85226	3.7723	2.95102	3.38823	3.58732
si:ch211-212k18.15	ENSDARG00000089432	-8.13303	5.91556e-08	5.25733	6.9439	5.69915	3.82853	2	2	2	2
rsad2	ENSDARG00000004952	-8.12033	7.41725e-55	11.2892	12.3105	12.2071	10.3947	4.0499	4.14465	4.23184	3.58732
si:dkey-9c18.3	ENSDARG00000096579	-8.01767	1.53371e-13	5.49997	5.48523	5.98054	5.91021	2	2	2	2
si:dkey-211g8.8	ENSDARG00000096311	-7.95082	5.81155e-26	9.04184	9.58892	7.0776	6.50397	2.56871	2.39075	2.54811	2.32264
ifit10	ENSDARG00000007467	-7.94598	7.28538e-21	8.30437	8.75873	7.79044	5.59187	2.56871	2.39075	2.29993	2
hamp	ENSDARG00000102175	-7.87429	1.80488e-37	8.5368	8.60398	8.68792	8.09161	2	2.95102	2.54811	2.32264
mxa	ENSDARG00000021688	-7.84858	1.63443e-11	8.38047	9.23762	7.72655	5.86882	2	2.69791	2.75979	2
ifnphi4	ENSDARG00000100678	-7.72148	2.00373e-06	5.03562	6.04454	6.10302	2.88798	2	2	2	2
cmpk2	ENSDARG00000031359	-7.55678	3.16998e-19	8.68331	9.48763	8.74815	7.0767	2.3122	2	3.10797	2.80887
si:dkey-188i13.9	ENSDARG00000074754	-7.50085	3.79922e-19	8.80379	9.42565	7.6367	7.31112	2.78642	2.69791	2.75979	2
CU459056.2	ENSDARG00000117508	-7.43054	7.58451e-15	7.55226	8.16135	7.61922	6.23743	2	2.95102	2	2.32264
CABZ01073795.1	ENSDARG00000010729	-7.32557	2.95443e-11	9.85059	10.0462	8.30605	5.86882	3.29254	2	3.2549	2.80887
ifit15	ENSDARG00000043584	-7.31451	2.87912e-57	11.2829	11.9834	11.5532	10.2409	3.7723	4.50237	4.71061	4.39518
mxb	ENSDARG00000004953	-7.25706	5.38097e-09	9.53053	10.18	7.90552	5.48632	2.56871	3.51927	2	3.17189
BX511034.5	ENSDARG00000099364	-7.23207	7.01334e-11	5.00097	4.98822	4.72128	5.37245	2	2	2	2
BX769173.1	ENSDARG00000110960	-7.09733	2.83911e-10	6.25529	7.12346	5.76424	4.50543	2.3122	2	2.29993	2
casp23	ENSDARG00000014657	-7.04221	1.52581e-09	4.96547	5.4317	4.80616	3.43358	2	2	2	2
ifit14	ENSDARG00000071012	-7.0289	2.15158e-45	10.2825	11.1332	10.8175	9.54246	3.42824	3.51927	4.491	4.09017
rnf213b	ENSDARG00000103551	-6.80943	1.4237e-38	9.91947	10.6386	10.2168	8.62668	4.0499	3.80266	3.51029	3.46169
mxe	ENSDARG00000014427	-6.7621	3.49286e-19	9.01388	9.98011	9.15646	7.47183	2.56871	2.69791	3.91571	3.17189
zgc:152670	ENSDARG00000017038	-6.71328	2.51736e-09	5.10252	5.77042	5.1031	4.39312	2	2	2	2.32264
BX511034.1	ENSDARG00000071629	-6.68413	4.38351e-09	4.45303	4.70203	4.13642	4.8835	2	2	2	2
SAMD9	ENSDARG00000102729	-6.59714	6.63108e-09	4.23182	4.55956	4.43182	4.70681	2	2	2	2
si:dkey-42i9.7	ENSDARG00000071543	-6.59006	2.17864e-10	7.8241	8.49401	6.50963	5.24881	2.78642	2.69791	2	2.58614
si:ch211-133n4.9	ENSDARG00000071216	-6.58386	1.12161e-08	4.23182	4.22387	4.96226	4.27131	2	2	2	2
helz2	ENSDARG00000016527	-6.43009	2.38527e-44	11.0245	12.032	11.734	10.3819	5.50953	5.53315	4.80904	4.58791
zgc:152658	ENSDARG00000018587	-6.32176	3.04072e-12	6.81983	7.81966	6.64251	5.73698	2.78642	2	2.75979	2
zmp:0000000912	ENSDARG00000087575	-6.31053	1.15976e-14	8.23524	9.06596	7.30607	6.53076	3.29254	3.16627	2.29993	2.58614
si:dkey-211g8.5	ENSDARG00000092259	-6.2672	2.50742e-08	7.16319	7.66006	5.16868	4.96433	2.3122	2.39075	2	2.80887
dre-mir-29b-1	ENSDARG00000080152	-6.26056	9.96156e-09	5.99853	4.91208	5.16868	5.43051	2.3122	2	2	2.32264
dnaaf3l	ENSDARG00000036304	-6.24909	1.19086e-07	4.17079	4.60863	3.58403	4.27131	2	2	2	2
si:dkey-242h9.3	ENSDARG00000069189	-6.21656	1.47193e-20	7.55823	6.28993	6.63093	6.70554	2	2.69791	2.94436	2
BX323596.2	ENSDARG00000102514	-6.20167	4.87976e-08	4.81402	5.70423	6.08615	3.99169	2	2	2.29993	2.32264
si:ch73-168d20.1	ENSDARG00000039900	-6.12629	4.15087e-07	3.55873	4.4561	4.5349	3.43358	2	2	2	2
CABZ01069162.1	ENSDARG00000115161	-6.04152	2.75865e-07	3.81955	4.02132	4.06932	4.27131	2	2	2	2
si:dkey-40g16.6	ENSDARG00000056804	-6.03855	2.16623e-09	8.21649	9.01909	7.89587	4.60963	2.56871	3.66791	2.54811	3.00177
si:dkey-188i13.8	ENSDARG00000092725	-6.00282	1.44006e-16	6.55905	6.7822	6.50963	5.37245	2.78642	2	2.29993	2.32264
ftr11	ENSDARG00000038646	-5.98563	3.99813e-09	7.59934	8.18581	6.61925	4.39312	2.3122	2.95102	2.94436	2.32264
ftr91	ENSDARG00000098004	-5.97831	2.18198e-13	5.72894	6.73878	6.18455	5.24881	2.56871	2.39075	2	2.32264
BX548073.1	ENSDARG00000091918	-5.90246	3.05131e-33	7.39435	7.32776	7.03427	7.40099	2.97555	2.69791	2.54811	2.58614
dhx58	ENSDARG00000089463	-5.84623	1.39892e-32	10.5036	11.3229	10.5963	9.04892	4.91134	4.72234	4.85584	5.17307
CR381686.3	ENSDARG00000096080	-5.81788	1.40876e-06	4.04037	3.39603	3.99895	3.99169	2	2	2	2
zgc:194443	ENSDARG00000078182	-5.8086	1.93062e-07	4.77353	5.70423	4.76434	4.50543	2	2.39075	2.29993	2
BX548073.3	ENSDARG00000093054	-5.78984	1.26381e-47	7.73203	7.66006	7.79564	7.83639	3.14273	2.69791	2.54811	3.32405
si:dkey-68o6.6	ENSDARG00000104350	-5.67479	1.49232e-05	5.00097	4.98822	3.13674	2.51126	2	2	2	2.32264
BX465208.1	ENSDARG00000097392	-5.58245	1.14965e-05	3.55873	2.86067	3.76455	4.39312	2	2	2	2
si:ch211-284e13.9	ENSDARG00000093214	-5.57106	3.61769e-06	4.81402	4.28553	4.06932	3.18642	2	2	2	2.32264
ifit9	ENSDARG00000008098	-5.55682	8.07008e-06	3.97045	5.16266	3.67711	3.18642	2.3122	2	2	2
cela1.3	ENSDARG00000043173	-5.50448	8.36857e-45	7.83889	7.32776	7.57757	8.10058	2.56871	2.69791	3.38823	3.46169
CR381686.2	ENSDARG00000092007	-5.47677	1.75939e-05	3.46014	3.01425	3.48453	4.39312	2	2	2	2
BX511034.7	ENSDARG00000104640	-5.44953	1.68874e-05	3.97045	3.69762	3.58403	2.88798	2	2	2	2
upp2	ENSDARG00000036833	-5.41764	6.40032e-112	9.25166	8.81208	9.03424	9.02556	3.87089	3.51927	4.23184	4.25072
wu:fb64b08	ENSDARG00000092222	-5.417	0.000125576	6.17985	6.16426	4.99878	3.64453	2	2	2	3.00177
CT009487.2	ENSDARG00000105183	-5.39892	6.05608e-150	9.29342	9.42394	9.35792	9.27966	4.20913	3.80266	4.54911	4.32476
CR855277.3	ENSDARG00000093926	-5.35565	7.29337e-06	4.23182	3.86853	4.43182	3.43358	2	2.39075	2	2
si:ch211-59h6.1	ENSDARG00000013022	-5.34399	1.76115e-11	5.39713	5.61097	5.37725	5.64187	2	2	2.54811	2.58614
stat1b	ENSDARG00000076182	-5.32863	2.71504e-25	10.7094	11.6951	10.7306	9.29927	5.68238	5.93636	5.59598	5.21261
si:ch211-284e13.12	ENSDARG00000094492	-5.32511	2.84731e-05	4.81402	4.28553	3.26222	2.88798	2.3122	2	2	2
BX927298.1	ENSDARG00000096363	-5.30861	8.54795e-05	4.17079	5.06055	2.84738	2.51126	2	2	2.29993	2
si:dkeyp-67e1.2	ENSDARG00000111173	-5.29363	1.3944e-05	4.29039	4.15946	4.20054	2.88798	2	2	2.29993	2
si:ch211-285c6.1	ENSDARG00000076257	-5.27746	2.93754e-10	5.28639	5.40416	6.0518	4.50543	2.3122	2	2.54811	2.32264
si:dkey-222h21.8	ENSDARG00000094344	-5.273	4.51556e-06	4.8534	5.06055	4.20054	3.64453	2.3122	2	2.29993	2
LO018432.1	ENSDARG00000113386	-5.25744	1.28552e-11	6.13261	6.91493	5.40473	3.99169	2.56871	2.69791	2.29993	2.32264
si:dkeyp-67e1.6	ENSDARG00000073947	-5.23473	6.89969e-05	4.10705	3.27964	2.9993	3.18642	2	2	2	2
CU984600.2	ENSDARG00000098204	-5.21116	1.70302e-27	11.4989	12.4161	11.4395	10.096	6.66684	6.46945	6.15939	6.39569
psmb8a	ENSDARG00000001303	-5.17472	3.90799e-09	5.44947	5.99003	5.23141	3.82853	2	2	2.75979	2.32264
tdp2a	ENSDARG00000069941	-5.14606	1.30713e-09	6.19526	7.48715	5.92469	4.8835	2.56871	2.69791	2.29993	3.00177
znfx1	ENSDARG00000100280	-5.08596	4.52742e-27	10.7168	11.4654	10.7562	9.29146	5.3816	5.60867	6.0225	5.95751
trim35-14	ENSDARG00000025601	-5.08335	0.000737815	5.42353	5.74869	3.26222	3.64453	2	2	2	2.80887
si:dkey-58f10.13	ENSDARG00000095532	-5.07186	1.63305e-15	6.26992	6.65949	6.33496	4.70681	2.97555	2.39075	2.54811	2.32264
zgc:194655	ENSDARG00000100942	-5.01707	1.47206e-08	5.72894	5.61097	4.80616	3.82853	2	2	2.75979	2.32264
CABZ01109021.1	ENSDARG00000100904	-5.00394	2.67778e-15	10.2236	11.0283	9.63523	8.37645	5.12617	4.42091	5.22017	5.88594
btr32	ENSDARG00000053940	-4.9929	2.97336e-07	4.23182	5.4317	4.92479	4.27131	2.3122	2	2.29993	2.32264
zgc:165583	ENSDARG00000076158	-4.99047	0.000419464	3.46014	4.02132	2.67755	2.51126	2	2	2	2
adgre9	ENSDARG00000096577	-4.98388	2.7983e-38	7.12347	7.22922	7.47761	7.0211	3.14273	3.80266	2.54811	2.80887
defbl2	ENSDARG00000096380	-4.93004	5.07727e-16	5.87002	5.74869	5.90559	5.95046	2.56871	2	2.54811	2.80887
ifi46	ENSDARG00000078389	-4.90253	2.15541e-21	9.16433	9.72588	8.38405	7.64121	4.60254	4.14465	4.30112	4.25072
ppp1r27b	ENSDARG00000100504	-4.902	1.09592e-109	9.34786	9.04606	8.96209	8.82371	4.20913	3.80266	4.94512	4.46233
cxcl19	ENSDARG00000102776	-4.82838	2.99523e-05	4.34666	4.22387	3.58403	4.60963	2	2	2.29993	2.32264
cxcl11.6	ENSDARG00000094706	-4.81968	9.19902e-05	3.81955	4.74656	4.67689	2.51126	2.3122	2	2	2.32264
irf7	ENSDARG00000045661	-4.79154	1.77861e-21	10.5804	11.0096	10.1575	8.6574	5.81212	5.84563	5.56814	5.32512
BX000534.1	ENSDARG00000096618	-4.76981	3.00751e-08	4.40083	5.65836	5.0344	4.50543	2.56871	2.69791	2	2
BX936298.3	ENSDARG00000116690	-4.76704	0.00015719	3.97045	3.86853	3.48453	2.88798	2	2	2	2.32264
si:ch211-285c6.4	ENSDARG00000095410	-4.73929	6.77818e-05	4.23182	4.34466	4.48428	2.88798	2	2.39075	2.29993	2
BX004816.2	ENSDARG00000087012	-4.73827	5.47566e-05	5.90792	6.00843	3.48453	3.82853	2.3122	2.39075	2.75979	2
defbl3	ENSDARG00000097181	-4.69852	1.33291e-17	6.03324	5.93337	6.23134	5.69021	2.97555	3.16627	2.29993	2
h2af1al	ENSDARG00000098739	-4.69756	1.07444e-06	4.45303	4.22387	4.84679	4.70681	2.3122	2	2.54811	2
fbxo32	ENSDARG00000040277	-4.68657	0	11.3826	11.5206	11.4913	11.5133	6.70742	6.52898	7.07954	6.93416
psmb13a	ENSDARG00000001656	-4.68277	2.06353e-07	5.19738	5.45871	4.84679	3.18642	2	2.39075	2.29993	2.58614
larp6b	ENSDARG00000003968	-4.66697	0.000344222	3.35431	3.86853	3.99895	2.51126	2.3122	2	2	2
CR318588.3	ENSDARG00000094719	-4.66001	3.35431e-40	14.3642	14.9466	13.547	13.6868	9.43074	9.45033	9.75427	9.71433
calcoco1b	ENSDARG00000016391	-4.64715	2.82908e-42	11.5008	11.4737	11.4691	11.5531	6.492	5.87651	7.44358	7.26084
mov10b.2	ENSDARG00000056065	-4.62694	6.88842e-23	7.88237	8.70333	7.99411	6.94347	3.55227	4.03941	3.72719	4.00266
ifi45	ENSDARG00000017489	-4.58797	2.14927e-12	9.34786	10.065	9.2139	7.35675	4.0499	4.57948	4.90117	5.58821
BX548073.11	ENSDARG00000117679	-4.56046	3.27392e-35	6.87827	6.91493	7.04304	7.03988	2.3122	3.80266	2.94436	3.46169
CABZ01000635.1	ENSDARG00000111120	-4.5411	3.4691e-16	5.59596	6.52536	5.69915	5.91021	2.3122	2.69791	3.2549	2.32264
BX548047.1	ENSDARG00000038570	-4.5396	0.000999816	3.73774	4.22387	2.67755	2.51126	2	2	2	2.32264
ftr90	ENSDARG00000040536	-4.53634	1.11582e-10	5.10252	5.8337	5.26178	4.79786	2.78642	2.95102	2	2
ccl19a.2	ENSDARG00000035632	-4.53564	5.42649e-05	6.42172	5.89433	5.16868	3.64453	2.3122	3.35354	2.29993	2
loc564481	ENSDARG00000105405	-4.52175	3.90531e-11	5.25733	5.45871	5.34924	4.96433	2	2	2.94436	2.58614
pkz	ENSDARG00000052396	-4.5149	3.40295e-22	7.95658	8.76686	7.96672	7.05841	4.0499	3.92589	3.51029	4.25072
CABZ01068209.1	ENSDARG00000110616	-4.50818	0.000141153	3.81955	4.4561	3.58403	3.82853	2.3122	2	2.29993	2
xaf1	ENSDARG00000068939	-4.44626	1.01073e-21	8.41378	9.24346	8.18845	7.55248	4.60254	3.92589	4.00147	4.64683
tap2a	ENSDARG00000036787	-4.43621	1.13922e-11	5.8311	5.85419	5.8467	4.13827	2.56871	2.95102	2.75979	2
gig2d	ENSDARG00000098772	-4.41505	5.22579e-06	7.20945	7.42	5.32067	3.99169	2.78642	2.69791	3.62281	2.80887
cxcl11.6	ENSDARG00000093779	-4.33331	0.000533792	3.35431	4.40146	4.13642	2.88798	2	2	2	2.58614
CU464087.1	ENSDARG00000105588	-4.31476	0.000440162	3.97045	3.01425	3.76455	4.39312	2	2.69791	2	2
si:ch211-197g15.6	ENSDARG00000094747	-4.29115	0.000369585	4.17079	3.69762	3.76455	3.43358	2.56871	2	2	2
zgc:172106	ENSDARG00000017984	-4.26668	3.00708e-06	4.92907	4.78975	3.37765	4.70681	2.56871	2	2	2.58614
crygm7	ENSDARG00000040736	-4.24591	1.82137e-08	4.68899	4.74656	4.96226	4.8835	2.56871	2.39075	2	2.58614
psme4a	ENSDARG00000087911	-4.24231	0	12.7901	12.7775	12.6625	12.7259	8.47479	8.44058	8.72041	8.37854
epsti1	ENSDARG00000094578	-4.23766	1.45469e-12	7.07432	7.67165	6.60747	5.59187	2.97555	3.80266	3.38823	3.17189
BX950187.1	ENSDARG00000095282	-4.23206	1.64383e-12	5.99853	6.16426	5.37725	4.70681	2	2.39075	3.10797	3.00177
si:ch211-278p9.3	ENSDARG00000094098	-4.22609	8.66706e-07	4.8534	4.4561	4.48428	4.13827	2.3122	2	2.29993	2.58614
si:dkey-85k7.12	ENSDARG00000078731	-4.21956	4.77456e-08	8.38047	7.78272	6.9896	5.24881	3.29254	4.33457	3.91571	3.17189
ftr50	ENSDARG00000112545	-4.21232	0.00411419	3.65101	3.94695	2.2628	2.51126	2	2	2.29993	2
usp18	ENSDARG00000088078	-4.20517	1.52135e-17	7.58186	8.51024	8.00313	6.68183	3.87089	4.50237	3.91571	3.70289
BX927336.3	ENSDARG00000102848	-4.16943	1.15252e-06	4.64479	4.22387	4.5838	4.39312	2.3122	2	2.54811	2.32264
si:ch211-93g21.1	ENSDARG00000093602	-4.14894	1.53454e-12	5.64166	4.98822	5.43169	5.86882	2.3122	3.16627	2	3.00177
ftr72	ENSDARG00000026704	-4.1325	1.63294e-21	6.71684	7.33507	6.23134	5.98961	3.66648	2.95102	2.75979	3.46169
CU571254.1	ENSDARG00000096317	-4.12918	4.39671e-07	7.59934	7.66586	6.53472	4.27131	3.14273	3.16627	3.62281	3.80989
unm_sa911	ENSDARG00000034063	-4.11642	1.60278e-21	6.78969	7.02748	6.08615	5.91021	2.97555	3.51927	2.75979	3.46169
si:ch211-281g13.4	ENSDARG00000075389	-4.11048	3.66937e-07	8.01418	8.71738	7.29142	5.64187	2.97555	4.85231	3.91571	3.90949
rarres3	ENSDARG00000093006	-4.09236	2.59478e-12	7.72674	8.60398	7.09457	6.26959	4.28261	3.92589	3.72719	3.90949
klhl38b	ENSDARG00000040278	-4.06049	0	11.0779	11.1311	11.2394	11.2243	7.06066	6.99081	7.32384	7.16331
BX005361.5	ENSDARG00000114949	-4.05629	0.00243619	3.73774	4.09204	3.84699	2	2.56871	2	2	2
spsb3b	ENSDARG00000077487	-4.01112	2.80152e-169	9.4283	9.38749	9.36843	9.23962	5.31312	5.53315	5.72764	5.28858
dusp27	ENSDARG00000099889	-4.00029	0	13.344	13.1739	13.0408	13.0644	9.07257	8.99558	9.30503	9.27498
BX649388.3	ENSDARG00000093087	-3.99972	8.30146e-05	3.46014	4.02132	4.06932	4.50543	2.3122	2.39075	2	2.32264
CU915827.1	ENSDARG00000096564	-3.9991	4.50131e-21	6.55905	7.13187	6.3206	5.73698	3.42824	2.69791	3.38823	3.32405
si:ch211-217k17.12	ENSDARG00000088234	-3.9785	0.00151399	3.2401	4.02132	3.84699	2.88798	2.3122	2.39075	2	2
CABZ01058647.1	ENSDARG00000117107	-3.96778	2.57638e-08	4.64479	4.60863	5.16868	4.70681	2.3122	2.39075	2.29993	2.80887
ftr73	ENSDARG00000095298	-3.96464	7.46547e-19	6.87827	7.41311	6.36324	5.54006	3.14273	3.92589	2.94436	3.46169
si:ch211-197g15.6	ENSDARG00000009673	-3.96437	1.05905e-12	5.7911	6.73878	5.50969	4.79786	2.78642	2.69791	2.75979	3.32405
CABZ01068208.1	ENSDARG00000112675	-3.95837	0.000107276	4.29039	4.22387	3.76455	3.43358	2	2.39075	2.29993	2.32264
ftr76	ENSDARG00000076093	-3.95621	3.24771e-15	6.06713	7.01843	6.44492	4.79786	3.29254	2.95102	3.10797	3.17189
wu:fj29h11	ENSDARG00000096562	-3.93165	1.22762e-25	12.3601	13.2257	12.4826	11.4454	8.66197	8.4763	8.87041	8.3027
ifnphi1	ENSDARG00000025607	-3.90666	5.60775e-11	5.52457	6.19672	6.23134	4.13827	2.78642	2.69791	2.29993	3.46169
ftr30	ENSDARG00000095448	-3.86324	3.54989e-11	4.92907	6.24407	5.32067	4.96433	2.78642	2.69791	2.75979	2.80887
CR388148.2	ENSDARG00000113324	-3.85526	0.000325544	3.97045	4.60863	3.26222	3.43358	2.3122	2.69791	2	2
gig2e	ENSDARG00000075757	-3.83871	3.36217e-17	10.2123	11.0294	10.3033	8.88209	6.492	6.48957	6.19623	6.81077
adgrg1	ENSDARG00000105643	-3.83047	1.35421e-21	8.46553	9.01227	8.37713	7.98909	4.0499	5.32499	4.491	5.28858
parp11	ENSDARG00000098716	-3.82979	3.3773e-21	7.02344	7.28312	6.71015	5.64187	3.87089	2.69791	3.62281	3.58732
nitr4a	ENSDARG00000075288	-3.82717	0.00487591	2.83056	3.69762	4.20054	2.51126	2.56871	2	2	2
adgre19	ENSDARG00000096649	-3.82593	0.00227316	3.35431	3.27964	3.37765	3.99169	2	2	2	2.58614
cyp24a1	ENSDARG00000103277	-3.82098	1.06587e-192	11.8653	11.5821	11.7898	11.8999	7.63815	8.425	7.85416	7.95185
BX640512.3	ENSDARG00000103480	-3.81374	0.000366747	4.10705	4.15946	3.37765	3.64453	2	2	2.75979	2
calcoco2	ENSDARG00000052515	-3.80272	7.06976e-181	11.8977	11.6493	11.3518	11.2527	7.67955	7.70951	7.8073	7.92235
si:dkey-188i13.6	ENSDARG00000074217	-3.80121	5.37266e-10	8.61335	9.34106	8.01209	6.72887	4.60254	4.33457	4.85584	5.39552
LO018260.1	ENSDARG00000104120	-3.77925	1.58799e-07	4.45303	5.56198	4.72128	4.13827	2.78642	2.69791	2	2.58614
asb15b	ENSDARG00000045863	-3.7775	1.21327e-35	6.85905	6.77147	7.29876	7.11261	3.66648	3.66791	3.82453	3.70289
cgas	ENSDARG00000021572	-3.76913	4.0381e-06	5.99853	7.17324	6.26171	3.82853	3.14273	3.51927	2.75979	3.32405
igfbp1b	ENSDARG00000038666	-3.74074	2.80732e-67	11.654	11.2605	11.3219	11.587	7.67273	7.21277	7.79534	8.15324
tat	ENSDARG00000069630	-3.73432	0	12.9506	12.5523	12.7886	12.9071	9.01445	9.0061	9.25134	9.03969
BX927317.3	ENSDARG00000117757	-3.72848	0.00194573	4.29039	4.50876	2.48503	2.88798	2.56871	2	2	2.32264
CABZ01068842.1	ENSDARG00000117599	-3.71235	0.000169946	5.98086	8.47759	6.2466	4.27131	2.97555	3.92589	3.91571	4.00266
ftr32	ENSDARG00000093203	-3.71063	3.7618e-11	5.49997	5.79182	4.92479	4.8835	2.56871	2.69791	3.10797	2.58614
zgc:112285	ENSDARG00000053323	-3.69258	3.0894e-40	10.7966	10.9667	10.9776	11.0196	7.63114	7.61194	7.20233	6.37841
b2m	ENSDARG00000053136	-3.69185	1.20259e-10	8.46553	9.07254	7.45807	7.03988	4.76518	4.14465	4.491	5.32512
si:dkey-21e2.10	ENSDARG00000095005	-3.68442	5.46464e-07	4.59918	4.15946	4.80616	4.60963	2.56871	2	2.29993	2.80887
si:dkey-78l4.6	ENSDARG00000071389	-3.64188	6.45494e-06	4.04037	5.22693	4.26193	4.27131	2	2.39075	2	3.17189
irf10	ENSDARG00000027658	-3.63227	1.47633e-23	7.1865	7.84035	7.16053	5.98961	3.87089	4.03941	3.82453	4.09017
si:ch73-236c18.3	ENSDARG00000075541	-3.63217	0.000649601	3.46014	4.15946	3.58403	3.64453	2.3122	2	2.54811	2
socs1b	ENSDARG00000089873	-3.62652	0.000394892	5.61899	5.93337	5.8666	2.51126	2.56871	2.39075	3.2549	3.00177
zgc:153846	ENSDARG00000040738	-3.61392	6.43925e-12	5.47494	5.02484	5.53478	5.48632	2.78642	3.51927	2.75979	2
taco1	ENSDARG00000100552	-3.60049	2.33464e-15	7.40764	7.44724	7.5096	7.5655	3.14273	5.13372	3.91571	4.00266
ftr95	ENSDARG00000073735	-3.59606	5.00075e-09	6.52288	7.21345	6.91513	5.54006	4.0499	2.39075	3.91571	3.46169
CT027598.2	ENSDARG00000112892	-3.56021	0.000796561	3.73774	4.02132	3.13674	3.82853	2	2.39075	2.29993	2.32264
si:dkey-58f10.10	ENSDARG00000094284	-3.53347	2.47448e-07	5.10252	5.4317	4.99878	3.43358	2.3122	2.69791	2.29993	3.17189
fam167aa	ENSDARG00000067665	-3.53285	2.83164e-16	5.87002	6.13106	6.29146	5.31195	3.14273	2.39075	3.2549	3.58732
slc47a2.2	ENSDARG00000074136	-3.49037	0.00226193	3.81955	4.22387	3.37765	2.51126	2	2	2.29993	2.58614
si:ch211-212k18.13	ENSDARG00000105614	-3.47723	0.000304048	4.04037	4.40146	3.84699	2.88798	2.3122	2	2.54811	2.32264
BX547930.4	ENSDARG00000098779	-3.47226	0.00127789	3.65101	4.09204	3.48453	3.18642	2.3122	2.69791	2	2
CABZ01008730.1	ENSDARG00000103677	-3.45089	1.39594e-15	5.74996	5.97139	5.50969	5.78227	3.55227	2.95102	2.54811	3.17189
BX296541.1	ENSDARG00000089839	-3.44744	4.28512e-05	4.55209	4.15946	4.13642	3.43358	2.56871	2	2.29993	2.58614
btr31	ENSDARG00000096304	-3.43345	6.19452e-12	5.72894	5.95251	5.99869	4.39312	2.78642	3.16627	2.94436	3.32405
BX927329.1	ENSDARG00000079986	-3.42204	1.44231e-07	4.50341	4.87245	4.32081	5.04088	2.56871	2.39075	2.75979	2.58614
CR925728.1	ENSDARG00000096898	-3.42066	0.000385987	3.73774	4.4561	3.13674	3.99169	2.56871	2.39075	2.29993	2
timp4.3	ENSDARG00000100795	-3.42042	3.67203e-37	9.81862	10.2012	9.41815	9.1774	6.44476	6.44905	6.04287	6.44632
si:dkey-61p9.11	ENSDARG00000096762	-3.40189	7.9724e-12	7.05756	7.92512	7.0776	8.69933	4.13171	4.91316	4.54911	4.95728
CU464134.1	ENSDARG00000097924	-3.40068	1.05073e-13	5.70761	5.28846	6.0518	6.20453	3.87089	2.39075	3.2549	2.58614
si:dkey-23i12.7	ENSDARG00000105562	-3.39566	2.64603e-08	6.52288	7.06312	7.15245	4.8835	3.55227	3.35354	3.62281	4.17268
CT573423.1	ENSDARG00000078608	-3.389	0.0960074	3.97045	5.12942	2	2.51126	2	2.69791	2.54811	2
BX677668.2	ENSDARG00000092425	-3.37272	0.000163084	4.34666	4.55956	3.92497	2.88798	2.78642	2	2.29993	2.32264
ssuh2.3	ENSDARG00000076614	-3.36719	6.29343e-05	4.04037	4.40146	4.26193	3.43358	2.3122	2.69791	2.54811	2
nfil3-3	ENSDARG00000116941	-3.36356	8.51758e-11	5.22767	5.51127	5.37725	4.70681	3.14273	3.16627	2.54811	2.58614
ftr92	ENSDARG00000095825	-3.35915	0.000112365	3.65101	4.28553	4.37738	3.82853	2	2	2.94436	2.32264
zgc:172090	ENSDARG00000075626	-3.35548	2.59319e-06	7.37419	7.34234	5.94355	4.8835	3.29254	3.51927	3.82453	4.32476
CR388095.1	ENSDARG00000102917	-3.35021	0.000655902	3.81955	3.94695	3.37765	4.13827	2	2	2.94436	2
tas2r200.2	ENSDARG00000074066	-3.34519	1.69066e-08	5.06945	4.65609	4.6311	5.24881	2.3122	2.95102	3.10797	2.32264
si:ch211-213a13.5	ENSDARG00000071618	-3.3203	1.60142e-09	5.39713	5.53685	5.06916	4.50543	3.14273	2	2.54811	3.32405
irf1b	ENSDARG00000043249	-3.3028	6.7353e-12	9.81239	10.1821	9.80339	8.2451	7.02898	5.90675	6.12159	6.39569
si:ch211-197g15.8	ENSDARG00000094984	-3.30175	2.84471e-08	5.77068	5.97139	5.0344	3.64453	3.29254	2.69791	2.94436	2.80887
zgc:194210	ENSDARG00000073799	-3.2763	2.0268e-32	6.97962	6.79286	6.94351	6.60828	3.7723	4.14465	4.08242	3.80989
si:dkeyp-75b4.10	ENSDARG00000079043	-3.2649	1.10086e-06	3.97045	4.60863	4.6311	4.96433	2.56871	2.39075	2.54811	2.80887
plac8.2	ENSDARG00000094438	-3.24927	0.000260968	4.17079	5.25802	3.92497	3.18642	2	2	3.2549	2.32264
CR383662.1	ENSDARG00000093014	-3.24665	0.000135036	3.81955	3.78561	4.32081	4.13827	2	2.95102	2.54811	2
tlr8a	ENSDARG00000090119	-3.24557	0.0100001	4.04037	2.2678	3.92497	2.88798	2	2	2.54811	2.32264
CU469531.1	ENSDARG00000067872	-3.23269	2.201e-13	5.54876	5.85419	5.48415	5.24881	3.29254	3.35354	2.75979	3.00177
retreg1	ENSDARG00000079059	-3.23025	1.73682e-120	9.48268	9.53758	9.34911	9.11238	6.29301	5.93636	6.36752	6.23217
ftr35	ENSDARG00000089388	-3.22874	1.82246e-17	6.17985	6.33436	5.90559	5.59187	2.97555	3.51927	3.72719	3.32405
si:dkey-239h2.3	ENSDARG00000092033	-3.20863	5.47993e-197	10.4257	10.1912	10.2293	10.3465	7.03962	7.11255	6.95609	7.3785
cd83	ENSDARG00000079553	-3.20651	1.85921e-07	6.55905	7.77199	7.58359	5.18278	4.20913	4.14465	4.15906	4.25072
si:ch73-1f23.1	ENSDARG00000097468	-3.20008	0.0246705	2.66337	2.49358	2.84738	4.13827	2	2.39075	2	2.32264
CR352329.1	ENSDARG00000055476	-3.19886	5.80172e-11	5.34282	5.8744	5.55944	4.70681	2.78642	2.95102	2.75979	3.58732
si:ch211-11p18.6	ENSDARG00000077068	-3.19802	5.90483e-11	5.70761	5.45871	5.63098	4.60963	2.78642	2.39075	3.38823	3.32405
si:ch73-223f5.1	ENSDARG00000105364	-3.19574	1.40715e-09	7.08263	7.71711	7.79044	5.91021	4.0499	4.03941	4.23184	4.95728
CABZ01063971.1	ENSDARG00000117814	-3.18141	1.48997e-08	5.13484	4.98822	5.16868	4.96433	3.66648	2	2.94436	2
ccl19a.1	ENSDARG00000058389	-3.17847	7.93614e-08	8.90096	9.05494	8.16855	6.88237	5.12617	5.32499	6.14061	4.64683
si:ch211-183d5.2	ENSDARG00000100900	-3.16158	9.05183e-08	6.60592	5.3761	5.58368	3.64453	3.14273	3.66791	2.75979	3.17189
ftr69	ENSDARG00000052646	-3.15886	3.73834e-05	4.8534	4.65609	3.76455	3.43358	2.56871	2.69791	2.29993	2.58614
si:ch211-59p23.1	ENSDARG00000109686	-3.15309	2.87731e-13	5.61899	5.48523	5.69915	5.37245	3.29254	2.95102	2.54811	3.58732
mxf	ENSDARG00000026049	-3.14932	0.000256199	5.81124	5.68148	6.15249	2.88798	3.42824	2.95102	2.75979	3.32405
si:ch211-181d7.3	ENSDARG00000068621	-3.14767	3.52586e-107	9.59002	9.66918	9.36843	9.23148	6.46068	6.10233	6.24979	6.67583
CT583625.5	ENSDARG00000110288	-3.14706	1.65999e-11	7.92919	8.04138	7.60152	6.81857	4.41921	3.66791	5.14679	5.17307
ogfrl2	ENSDARG00000024815	-3.14092	2.13335e-09	9.52444	10.3256	8.71286	7.96964	6.36243	6.46945	6.15939	6.27014
msrb1b	ENSDARG00000062442	-3.13895	0.00372437	2.25652	4.95065	5.58368	5.31195	3.14273	2.69791	2.75979	2.58614
bfb	ENSDARG00000005616	-3.11785	4.97017e-62	8.03574	7.75029	8.06471	8.02722	5.00114	4.65268	5.22017	5.09059
si:dkey-221h15.4	ENSDARG00000041873	-3.11464	2.04575e-10	5.54876	5.12942	4.92479	5.18278	2.97555	2.95102	2.75979	3.17189
nlrp15	ENSDARG00000075476	-3.10498	6.15979e-08	4.92907	5.16266	5.1031	4.13827	3.29254	2.39075	2.54811	2.80887
ftr59	ENSDARG00000095864	-3.10321	0.00184396	3.97045	4.55956	3.84699	2	2.56871	2	2.29993	2.58614
CABZ01058333.1	ENSDARG00000113458	-3.10239	4.06694e-17	6.75892	6.9723	6.4581	5.59187	3.29254	3.66791	3.82453	4.39518
si:dkey-222h21.2	ENSDARG00000095719	-3.0996	1.25504e-05	4.23182	4.4561	4.32081	3.99169	2.3122	2.69791	2.54811	2.58614
ftr34	ENSDARG00000079614	-3.09032	3.09827e-08	6.68445	7.57001	6.78525	5.64187	4.0499	3.16627	4.54911	4.17268
si:ch73-106k19.5	ENSDARG00000087099	-3.07777	3.30386e-05	4.81402	5.12942	4.43182	2.88798	2	2.95102	2.75979	2.80887
he1.1	ENSDARG00000023656	-3.05754	1.86467e-08	5.57255	5.74869	4.37738	5.37245	3.42824	3.66791	2.29993	2.58614
opn1mw2	ENSDARG00000044280	-3.0251	0	12.2087	12.3033	12.314	12.2878	9.14578	9.2408	9.47394	9.15833
mgp	ENSDARG00000086189	-3.02219	0.00239851	3.2401	3.60393	3.58403	3.99169	2.3122	2	2.75979	2
si:ch73-380l3.2	ENSDARG00000075697	-3.0217	6.94144e-56	8.13495	7.97743	8.19633	8.00828	4.86425	4.85231	5.77711	5.04751
FP074902.2	ENSDARG00000105273	-3.01426	1.75617e-48	8.19366	8.30969	8.26166	7.51272	5.20388	5.08166	5.29001	5.36075
zgc:92590	ENSDARG00000040282	-2.99646	1.58754e-06	9.15056	8.56099	9.32234	8.71109	5.34777	4.42091	7.06965	6.0908
si:dkey-222h21.10	ENSDARG00000094608	-2.98896	0.00542032	3.73774	4.02132	3.76455	2	2	2.39075	2.29993	2.58614
si:ch211-282j17.13	ENSDARG00000086419	-2.98791	1.78166e-05	4.17079	4.65609	4.5349	3.64453	2.56871	2.39075	2.54811	2.80887
si:ch1073-464p5.5	ENSDARG00000079544	-2.98214	6.90792e-219	12.3459	12.2219	12.6597	12.4382	9.41653	9.54948	9.47768	9.35446
ftr26	ENSDARG00000092961	-2.97666	1.46573e-06	4.8534	5.4317	4.5838	3.82853	2.56871	2.69791	2.54811	3.32405
nfil3-6	ENSDARG00000087188	-2.97625	8.61622e-153	11.6986	11.8247	11.7979	11.5782	8.58054	8.75503	9.11128	8.53098
zgc:194906	ENSDARG00000095773	-2.97475	1.88526e-07	5.22767	5.74869	4.48428	4.27131	3.14273	2.39075	2.94436	3.17189
AL929493.2	ENSDARG00000117535	-2.97195	6.34644e-16	5.61899	6.09707	5.82652	5.86882	3.55227	3.51927	3.2549	3.46169
si:ch73-252i11.1	ENSDARG00000100660	-2.96819	3.35207e-16	10.0116	10.9655	10.1124	9.41524	7.52916	7.00485	7.39687	7.2129
si:ch211-156p11.1	ENSDARG00000071604	-2.96808	2.81438e-11	5.47494	5.77042	5.37725	4.96433	3.29254	2.39075	3.2549	3.46169
si:ch211-250k18.5	ENSDARG00000068749	-2.96741	8.27357e-16	6.6288	6.19672	5.80606	6.13638	4.20913	2.39075	3.62281	3.90949
cryaa	ENSDARG00000053502	-2.95605	9.1848e-11	11.525	11.5531	11.7907	11.6722	9.2364	9.15208	8.43078	7.14299
tspan33b	ENSDARG00000042189	-2.95465	5.36958e-25	6.52288	6.62413	6.43163	6.5829	4.28261	4.03941	4.00147	3.32405
si:ch73-286h23.4	ENSDARG00000090193	-2.95196	0.000240048	4.23182	3.60393	3.99895	3.99169	2.3122	2	2.75979	2.58614
zgc:123297	ENSDARG00000056798	-2.94836	3.50285e-12	6.73803	6.99093	6.20031	4.96433	4.35252	3.35354	3.72719	3.80989
ftr60	ENSDARG00000095609	-2.94579	0.00558985	3.73774	4.09204	2.84738	3.18642	2	2	2.29993	2.80887
si:ch211-271e10.2	ENSDARG00000092667	-2.93639	1.71325e-06	5.10252	5.22693	4.48428	3.64453	2.97555	2.69791	2.94436	2.58614
ly6m3	ENSDARG00000099416	-2.9339	0.0064349	5.8311	6.28993	3.37765	3.18642	2.56871	3.16627	3.62281	2.80887
cela1.5	ENSDARG00000043168	-2.93164	1.12524e-37	7.7373	7.32042	7.57152	7.91983	4.54398	5.08166	4.43044	5.36075
si:ch211-114l13.9	ENSDARG00000092894	-2.9264	1.24938e-06	5.49997	5.31827	4.76434	3.43358	2.78642	3.35354	2.75979	2.80887
ITLN1	ENSDARG00000095082	-2.9189	6.861e-59	7.9923	8.45093	8.49687	8.49002	5.83672	5.23252	5.62329	5.42948
il23r	ENSDARG00000052158	-2.91742	2.48939e-17	6.44768	6.09707	6.92465	6.17086	3.7723	3.51927	4.54911	3.46169
ftr98	ENSDARG00000052332	-2.91645	3.35275e-11	5.81124	6.51253	5.37725	5.24881	3.29254	3.16627	4.00147	3.17189
CU928083.1	ENSDARG00000097907	-2.91398	5.17868e-10	4.77353	5.51127	5.13627	5.59187	3.29254	2.95102	3.10797	3.00177
si:dkey-112a7.5	ENSDARG00000100550	-2.89638	0.0151818	2.83056	3.01425	3.13674	3.99169	2	2	2.54811	2.32264
txlnbb	ENSDARG00000076241	-2.88349	0	13.0034	12.7874	12.9336	12.9434	9.87421	10.1612	10.0071	10.1081
si:dkeyp-74b6.2	ENSDARG00000115070	-2.88203	6.19964e-06	4.64479	4.28553	4.26193	4.79786	3.29254	2	2.54811	2.58614
si:dkey-183p4.10	ENSDARG00000077907	-2.87906	4.32761e-09	5.03562	5.16266	5.13627	4.96433	3.29254	2.39075	2.54811	3.46169
ftr90	ENSDARG00000097373	-2.87745	2.13296e-14	7.94295	8.78565	7.98958	7.2317	5.41467	5.02765	5.29001	5.58821
znf988	ENSDARG00000105219	-2.86606	4.15813e-05	4.10705	4.22387	3.92497	4.70681	2.3122	2.69791	2.94436	2.32264
ftr50	ENSDARG00000115041	-2.86575	0.00130755	4.23182	3.69762	3.37765	3.43358	2.3122	2.69791	2.29993	2.32264
BX957317.3	ENSDARG00000117259	-2.85948	2.9222e-16	5.98086	6.06226	5.65407	6.20453	3.66648	3.16627	3.91571	3.46169
btr09	ENSDARG00000054805	-2.85933	4.98706e-18	6.92522	7.42686	6.73201	6.13638	4.76518	3.35354	4.43044	4.25072
ankrd33ab	ENSDARG00000002508	-2.85636	2.41076e-19	6.13261	6.24407	6.39099	6.02773	4.0499	3.92589	3.82453	3.17189
cryba1l2	ENSDARG00000014803	-2.84977	1.15898e-14	10.2142	10.2866	10.1655	10.3083	7.75893	7.80089	7.48139	6.11186
FO744833.1	ENSDARG00000107280	-2.8483	1.48424e-19	6.84934	7.92996	7.20027	6.47668	4.65882	4.72234	4.23184	4.7579
amfrb	ENSDARG00000105578	-2.84643	2.66797e-57	8.27566	8.03242	7.96672	7.79278	5.3816	5.2795	5.29001	5.32512
or106-3	ENSDARG00000103418	-2.84588	0.00733422	3.46014	3.27964	3.26222	3.99169	2	2	2	3.00177
lctla	ENSDARG00000036139	-2.83758	3.66869e-14	10.4371	10.5713	10.5896	10.6094	8.08582	8.33335	7.32384	6.66161
irgq1	ENSDARG00000086847	-2.83584	2.68801e-06	4.89173	5.74869	3.67711	5.24881	2.56871	3.35354	3.2549	2.80887
si:dkeyp-34c12.1	ENSDARG00000071083	-2.83484	1.57488e-29	6.86869	6.84498	6.75354	6.72887	3.87089	4.57948	4.36723	4.17268
gig2p	ENSDARG00000088260	-2.82438	1.68083e-14	6.2105	6.21268	6.01661	5.18278	3.87089	3.51927	3.51029	3.58732
arg2	ENSDARG00000039269	-2.82313	0	12.9173	12.8431	12.9197	12.78	9.99116	9.90634	10.0951	10.1797
ftr29	ENSDARG00000075355	-2.81776	7.59699e-14	6.57092	6.95343	6.20031	5.59187	3.7723	3.35354	3.72719	4.64683
si:dkey-73p2.3	ENSDARG00000078832	-2.81627	1.56891e-22	6.58268	7.01843	6.58362	6.86142	4.28261	4.78879	4.36723	3.17189
si:dkey-148a17.5	ENSDARG00000103520	-2.7869	0.00353099	3.65101	4.70203	2.9993	3.43358	2.56871	2	2	3.00177
cd4-1	ENSDARG00000070668	-2.77844	1.25836e-06	4.50341	5.06055	5.29153	3.99169	2.56871	2.69791	3.2549	3.00177
ccdc135	ENSDARG00000100231	-2.77772	2.00285e-117	9.15254	9.0416	9.07329	8.9382	6.29301	6.44905	6.31823	6.32529
cpa1	ENSDARG00000030915	-2.77516	7.69402e-117	12.4549	12.1548	12.6394	12.1319	9.39805	9.45545	9.69114	9.78816
si:ch211-250k18.6	ENSDARG00000093964	-2.77173	4.91801e-13	5.90792	5.97139	6.34917	5.37245	3.7723	2.39075	4.00147	3.80989
parp12a	ENSDARG00000042496	-2.77108	3.06886e-08	9.04822	9.71472	8.96209	7.42974	6.12339	6.17866	6.74853	5.9806
si:dkeyp-67e1.6	ENSDARG00000113783	-2.76845	0.00253551	3.2401	3.27964	4.06932	3.99169	2.56871	2.69791	2.29993	2
chia.3	ENSDARG00000009612	-2.76547	4.16171e-24	9.60596	9.30616	9.77866	10.2143	6.46068	7.20061	7.3071	7.03686
zmp:0000000845	ENSDARG00000078349	-2.76368	7.19578e-12	6.10024	6.25952	5.50969	5.48632	2.97555	3.35354	3.38823	4.32476
ahsa1a	ENSDARG00000028664	-2.76179	5.98577e-07	5.19738	5.22693	4.5838	4.27131	3.55227	2.69791	2.54811	2.80887
pde6ha	ENSDARG00000102558	-2.76094	3.26317e-203	13.6525	13.6124	13.7634	13.7333	10.9173	10.8663	10.7149	11.1921
mov10b.1	ENSDARG00000061177	-2.7599	5.20094e-12	10.4771	11.154	10.537	9.20261	7.73949	7.80089	7.62341	7.86767
ftr90	ENSDARG00000097679	-2.75681	3.02038e-09	5.13484	5.81291	5.40473	4.60963	2.97555	3.16627	3.10797	3.58732
si:dkey-282h22.5	ENSDARG00000092458	-2.75506	0.0030236	3.46014	3.69762	3.48453	3.99169	2.3122	2	2	3.00177
si:dkey-40c23.2	ENSDARG00000104649	-2.75276	6.2584e-23	7.66167	8.16955	7.25414	6.77442	4.86425	5.02765	5.14679	4.86103
si:ch1073-385f13.3	ENSDARG00000092584	-2.75223	1.34263e-15	6.70612	7.27554	6.40466	5.91021	4.35252	3.35354	4.491	4.32476
si:ch211-181d7.1	ENSDARG00000091847	-2.75044	1.83649e-218	10.9424	10.9376	10.9528	10.9294	8.20872	8.44574	7.9597	8.20317
si:dkey-85a20.4	ENSDARG00000092550	-2.74553	0.0142271	4.10705	3.15304	3.37765	2.51126	2.3122	2	2	2.80887
cbln6	ENSDARG00000035718	-2.74114	0.00218234	3.2401	3.94695	3.67711	3.64453	2.56871	2.39075	2.29993	2.32264
BFSP1	ENSDARG00000074919	-2.73967	6.11361e-08	10.0544	10.7028	10.3909	10.4899	8.13625	8.28237	7.51822	5.9806
FO744833.2	ENSDARG00000112454	-2.73352	5.66723e-12	9.69672	10.3183	9.95629	8.91805	6.23865	7.37296	7.38894	7.17337
zmp:0000000606	ENSDARG00000040921	-2.7322	8.82828e-10	5.92651	6.09707	5.40473	4.60963	3.7723	3.51927	2.94436	3.46169
zgc:194659	ENSDARG00000079347	-2.7251	2.191e-231	10.9171	10.858	11.0265	10.904	8.17535	8.2054	8.08285	8.4001
si:ch211-196f2.6	ENSDARG00000105615	-2.72116	0.000666686	3.73774	4.34466	3.99895	3.64453	2.78642	2	2	3.00177
crp6	ENSDARG00000071457	-2.72055	0.000813443	3.89697	4.02132	3.76455	3.43358	2.56871	2.39075	2.29993	2.58614
si:dkey-250k15.7	ENSDARG00000095048	-2.71919	7.68717e-72	8.92657	8.51668	8.8566	8.98255	6.06211	5.99383	6.44609	6.13262
tex11	ENSDARG00000078995	-2.71738	1.55559e-05	4.45303	4.28553	3.99895	4.79786	2.78642	2.95102	2.54811	2.58614
CABZ01085275.1	ENSDARG00000113107	-2.71068	2.51139e-11	7.50358	8.41345	7.5222	6.77442	5.00114	5.02765	4.90117	5.46265
crygm2e	ENSDARG00000044875	-2.70899	3.0269e-09	5.99853	5.16266	5.98054	5.98961	4.28261	4.03941	2.94436	2.32264
crygm2b	ENSDARG00000115234	-2.69775	4.01332e-10	5.47494	5.02484	5.48415	5.59187	2.97555	3.66791	3.72719	2.58614
si:dkey-30j10.5	ENSDARG00000093186	-2.68746	0.00373916	2.83056	4.50876	3.76455	3.43358	2.78642	2	2.54811	2.32264
cbx7a	ENSDARG00000038025	-2.68559	6.18676e-208	11.1807	11.3109	11.173	11.0314	8.50963	8.67823	8.46892	8.36982
si:ch211-245h14.1	ENSDARG00000041911	-2.67902	5.89122e-08	7.25427	7.97276	7.29876	5.86882	5.04403	4.91316	4.30112	4.81039
cbln11	ENSDARG00000086654	-2.66892	3.41454e-07	7.40101	7.04541	6.75354	6.70554	3.42824	5.3691	4.80904	3.90949
si:dkey-239j18.3	ENSDARG00000089806	-2.66417	0.00163125	4.23182	4.4561	3.26222	3.64453	2.3122	3.35354	2	2.32264
si:ch211-250k18.7	ENSDARG00000093761	-2.66138	7.72949e-15	6.25529	5.8744	6.18455	5.95046	4.28261	2.39075	3.82453	4.00266
ssuh2.2	ENSDARG00000054418	-2.65982	2.16267e-08	7.76338	8.43741	7.6767	6.26959	5.31312	5.41189	5.06947	5.0031
LO018181.1	ENSDARG00000113971	-2.65868	5.48866e-26	7.1315	7.35678	7.37715	7.66559	4.48294	5.68043	4.36723	4.81039
si:dkey-93h22.8	ENSDARG00000098666	-2.65437	1.98988e-33	7.45321	7.30561	7.06903	7.48559	4.54398	5.32499	4.94512	4.52649
mknk2b	ENSDARG00000015164	-2.65162	0	14.5374	14.5522	14.6108	14.559	11.8064	11.9652	11.9899	11.8915
LECT2	ENSDARG00000090889	-2.6501	2.08274e-16	6.42172	6.49958	6.21591	5.64187	3.66648	4.03941	3.72719	4.32476
trim63a	ENSDARG00000028027	-2.64941	1.07977e-184	11.7978	12.0309	11.9264	11.9152	9.12095	9.52289	9.13992	9.3073
si:dkey-58f10.11	ENSDARG00000094935	-2.64938	7.88131e-06	5.44947	4.87245	4.48428	3.82853	2.97555	2.69791	2.54811	3.46169
BX548032.3	ENSDARG00000096092	-2.64781	3.26739e-11	5.57255	5.68148	5.72117	5.11357	3.96317	3.51927	3.10797	3.00177
actr3b	ENSDARG00000008790	-2.63195	6.41935e-88	8.95852	8.93019	8.98047	8.64519	6.12339	6.36443	6.43071	6.36092
ahsg1	ENSDARG00000026764	-2.62971	2.62826e-59	10.0733	9.77373	10.3331	10.3892	7.122	7.37296	7.88833	7.71083
si:ch211-213a13.2	ENSDARG00000074546	-2.62266	0.00576497	8.69961	8.53267	8.55013	8.20408	6.41239	2.39075	5.77711	6.70384
ascl1b	ENSDARG00000009702	-2.60801	5.92092e-13	8.3771	9.21204	8.50641	7.68957	6.04109	5.93636	6.31823	5.70371
si:dkey-112e17.1	ENSDARG00000093201	-2.60272	3.12644e-59	8.17046	8.22568	8.20417	8.15326	5.56948	5.7818	6.04287	5.21261
he1.2	ENSDARG00000019122	-2.59435	0.000197932	4.29039	4.4561	3.58403	4.27131	2.3122	3.16627	2.29993	2.80887
si:ch73-213k20.5	ENSDARG00000058753	-2.59229	2.49096e-07	4.59918	4.60863	5.06916	5.37245	2.78642	3.35354	3.2549	2.80887
FO704622.1	ENSDARG00000089661	-2.59136	9.40639e-21	7.95658	8.51347	7.36321	7.05841	5.3816	5.49385	5.29001	5.32512
ch25h	ENSDARG00000045190	-2.58943	4.49992e-05	4.55209	6.0266	4.80616	3.64453	2.56871	2.95102	3.72719	3.00177
BX324230.1	ENSDARG00000105410	-2.58571	0.00160321	4.40083	3.69762	4.5349	2.51126	2.78642	2.39075	2.29993	2.80887
BX324164.2	ENSDARG00000095186	-2.58186	0.000698189	3.89697	3.69762	4.6311	3.43358	2.3122	2.39075	2.75979	2.80887
cryba1a	ENSDARG00000041141	-2.57637	3.60899e-17	6.58268	6.53808	6.55938	6.86142	5.08569	4.03941	4.23184	3.32405
hpda	ENSDARG00000018351	-2.57513	1.84914e-100	12.691	12.3114	12.7008	12.8878	9.95228	9.8588	10.2155	10.2901
CR382283.1	ENSDARG00000105371	-2.56585	0.00032154	4.59918	3.60393	4.48428	3.99169	3.29254	2	2.75979	2.32264
si:dkey-22n8.3	ENSDARG00000089853	-2.56435	4.22662e-93	9.00078	8.98697	9.03204	8.89246	6.63913	6.72838	6.2672	6.23217
FQ311879.1	ENSDARG00000098843	-2.56269	5.09134e-06	4.59918	5.31827	4.84679	4.13827	3.29254	2.69791	2.29993	3.46169
AL929171.1	ENSDARG00000095920	-2.55216	0.0112064	3.65101	3.69762	2.48503	3.99169	2.3122	2.39075	2	2.80887
rnf213a	ENSDARG00000099465	-2.54991	3.33755e-14	11.4187	11.9358	11.2134	10.3763	8.95107	8.90112	8.78532	8.52706
ms4a17c.1	ENSDARG00000094643	-2.54491	1.95751e-05	4.59918	4.02132	4.5838	4.60963	2.78642	3.35354	2.75979	2.32264
ftr14	ENSDARG00000053293	-2.54008	7.59807e-31	7.73203	8.44419	7.87146	7.53935	5.4786	5.2795	5.42028	5.81064
CABZ01072242.1	ENSDARG00000109859	-2.53944	3.47872e-84	9.76542	9.49906	9.51431	9.6624	7.30946	6.56735	7.22925	7.17337
dusp3b	ENSDARG00000060130	-2.53841	9.7801e-06	5.13484	4.09204	5.13627	4.39312	2.56871	2.39075	3.38823	3.32405
lpl	ENSDARG00000087697	-2.53817	9.49941e-293	13.4627	13.5181	13.4936	13.5248	10.9599	11.15	10.8431	10.89
BX927388.1	ENSDARG00000092576	-2.53685	0.00244593	3.89697	3.60393	3.26222	3.99169	2.56871	2.69791	2.29993	2.32264
si:ch211-114l13.13	ENSDARG00000094346	-2.53512	9.04213e-13	6.08378	6.36325	5.50969	5.73698	4.13171	3.35354	4.00147	3.58732
AL953896.1	ENSDARG00000092472	-2.53474	5.82927e-05	4.68899	4.15946	4.20054	4.27131	2.97555	2.95102	2	3.00177
pargl	ENSDARG00000101719	-2.53156	1.01679e-54	9.73015	9.92548	9.32414	9.19006	7.30064	6.84227	7.01914	7.11196
ucp1	ENSDARG00000023151	-2.52882	6.56547e-37	15.4555	15.1885	15.5207	15.6625	13.0421	12.3287	13.1947	13.044
ccr8.1	ENSDARG00000095789	-2.52845	0.0074992	3.35431	3.15304	3.48453	3.99169	2.78642	2	2.29993	2.32264
prodha	ENSDARG00000086746	-2.52572	4.32268e-174	11.7663	11.688	11.5783	11.6578	9.339	9.08093	9.25134	8.9134
si:ch73-380l3.3	ENSDARG00000097031	-2.52164	0.00435351	4.17079	3.01425	3.58403	3.64453	2.56871	2	2.54811	2.58614
si:dkey-11o1.6	ENSDARG00000105461	-2.51676	3.39629e-09	5.70761	5.40416	5.0344	5.04088	3.55227	3.16627	2.94436	3.70289
CABZ01064968.1	ENSDARG00000103696	-2.51619	5.74484e-10	5.42353	5.8744	5.26178	5.24881	3.42824	3.16627	3.10797	4.00266
si:ch73-170d6.2	ENSDARG00000099864	-2.51488	0.000268596	4.77353	4.74656	3.76455	3.43358	2.3122	2.95102	3.10797	2.58614
CABZ01059392.1	ENSDARG00000063108	-2.50987	0.000201223	4.92907	4.15946	3.76455	4.50543	2.56871	2.39075	3.51029	2.32264
cbx7b	ENSDARG00000087181	-2.50689	2.30815e-28	7.11539	6.73878	7.04304	7.21528	4.54398	4.85231	4.54911	4.90996
clca1	ENSDARG00000016290	-2.50591	3.42033e-32	7.80414	8.18581	8.29508	7.71315	6.14325	5.13372	5.59598	5.36075
phf11	ENSDARG00000021677	-2.50282	2.74305e-21	7.49738	8.08538	7.83152	6.72887	5.08569	5.18397	5.56814	5.13242
adh8a	ENSDARG00000091211	-2.50273	6.88431e-28	7.54024	7.82486	7.48406	8.44847	5.3816	5.68043	5.35661	5.46265
dhrs13b.2	ENSDARG00000076483	-2.49535	8.29778e-06	4.81402	5.19516	4.26193	4.13827	2.97555	3.35354	2.75979	2.80887
si:dkey-195m11.11	ENSDARG00000097909	-2.48209	7.4229e-06	4.77353	4.09204	4.67689	4.70681	3.14273	2.69791	2.75979	3.00177
si:ch211-117k10.3	ENSDARG00000090914	-2.48151	2.84067e-282	12.4431	12.3154	12.3973	12.2665	9.9593	9.95959	9.82948	9.77336
BX649411.2	ENSDARG00000105079	-2.47885	1.79901e-20	7.28339	7.08929	7.14432	6.362	4.13171	5.18397	4.71061	4.81039
GUCA1A	ENSDARG00000100747	-2.47676	1.79227e-39	7.87282	7.88087	8.11132	7.45793	5.44699	5.41189	5.32369	5.75817
ftr36	ENSDARG00000087057	-2.47503	2.76595e-07	5.70761	6.34888	5.74287	4.39312	4.0499	2.69791	3.2549	4.17268
uba7	ENSDARG00000061222	-2.47488	4.63745e-07	8.47187	8.79893	7.74279	6.81857	5.65497	5.5714	6.24979	5.39552
CABZ01046996.1	ENSDARG00000111833	-2.4741	0.00815559	3.65101	4.28553	3.37765	2.51126	2.56871	2	2.54811	2.58614
CU459147.1	ENSDARG00000105015	-2.47285	3.5379e-12	5.44947	5.79182	5.63098	6.13638	3.55227	4.03941	3.82453	3.32405
pth1b	ENSDARG00000091961	-2.47249	4.21077e-11	5.90792	6.07977	5.48415	5.37245	3.66648	4.24274	3.72719	3.00177
irak3	ENSDARG00000053131	-2.46903	1.34152e-06	4.77353	5.0954	5.53478	4.27131	3.66648	3.35354	2.75979	2.80887
ftr13	ENSDARG00000079537	-2.4632	3.50064e-15	6.06713	6.49958	6.15249	5.82619	4.0499	4.50237	3.91571	3.58732
ccl19b	ENSDARG00000039351	-2.45909	2.14686e-08	9.16237	9.3283	9.37191	7.89942	5.76161	6.97662	6.54937	6.96921
si:ch211-262h13.5	ENSDARG00000070892	-2.45862	6.27467e-30	7.33994	7.12346	7.61334	7.42974	4.65882	4.72234	5.3888	5.32512
si:ch211-244e12.7	ENSDARG00000054744	-2.45379	6.78416e-10	5.34282	5.45871	5.65407	5.48632	3.87089	4.03941	3.2549	2.58614
si:ch211-133l5.4	ENSDARG00000092533	-2.45285	0.000888062	3.73774	4.09204	3.58403	4.27131	2.78642	2.39075	2.29993	2.80887
cfhl3	ENSDARG00000104205	-2.45155	1.70517e-11	5.66398	6.0266	5.76424	5.48632	3.42824	3.92589	4.23184	3.00177
si:ch1073-416d2.3	ENSDARG00000036968	-2.44811	1.62906e-54	8.63045	8.40999	8.71286	8.63905	5.90811	5.93636	6.64574	6.2128
CABZ01000634.1	ENSDARG00000092634	-2.443	0.000927753	9.77826	9.41879	8.73738	6.10107	6.7207	6.99081	6.44609	6.17327
plaat1	ENSDARG00000100021	-2.44285	1.52973e-14	5.87002	6.37747	6.26171	6.06486	4.13171	4.65268	3.51029	3.70289
CT737210.1	ENSDARG00000103898	-2.44281	0.00552092	4.50341	3.39603	3.13674	3.64453	2	2.39075	2.54811	3.00177
stat2	ENSDARG00000031647	-2.43715	5.5173e-17	11.671	12.451	11.8612	11.1201	9.53778	9.26434	9.53633	9.33667
fibpb	ENSDARG00000087666	-2.43503	4.49797e-90	9.22564	9.14085	9.2766	9.07646	6.61088	6.58615	6.80925	7.0909
CU570691.1	ENSDARG00000088908	-2.43369	5.19599e-15	6.57092	7.05429	6.10302	6.30106	4.35252	4.57948	3.72719	4.70344
crygm2c	ENSDARG00000117097	-2.43215	1.01272e-09	6.10024	5.12942	5.69915	5.95046	4.20913	4.03941	2.94436	3.46169
irf3	ENSDARG00000076251	-2.42812	1.26021e-19	7.2616	8.32812	7.96672	7.03988	5.41467	5.68043	5.3888	5.2511
ctps1b	ENSDARG00000098386	-2.42397	9.77298e-14	10.6008	10.5361	11.037	10.5287	7.45958	7.90192	8.74548	8.64736
abcg1	ENSDARG00000063475	-2.42286	2.12247e-152	10.6693	10.6598	10.6675	10.6405	8.32197	8.29386	7.93811	8.42135
irge4	ENSDARG00000070317	-2.41989	0.000177287	5.19738	5.89433	3.13674	4.8835	3.42824	2.69791	2.94436	3.70289
mep1b	ENSDARG00000037533	-2.41741	3.18437e-12	9.05668	8.77494	9.24274	9.49903	6.56744	5.99383	7.45122	6.7583
zgc:174696	ENSDARG00000110658	-2.41489	2.15079e-05	4.40083	4.4561	4.26193	5.04088	2.3122	3.35354	3.10797	2.80887
rbp1.2	ENSDARG00000038742	-2.41397	1.33881e-136	9.95724	9.91576	9.95629	9.78709	7.38647	7.36209	7.61663	7.6759
ccl34b.4	ENSDARG00000094002	-2.41381	0.00136192	4.04037	4.70203	4.32081	2.88798	2.97555	3.16627	2	2.58614
si:dkey-23o4.6	ENSDARG00000034577	-2.41366	5.67148e-54	8.06538	8.11115	8.04302	7.97939	5.65497	5.41189	5.67641	6.06942
CABZ01029938.1	ENSDARG00000099006	-2.41184	0.00763536	8.21649	8.03691	7.60744	7.29558	6.31068	2.39075	5.59598	5.67569
bfsp2	ENSDARG00000011998	-2.40822	6.62935e-12	10.7698	11.089	11.1123	11.2232	9.00363	9.22888	8.22334	7.70391
si:ch1073-220m6.1	ENSDARG00000105438	-2.40779	0.00265441	3.35431	3.39603	3.92497	4.27131	2.56871	2.39075	2.54811	2.58614
si:dkey-190g11.3	ENSDARG00000025914	-2.40693	8.30707e-58	8.07374	7.97743	8.03425	7.95981	5.65497	5.7818	5.67641	5.70371
grifin	ENSDARG00000033382	-2.39359	1.84729e-09	9.22938	9.24733	9.42152	9.20677	7.18084	7.59347	6.56353	5.75817
CU984583.1	ENSDARG00000101819	-2.3934	1.87947e-05	4.68899	4.34466	5.40473	4.60963	2	3.51927	3.38823	3.17189
CR457441.1	ENSDARG00000109999	-2.39059	0.000118793	4.17079	4.70203	4.32081	3.82853	2.97555	2.39075	3.10797	2.58614
si:ch73-236c18.6	ENSDARG00000104415	-2.39044	0.000212054	3.97045	4.87245	4.37738	3.64453	2.78642	2.39075	2.75979	3.17189
BX323793.1	ENSDARG00000104134	-2.3824	0.000814902	4.17079	4.22387	4.37738	3.43358	2.56871	2.69791	2	3.32405
cd4-2.2	ENSDARG00000073950	-2.37867	6.7693e-06	4.55209	4.55956	4.5838	4.60963	3.29254	2.69791	2.94436	2.80887
si:ch211-12p12.2	ENSDARG00000102219	-2.37618	1.13151e-07	5.25733	5.63486	4.80616	4.8835	3.42824	2.69791	3.72719	3.32405
CR936322.1	ENSDARG00000083842	-2.376	0.00283952	4.04037	3.27964	3.67711	3.82853	2.56871	2.39075	2.54811	2.58614
CABZ01072245.1	ENSDARG00000117448	-2.37593	2.33362e-144	10.9901	10.6518	10.7428	10.8663	8.35215	8.48635	8.54229	8.43395
si:dkey-40c23.1	ENSDARG00000097592	-2.37536	1.91248e-12	5.8311	6.39156	5.94355	5.59187	3.96317	3.51927	3.72719	4.39518
FQ790208.1	ENSDARG00000101048	-2.37531	0.000152344	4.68899	4.70203	4.26193	3.43358	3.14273	2.39075	3.10797	2.58614
si:ch211-214p16.3	ENSDARG00000096445	-2.3752	5.1754e-13	11.486	11.4099	11.8724	11.5669	9.36883	8.1559	9.6369	9.35225
trim35-19	ENSDARG00000099639	-2.37512	0.0046235	3.81955	3.86853	4.06932	2.51126	2.56871	2.39075	2.54811	2.58614
CABZ01085662.1	ENSDARG00000117530	-2.37327	5.54024e-80	9.59293	9.44097	9.33668	9.21092	7.0814	7.18836	7.22033	6.74488
cxcl32b.1	ENSDARG00000071499	-2.36995	0.00304829	3.46014	3.39603	4.13642	3.82853	2.56871	2.69791	2.54811	2.32264
si:ch211-214b16.3	ENSDARG00000089079	-2.36651	0.0207486	3.55873	4.09204	2.84738	2.51126	2.3122	2.69791	2.29993	2.32264
asb5a	ENSDARG00000097938	-2.36589	1.28762e-79	9.15254	8.95175	9.04519	8.87688	6.59654	6.50941	6.64574	6.96921
si:dkeyp-1h4.6	ENSDARG00000093936	-2.35351	0.00190677	11.5704	11.7708	9.72108	8.35412	8.83375	8.18086	8.59842	8.59596
si:dkey-237g15.2	ENSDARG00000100302	-2.3454	5.26468e-49	8.24268	8.11115	7.93409	8.11836	5.62704	5.68043	6.15939	5.81064
dnase1l1l	ENSDARG00000023861	-2.34351	3.2216e-24	7.74255	8.09402	8.12378	7.87871	5.78709	6.42835	5.32369	5.0031
crybgx	ENSDARG00000036140	-2.33356	5.05396e-10	11.1459	11.4684	11.5401	11.5209	9.19894	9.83147	8.57763	8.31638
si:dkey-222h21.3	ENSDARG00000092941	-2.32714	0.022203	4.17079	3.86853	2.48503	2.88798	2.56871	2.39075	2.75979	2
si:ch211-181d7.1	ENSDARG00000088274	-2.32588	2.86656e-35	7.61661	7.61873	7.3702	7.71315	5.70928	4.91316	5.25551	5.42948
si:ch211-196h16.4	ENSDARG00000094782	-2.32497	2.86885e-29	7.88237	8.01432	7.69907	7.26399	5.08569	5.45345	5.70225	5.78464
ezh1	ENSDARG00000037894	-2.32234	3.84341e-253	11.5541	11.4241	11.5261	11.5066	9.13094	9.30464	9.10644	9.21784
LO018584.1	ENSDARG00000101721	-2.32229	0.0176728	3.97045	4.34466	3.37765	2	2.78642	2.39075	2	2.80887
ftr32	ENSDARG00000110978	-2.32068	3.04568e-10	5.74996	6.52536	5.94355	5.54006	3.14273	4.03941	4.00147	4.52649
asb2a.1	ENSDARG00000096748	-2.31874	1.12808e-07	5.37023	4.74656	5.13627	5.31195	2.97555	2.95102	3.82453	3.46169
clul1	ENSDARG00000055595	-2.31493	2.67456e-198	11.1429	11.0879	11.2255	11.0945	8.74879	8.77566	8.78834	9.00914
wdr21	ENSDARG00000003197	-2.31417	8.672e-10	6.53504	6.46001	5.20039	5.64187	4.28261	4.03941	3.91571	4.00266
zgc:172051	ENSDARG00000086569	-2.31147	4.25943e-105	10.4428	10.2714	10.7122	10.5728	8.3393	8.19318	8.10239	8.20317
si:dkey-196h17.9	ENSDARG00000102319	-2.3103	0.00697853	3.81955	4.60863	3.37765	2.51126	2.56871	2.39075	2.75979	2.58614
si:ch211-194m7.8	ENSDARG00000104947	-2.31007	0.00881281	3.2401	3.39603	3.58403	3.99169	2.3122	2.69791	2	2.80887
nlrc5	ENSDARG00000024631	-2.30354	5.94272e-11	6.17985	6.24407	5.96217	5.31195	4.20913	3.35354	4.491	3.58732
cd247	ENSDARG00000100284	-2.30097	1.52473e-08	5.28639	5.72663	5.06916	5.31195	4.0499	2.95102	3.51029	3.32405
BX927122.1	ENSDARG00000100571	-2.29876	0.0255565	2.98037	4.09204	2.84738	3.18642	2.56871	2.69791	2.29993	2
eif2ak2	ENSDARG00000068729	-2.2973	1.09186e-27	7.73203	8.30969	8.19239	7.38639	5.81212	5.90675	5.70225	5.58821
tdh	ENSDARG00000002745	-2.29366	0	14.2449	14.1844	14.2276	14.2077	11.891	11.9923	11.8044	12.0011
si:ch73-330k17.3	ENSDARG00000097169	-2.2864	1.35714e-05	4.92907	4.4561	4.84679	4.13827	3.14273	3.16627	3.2549	2.58614
cst14b.2	ENSDARG00000112540	-2.28205	0.00318084	3.89697	3.50372	4.13642	3.64453	2.56871	3.16627	2	2.58614
sting1	ENSDARG00000091058	-2.2799	5.15439e-05	7.2616	7.2055	6.1197	5.18278	4.28261	4.50237	5.0292	4.46233
CABZ01101996.1	ENSDARG00000109996	-2.27537	4.09526e-78	9.89844	9.94591	10.2551	10.0365	7.60988	8.09155	7.57528	7.83637
ifit12	ENSDARG00000090977	-2.27076	6.72708e-08	5.06945	5.79182	5.40473	4.8835	3.96317	3.35354	3.62281	3.00177
crygm2d21	ENSDARG00000086658	-2.26342	5.38386e-99	11.5771	11.6905	11.8662	11.587	9.62688	9.39807	9.53273	9.10155
ftr56	ENSDARG00000030954	-2.26328	2.74529e-08	8.19366	8.625	7.86157	6.75182	5.81212	5.87651	5.87124	5.75817
CABZ01093429.1	ENSDARG00000112352	-2.26012	5.24448e-13	6.36835	6.0266	6.21591	5.64187	4.41921	4.14465	3.51029	4.32476
si:dkey-205h13.1	ENSDARG00000079307	-2.25972	4.99338e-160	11.5208	11.3704	11.3762	11.3281	9.21779	8.90487	9.17495	9.26326
cyp2u1	ENSDARG00000026548	-2.25915	2.83858e-78	8.96303	8.75873	8.81624	8.78528	6.73386	6.60472	6.69805	6.42964
mlip	ENSDARG00000089920	-2.25558	1.45914e-197	11.6101	11.5464	11.5654	11.5358	9.32819	9.25262	9.49627	9.16086
crebrf	ENSDARG00000105114	-2.25142	4.86367e-97	10.4093	10.3876	10.4407	10.4254	8.03888	8.49135	8.26728	7.86767
si:ch211-279g13.1	ENSDARG00000093992	-2.25026	6.03114e-11	6.25529	5.53685	6.0518	5.54006	4.41921	3.66791	3.82453	3.80989
tdo2b	ENSDARG00000023176	-2.24898	1.38987e-94	9.71152	9.4511	9.56238	9.83624	7.42754	7.41564	7.38894	7.4464
AL954145.3	ENSDARG00000117560	-2.24732	0.00143381	4.04037	4.09204	3.67711	4.13827	2.56871	2	3.2549	2.58614
si:ch211-202m22.1	ENSDARG00000094491	-2.24408	5.63943e-06	4.77353	4.78975	4.88632	4.50543	2.56871	3.51927	3.51029	2.80887
mhc1zaa	ENSDARG00000092162	-2.24089	4.18252e-08	5.10252	5.28846	5.06916	5.11357	3.14273	3.66791	3.62281	3.17189
krt91	ENSDARG00000036830	-2.2404	0	16.6411	16.6199	16.6632	16.7341	14.4147	14.4613	14.4597	14.3619
zgc:195077	ENSDARG00000070852	-2.23711	9.19923e-05	4.55209	4.60863	4.06932	4.13827	2.78642	2.69791	3.10797	3.00177
CT955963.1	ENSDARG00000100370	-2.23706	0.00289957	4.29039	4.83169	3.48453	2.88798	2.97555	2.39075	2.75979	2.80887
si:ch73-211l2.3	ENSDARG00000075932	-2.2363	1.98357e-06	4.96547	4.74656	4.88632	4.50543	3.14273	2.95102	3.38823	3.17189
ftr33	ENSDARG00000095032	-2.23353	3.48582e-07	5.8507	6.81393	5.7853	4.60963	3.7723	4.24274	3.72719	4.39518
si:dkeyp-73d8.8	ENSDARG00000094045	-2.23268	2.86767e-13	6.40856	6.28993	7.20027	6.33185	5.04403	4.24274	4.23184	4.64683
si:ch211-156p11.1	ENSDARG00000098754	-2.23147	3.85102e-08	5.06945	5.77042	5.45816	5.31195	3.42824	2.69791	3.72719	4.17268
zgc:171500	ENSDARG00000071553	-2.23041	8.05884e-07	5.00097	5.77042	5.0344	5.04088	2.78642	4.24274	3.38823	3.32405
spice1	ENSDARG00000004647	-2.22912	6.32159e-41	8.42363	7.96806	8.38405	8.36904	5.83672	6.07596	6.06296	6.47912
CABZ01079480.1	ENSDARG00000098398	-2.2262	3.42236e-28	8.08206	8.4169	8.08184	7.55248	6.08283	5.71502	5.56814	6.23217
wu:fc30c06	ENSDARG00000103865	-2.2242	2.19933e-27	6.88778	7.02748	7.19241	7.26399	5.12617	4.91316	5.0292	4.95728
ddx21	ENSDARG00000063626	-2.21866	9.69079e-206	14.4948	14.2948	14.3669	14.3571	12.139	12.0006	12.2051	12.2889
crybb1l2	ENSDARG00000016793	-2.21785	4.27568e-11	14.4945	14.6093	14.7251	14.7096	12.7465	12.9716	12.1121	11.3434
pla2g1b	ENSDARG00000009153	-2.21776	1.93205e-80	10.8254	10.4762	10.8794	10.6436	8.31761	8.30525	8.68844	8.67239
BX539325.2	ENSDARG00000095909	-2.21475	0.00335666	3.89697	4.40146	3.58403	3.18642	2.97555	2.39075	2.54811	2.58614
BX663516.2	ENSDARG00000102689	-2.21321	7.90421e-18	6.24051	6.36325	6.36324	6.47668	4.48294	4.03941	4.36723	4.52649
si:ch73-59p9.2	ENSDARG00000091254	-2.20891	0.00518339	3.81955	3.15304	4.13642	3.82853	2.3122	3.16627	2.29993	2.58614
lpin1	ENSDARG00000020239	-2.20648	1.13977e-151	13.4565	13.6027	13.5668	13.6242	11.463	11.2784	11.5201	11.1418
ampd3b	ENSDARG00000032469	-2.20496	2.43141e-140	11.1082	11.1529	11.2394	11.0477	8.79974	9.01653	9.13281	8.80117
CR933734.2	ENSDARG00000093974	-2.20342	0.00102075	3.55873	4.02132	3.99895	4.70681	2.3122	2.95102	2.94436	2.80887
si:dkey-28d5.5	ENSDARG00000114345	-2.19964	0.000120563	4.68899	4.02132	4.48428	4.39312	3.42824	2.39075	2.94436	2.80887
si:dkey-73p2.2	ENSDARG00000079245	-2.19942	3.20447e-12	7.00607	6.73878	7.06903	6.94347	4.28261	5.13372	5.67641	3.80989
si:ch73-269m14.3	ENSDARG00000096305	-2.19801	0.00373693	4.10705	4.98822	2.84738	3.99169	3.14273	2.95102	2.75979	2.32264
si:dkey-102c8.2	ENSDARG00000058537	-2.19064	4.22722e-08	5.64166	5.40416	6.10302	5.64187	4.0499	2	4.23184	4.17268
si:rp71-36a1.5	ENSDARG00000090882	-2.19032	8.80528e-10	7.29058	7.00015	6.34917	5.37245	4.71298	4.33457	4.80904	4.81039
ripk3	ENSDARG00000090965	-2.19025	4.2273e-07	5.13484	5.0954	4.67689	5.04088	3.55227	3.16627	3.2549	3.32405
ndrg1b	ENSDARG00000010420	-2.1852	2.26619e-107	11.9698	12.0551	12.162	12.0223	9.68054	10.0248	9.65686	10.087
si:dkey-31e10.5	ENSDARG00000070502	-2.1849	1.52565e-10	6.2105	6.30489	6.41821	5.11357	4.28261	4.57948	3.82453	4.09017
cxcl11.5	ENSDARG00000092423	-2.18481	0.00317522	3.65101	4.55956	4.48428	2.88798	2.3122	2.95102	2.54811	3.17189
lxn	ENSDARG00000043102	-2.18413	1.44689e-165	11.7778	11.7263	11.67	11.525	9.4508	9.42182	9.45696	9.66174
psmb12	ENSDARG00000031885	-2.17702	0.00169922	4.73188	4.60863	3.58403	3.43358	2.78642	2.69791	3.38823	2.32264
s1pr4	ENSDARG00000074851	-2.1763	0.00474928	3.97045	4.02132	3.26222	3.99169	3.14273	2.39075	2.75979	2
CABZ01067080.1	ENSDARG00000109240	-2.17272	0.0224087	3.46014	4.4561	3.37765	2.88798	2	2	3.2549	2.58614
spink2.5	ENSDARG00000101290	-2.17239	0.00445792	3.97045	3.86853	3.58403	3.99169	2.3122	2.69791	2	3.32405
zgc:171534	ENSDARG00000105265	-2.17032	4.28808e-22	8.44955	7.63066	8.66537	8.6574	6.257	5.7488	6.47636	6.52695
C18H15orf48	ENSDARG00000092903	-2.17012	0.00154676	4.34666	4.22387	3.26222	4.60963	2.56871	2.95102	2.29993	3.32405
NPAS4	ENSDARG00000087753	-2.16993	9.09183e-34	7.58186	7.73379	7.49688	7.81475	5.53982	5.7488	5.14679	5.83618
asb2b	ENSDARG00000102490	-2.16268	4.48459e-88	10.6871	10.5448	10.3632	10.6993	8.68924	8.24736	8.37965	8.34779
crygmx	ENSDARG00000053862	-2.1623	1.05242e-07	12.5628	12.5661	12.792	12.7114	10.9122	11.0306	10.22	9.20564
zgc:173581	ENSDARG00000100909	-2.16151	2.8426e-16	6.91595	7.46733	6.79567	6.39154	4.95694	5.08166	4.60498	5.13242
asb10	ENSDARG00000099461	-2.1577	2.50276e-69	8.62477	8.52948	8.51904	8.6574	6.492	6.32018	6.4613	6.58836
si:dkey-188i13.10	ENSDARG00000075151	-2.15433	8.61648e-16	7.63368	8.15724	7.33492	6.75182	5.34777	5.18397	5.67641	5.75817
si:dkey-40c23.2	ENSDARG00000075504	-2.1493	8.93351e-14	7.66721	7.90562	7.02545	6.39154	5.53982	5.13372	5.42028	5.21261
si:ch211-194e1.7	ENSDARG00000068127	-2.1493	3.93938e-08	5.49997	5.48523	5.92469	5.24881	3.66648	4.14465	2.75979	4.25072
cel.2	ENSDARG00000029822	-2.14872	1.94076e-25	11.6389	11.2017	11.7255	11.3205	9.14332	9.08755	9.31134	9.74499
si:ch211-283g2.2	ENSDARG00000108953	-2.14716	0.000481822	3.81955	4.55956	4.72128	4.60963	3.7723	2.69791	2.29993	2.80887
si:ch211-15j1.4	ENSDARG00000092604	-2.14403	0.00323333	5.03562	5.72663	3.92497	2.51126	3.66648	2.69791	3.38823	2.80887
BX942819.3	ENSDARG00000096105	-2.14299	0.0164922	2.98037	4.09204	3.67711	3.18642	2	2.39075	2.75979	2.80887
atp2a1l	ENSDARG00000035458	-2.14	4.69465e-296	16.8498	16.7275	16.7129	16.6787	14.586	14.5308	14.6904	14.6034
ifi35	ENSDARG00000075643	-2.13835	1.96411e-07	8.45276	9.12407	8.24275	7.19867	6.34538	6.44905	6.28441	6.23217
paplnb	ENSDARG00000042186	-2.13444	4.74769e-11	5.8891	5.63486	5.67678	5.73698	4.0499	4.14465	4.08242	3.32405
CU469531.2	ENSDARG00000093360	-2.13358	1.54932e-12	6.40856	7.15683	6.57155	5.82619	4.76518	4.78879	4.491	4.52649
BX569790.1	ENSDARG00000092717	-2.13156	8.98289e-07	4.92907	4.74656	4.88632	5.24881	3.29254	3.16627	3.51029	3.32405
btr22	ENSDARG00000100539	-2.12955	0.00121051	3.73774	4.09204	3.99895	4.27131	2.56871	2.39075	2.75979	3.17189
si:dkey-19a16.5	ENSDARG00000071656	-2.12271	0.026463	2.98037	4.4561	3.37765	2.51126	2.78642	2.39075	2.29993	2.58614
si:dkey-4c23.5	ENSDARG00000115038	-2.12106	0.00423816	3.89697	4.22387	3.26222	3.64453	2.78642	2.69791	2.54811	2.58614
rsl1d1	ENSDARG00000055868	-2.12037	3.39896e-159	12.4715	12.2904	12.4005	12.4325	10.1952	10.4868	10.1642	10.2727
btr29	ENSDARG00000099138	-2.11022	1.88044e-05	5.06945	5.81291	5.37725	3.64453	3.42824	3.35354	3.72719	3.58732
ftr37	ENSDARG00000092745	-2.1101	8.58681e-08	5.59596	5.51127	5.60753	4.60963	3.14273	3.92589	3.82453	3.80989
BX005399.10	ENSDARG00000114738	-2.10889	0.0694319	2.98037	4.22387	3.37765	2	2	2	2.54811	3.00177
klhl31	ENSDARG00000039066	-2.10787	4.19937e-122	13.7639	13.5809	13.5955	13.583	11.5371	11.7024	11.5792	11.2532
casp21	ENSDARG00000055550	-2.10346	1.45276e-07	6.2105	6.30489	5.72117	4.60963	3.96317	3.80266	3.82453	4.52649
zmp:0000001175	ENSDARG00000077415	-2.10182	0.000147147	4.29039	4.60863	4.37738	4.50543	3.29254	3.51927	2.29993	2.80887
sdad1	ENSDARG00000105117	-2.10018	7.52376e-164	11.8826	11.8266	11.973	11.9152	9.64789	9.99521	9.80285	9.76175
lim2.3	ENSDARG00000037402	-2.10011	4.29241e-14	9.62173	9.61467	9.8788	9.54575	7.89986	7.96075	7.4739	6.7583
FQ377918.1	ENSDARG00000112370	-2.09926	3.30587e-08	5.03562	5.31827	5.60753	5.78227	3.14273	3.92589	4.00147	3.70289
il7r	ENSDARG00000078970	-2.09547	3.14074e-09	5.52457	5.63486	5.40473	5.91021	3.87089	4.24274	4.08242	3.00177
btr24	ENSDARG00000102143	-2.09108	1.63451e-06	4.89173	5.77042	5.13627	4.8835	2.97555	3.35354	3.72719	4.00266
tyrobp	ENSDARG00000094894	-2.08663	7.75374e-06	5.06945	4.87245	4.80616	4.50543	3.14273	2.69791	3.2549	3.80989
si:ch211-81a5.8	ENSDARG00000070972	-2.08277	1.26225e-157	10.7595	10.7021	10.8296	10.7963	8.67907	8.68261	8.56712	8.85838
si:ch73-376l24.4	ENSDARG00000093403	-2.08029	0.000645266	3.89697	4.34466	4.37738	4.60963	3.42824	2	3.2549	2.58614
tor1l1	ENSDARG00000055856	-2.07353	0.0858353	2.66337	4.15946	2.9993	2	2.56871	2	2.29993	2.58614
si:ch211-244b2.3	ENSDARG00000069244	-2.06863	1.63394e-08	8.49072	8.92778	8.48082	7.3417	6.46068	6.02173	6.67213	6.37841
mylipa	ENSDARG00000008859	-2.06184	3.46757e-170	11.7533	11.6624	11.6471	11.7275	9.70078	9.54709	9.50547	9.79143
ddb2	ENSDARG00000041140	-2.06007	2.87639e-77	9.90197	9.76022	9.84535	9.78431	7.57375	8.14326	7.72775	7.66168
exosc1	ENSDARG00000059841	-2.05936	9.49132e-163	11.2666	11.2402	11.1855	11.2657	9.2131	9.13621	9.35068	9.0231
zgc:65997	ENSDARG00000043562	-2.0586	4.25643e-67	8.6076	8.61001	8.61627	8.51035	6.65305	6.50941	6.4613	6.67583
btbd3a	ENSDARG00000005544	-2.05822	2.95395e-20	7.71074	7.77737	7.99411	7.27987	5.81212	6.07596	5.95961	4.90996
si:dkey-265e7.1	ENSDARG00000095293	-2.05733	6.59833e-06	4.89173	5.53685	4.67689	4.8835	3.14273	3.66791	2.94436	3.90949
cryba1l1	ENSDARG00000032929	-2.0564	6.73574e-11	13.6062	13.7744	13.8329	13.8259	12.1368	12.1224	11.4398	10.6786
si:ch211-219a4.3	ENSDARG00000040445	-2.05416	3.34766e-07	9.43804	9.74247	8.8566	7.94992	6.89483	7.26038	7.23811	7.06952
cyp3a65	ENSDARG00000103295	-2.05015	5.65672e-20	14.5737	14.1529	14.7321	14.8195	12.4338	12.089	12.9155	12.6058
dhrs13b.1	ENSDARG00000097019	-2.04671	2.6995e-07	6.47318	6.52536	5.48415	4.79786	4.13171	4.42091	4.15906	4.17268
gtpbp4	ENSDARG00000018961	-2.04477	7.37619e-171	14.7268	14.5058	14.7054	14.6098	12.485	12.7304	12.5225	12.6329
amy2a	ENSDARG00000013856	-2.04412	9.40439e-17	14.4091	13.9945	14.4321	14.0251	12.0395	11.727	12.1327	12.6786
BX004774.1	ENSDARG00000093105	-2.04399	3.08004e-11	5.90792	5.97139	5.60753	5.78227	4.28261	4.14465	3.72719	4.09017
CU929312.1	ENSDARG00000097608	-2.0439	0.00387011	3.97045	4.34466	4.20054	3.43358	3.14273	2.39075	2	3.32405
mkrn1	ENSDARG00000041665	-2.04285	2.70658e-224	12.3982	12.3572	12.3564	12.3938	10.3399	10.1998	10.3183	10.4711
CU896641.1	ENSDARG00000117643	-2.03713	2.89922e-18	6.99731	7.00015	6.67673	6.39154	4.65882	4.91316	4.98777	5.09059
cxcl18b	ENSDARG00000075045	-2.0355	2.42684e-11	6.68445	7.11499	7.11966	5.95046	4.13171	5.32499	5.06947	4.95728
CR383662.6	ENSDARG00000097175	-2.03202	0.000119237	5.25733	3.86853	4.76434	4.50543	3.29254	3.16627	3.2549	3.17189
trim55b	ENSDARG00000058158	-2.03023	4.24102e-100	9.46212	9.58279	9.53777	9.44019	7.50634	7.65711	7.37294	7.48728
lenep	ENSDARG00000095553	-2.02711	1.99456e-06	4.89173	5.31827	4.88632	4.79786	3.7723	3.16627	3.2549	3.46169
si:ch211-194e1.7	ENSDARG00000096449	-2.02545	3.7866e-15	6.6401	6.36325	6.60747	6.17086	4.13171	5.02765	4.60498	4.70344
si:ch211-256e16.11	ENSDARG00000100690	-2.02459	0.000516497	4.73188	4.09204	4.43182	3.99169	2.56871	2.69791	2.94436	3.58732
si:ch73-27e22.7	ENSDARG00000093345	-2.02369	0.0011664	4.10705	4.15946	4.48428	3.99169	2	2.95102	3.38823	3.00177
rnf25	ENSDARG00000027182	-2.0188	1.39956e-220	11.4766	11.3986	11.3832	11.3234	9.3433	9.3847	9.38099	9.43397
sesn1	ENSDARG00000020693	-2.01246	0	14.5604	14.5768	14.5491	14.506	12.4867	12.4784	12.6215	12.5545
itk	ENSDARG00000017565	-2.00995	9.40299e-05	4.73188	4.70203	4.99878	4.60963	4.13171	2.69791	2.75979	3.00177
hmox1a	ENSDARG00000027529	-2.00857	2.53683e-55	9.24056	9.50555	9.55627	9.36774	7.59554	7.70951	7.26437	7.14299
serpina7	ENSDARG00000087143	-2.00848	4.00409e-22	7.65612	7.80395	7.08611	7.79278	5.93114	5.53315	5.3888	5.81064
clic5a	ENSDARG00000075993	-2.00709	6.46222e-109	9.91249	9.95542	10.0495	9.83624	8.00129	8.09812	7.85991	7.86146
ccr9a	ENSDARG00000055186	-2.00321	2.24023e-22	7.02344	7.32042	7.51591	7.68957	5.4786	5.53315	5.14679	5.75817
BX537308.1	ENSDARG00000096999	-2.0028	4.37275e-05	5.13484	4.60863	4.80616	4.60963	3.96317	2.39075	3.10797	3.32405
BX936337.1	ENSDARG00000092870	-2.00068	2.14327e-40	8.63611	8.3134	8.52531	8.07351	6.41239	6.60472	6.41517	6.42964
CABZ01075274.1	ENSDARG00000101049	-1.99847	6.40595e-14	6.87827	7.21345	7.02545	6.63321	5.73568	5.13372	4.36723	4.81039
si:ch73-364h19.2	ENSDARG00000100480	-1.98995	1.58093e-45	9.05457	9.09208	9.22165	9.10793	7.19993	6.52898	7.29865	7.42131
blk	ENSDARG00000007783	-1.98983	8.45791e-06	4.81402	5.34747	4.88632	4.39312	3.55227	3.51927	3.38823	3.17189
CR762483.1	ENSDARG00000114454	-1.98831	1.16702e-06	6.24051	6.87538	6.15249	5.04088	4.28261	5.18397	3.62281	4.39518
si:dkey-61p9.9	ENSDARG00000100669	-1.98778	1.66573e-18	6.92522	6.9629	6.88618	6.60828	4.95694	5.41189	4.43044	5.17307
si:dkey-207m2.4	ENSDARG00000089831	-1.98373	1.32596e-15	6.92522	7.01843	6.79567	6.92339	5.3816	5.60867	4.30112	4.70344
fam83fb	ENSDARG00000104188	-1.98222	3.6878e-23	7.77368	7.80395	7.74279	7.05841	5.4786	5.93636	5.59598	5.93405
zgc:110286	ENSDARG00000074210	-1.98004	6.43605e-05	5.94485	5.89433	3.76455	5.48632	4.0499	3.51927	3.91571	3.80989
tmtops3b	ENSDARG00000090629	-1.97811	1.70726e-22	6.98849	6.81393	6.86655	6.94347	4.86425	5.02765	5.10865	5.21261
itln1	ENSDARG00000007534	-1.97766	0.00408475	4.17079	3.39603	4.20054	3.64453	2.97555	2.69791	2.75979	2.58614
rhcgl1	ENSDARG00000007080	-1.9716	1.81603e-26	8.25007	8.84828	8.6511	8.66347	6.61088	6.12822	7.14696	6.64726
si:dkey-11o1.7	ENSDARG00000105324	-1.96983	5.49584e-06	5.98086	5.53685	5.58368	4.39312	4.48294	3.51927	3.82453	3.32405
grn2	ENSDARG00000088641	-1.96811	1.4697e-06	5.25733	5.25802	4.67689	5.24881	3.55227	3.51927	3.91571	3.17189
sybu	ENSDARG00000060112	-1.96805	1.65367e-145	10.8704	10.8182	11.0381	10.8807	8.99818	8.89736	8.87893	9.00069
angel1	ENSDARG00000077567	-1.96792	1.44091e-28	7.42735	7.47397	7.67106	7.57839	5.34777	5.3691	5.87124	5.9102
si:rp71-81e14.2	ENSDARG00000103077	-1.9675	0.000142407	4.29039	4.60863	4.96226	4.27131	2.97555	3.16627	3.62281	2.80887
bnip3	ENSDARG00000099961	-1.965	4.63679e-134	10.0481	10.1083	10.1155	10.0341	8.14612	7.98929	8.19176	8.16336
pcmtd2a	ENSDARG00000053820	-1.96213	5.78672e-127	9.98963	9.95186	10.0441	10.0129	7.99036	8.07833	7.97037	8.17342
hgd	ENSDARG00000058005	-1.95637	3.47673e-180	12.5286	12.3777	12.5463	12.3549	10.4092	10.5165	10.5079	10.5705
BX248128.4	ENSDARG00000112606	-1.95459	0.00122436	3.97045	3.86853	4.13642	4.70681	2.78642	3.16627	2.54811	3.17189
zgc:103700	ENSDARG00000116524	-1.95371	5.72078e-09	5.94485	6.07977	5.55944	5.54006	3.87089	4.65268	3.51029	4.32476
dre-mir-454b	ENSDARG00000081232	-1.95211	0.0179737	4.04037	3.01425	3.26222	3.82853	2.56871	2.69791	2.29993	2.80887
slc25a47a	ENSDARG00000059923	-1.95147	8.17998e-99	10.34	10.3035	10.5104	10.4536	8.50963	8.21147	8.60185	8.48328
si:dkey-71l4.1	ENSDARG00000100348	-1.95113	1.01968e-05	4.96547	5.06055	4.84679	4.60963	3.7723	3.51927	2.75979	3.46169
si:ch211-113d11.8	ENSDARG00000105494	-1.94959	1.02868e-06	5.13484	5.56198	5.58368	4.60963	3.29254	3.66791	3.82453	4.00266
BX005234.1	ENSDARG00000097761	-1.94878	0.000316774	4.17079	4.50876	5.23141	4.27131	2.56871	3.16627	3.38823	3.58732
trim35-33	ENSDARG00000060838	-1.94875	0.00227489	5.16645	4.4561	3.99895	3.82853	3.14273	2	2.94436	3.80989
smu1b	ENSDARG00000051970	-1.9481	1.44533e-27	7.45321	7.61273	7.58959	7.53935	5.65497	5.90675	5.14679	5.95751
slco1f3	ENSDARG00000105691	-1.94186	1.9137e-05	5.37023	4.70203	5.1031	4.70681	4.13171	3.16627	2.94436	3.46169
crygm2d2	ENSDARG00000086917	-1.9408	2.57165e-60	12.6649	12.8691	12.964	12.8414	10.978	11.2232	10.7486	10.5715
dre-mir-21-1	ENSDARG00000082187	-1.93973	1.80265e-10	6.52288	6.24407	6.03431	6.20453	4.76518	3.16627	4.90117	4.58791
BX649388.1	ENSDARG00000091933	-1.93942	1.2137e-11	5.92651	5.85419	6.3206	6.06486	4.65882	4.03941	4.36723	4.17268
pdpk1a	ENSDARG00000062304	-1.93906	3.61409e-145	10.6202	10.5233	10.576	10.5001	8.58418	8.60636	8.76093	8.5504
si:ch211-77g15.32	ENSDARG00000095362	-1.93847	1.83565e-41	8.80128	8.84828	8.67669	8.62668	6.73386	6.32018	7.10882	7.03686
zgc:171506	ENSDARG00000078206	-1.93654	0.00519499	4.77353	4.74656	3.37765	3.18642	2.56871	3.35354	3.10797	2.80887
BX663525.2	ENSDARG00000117671	-1.9358	2.89672e-09	6.44768	7.13187	6.4581	5.54006	4.41921	5.02765	4.54911	4.95728
LT631684.1	ENSDARG00000108326	-1.93466	1.19994e-63	9.99844	9.74109	9.65825	9.70713	7.96826	7.53659	7.97568	7.92235
BX276103.2	ENSDARG00000093921	-1.93453	3.33772e-05	5.61899	5.28846	5.20039	5.43051	3.14273	3.16627	4.80904	3.17189
si:dkey-238k10.3	ENSDARG00000101992	-1.93358	1.47791e-28	7.7839	7.89577	7.98504	7.8891	6.37928	6.15366	5.42028	6.00332
CR749763.3	ENSDARG00000093983	-1.93009	2.80951e-06	5.10252	4.95065	4.80616	5.54006	3.42824	3.51927	3.2549	4.00266
capn3a	ENSDARG00000041864	-1.92753	3.82843e-06	11.4884	11.6507	11.7907	11.6767	10.194	10.2301	9.43594	8.40864
cxcr3.1 ENSDARG00000078177	ENSDARG00000078177	-1.92693	7.65404e-15	6.71684	6.18058	6.78525	6.65773	4.54398	4.72234	4.85584	5.13242
BX908797.1	ENSDARG00000114676	-1.92678	3.86689e-14	6.47318	6.40552	6.23134	6.39154	4.20913	4.33457	5.0292	4.7579
BX004785.2	ENSDARG00000093487	-1.9247	0.0162782	4.29039	3.50372	3.13674	3.43358	2.97555	2.69791	2.29993	2.58614
CABZ01079005.1	ENSDARG00000105086	-1.92392	0.000479262	4.23182	4.09204	4.32081	4.50543	2.97555	2.69791	3.10797	3.17189
mbd4	ENSDARG00000110298	-1.92312	5.47702e-86	9.74724	9.80696	9.66395	9.87073	7.88224	7.63018	7.85416	8.04788
rbm48	ENSDARG00000033754	-1.92239	1.5949e-73	9.01388	9.05272	8.95281	8.99703	7.03962	7.27204	6.95609	7.19327
bbc3	ENSDARG00000069282	-1.92041	4.89089e-55	9.54263	9.38573	9.32953	9.36774	7.72638	7.11255	7.39687	7.70391
si:ch211-142d6.2	ENSDARG00000088625	-1.91826	6.95057e-07	5.10252	5.19516	5.23141	5.98961	3.29254	4.03941	3.72719	4.09017
ifih1	ENSDARG00000018553	-1.91223	1.85561e-17	8.15478	8.85084	8.06901	7.57839	6.55266	6.44905	6.24979	6.27014
trim25	ENSDARG00000104396	-1.90962	1.05343e-12	9.92294	10.5573	10.0463	9.30316	8.08582	8.18704	8.05304	8.19825
si:dkey-97a13.6	ENSDARG00000012600	-1.90815	6.78565e-09	9.12666	9.87623	9.36843	8.3466	7.30946	7.42612	7.33214	7.51916
CABZ01051600.3	ENSDARG00000110394	-1.90728	7.58106e-05	4.59918	4.91208	4.26193	4.96433	3.66648	2.95102	3.38823	3.00177
si:dkey-16p6.1	ENSDARG00000089179	-1.9069	4.29885e-18	6.78969	7.00932	6.81628	6.65773	5.4786	4.97154	4.80904	4.86103
marco	ENSDARG00000059294	-1.89883	1.1652e-17	7.86802	8.2568	7.98504	7.13024	5.86091	6.10233	5.80123	6.36092
zgc:153654	ENSDARG00000060322	-1.89541	0.000144506	5.42353	5.8744	4.67689	4.39312	3.14273	3.35354	4.43044	3.46169
CABZ01090041.1	ENSDARG00000034667	-1.89105	6.49788e-35	8.04001	8.01432	7.68793	7.83639	6.01976	6.0491	6.06296	6.17327
cryba1b	ENSDARG00000053875	-1.89047	8.3042e-06	13.1357	13.3813	13.3898	13.4544	12.0465	11.8063	11.1853	10.1029
birc7	ENSDARG00000058082	-1.89007	3.79875e-25	7.38094	7.59458	7.68793	7.75919	6.06211	5.99383	5.72764	5.28858
nr5a5	ENSDARG00000039116	-1.88939	4.45531e-35	9.90666	9.58279	9.89706	10.0224	8.03357	7.40509	8.33078	8.00349
nebl	ENSDARG00000021200	-1.88894	6.80825e-21	6.97962	7.15683	7.26167	6.94347	5.53982	5.08166	4.98777	5.55783
lim2.5	ENSDARG00000041295	-1.88713	4.51307e-06	9.28624	9.23371	9.38059	9.13438	7.60273	8.11116	7.03955	6.2128
FO704758.2	ENSDARG00000112958	-1.88603	1.1917e-27	7.19419	7.32042	7.34205	7.35675	5.62704	5.45345	5.45109	5.49508
CT025854.1	ENSDARG00000097858	-1.88532	0.0126889	3.65101	3.86853	3.48453	3.99169	2.97555	2.39075	2	3.17189
sycn.1	ENSDARG00000090469	-1.8829	0.000227646	4.29039	4.50876	4.5349	4.70681	2.78642	2.69791	3.38823	3.58732
aimp1b	ENSDARG00000036894	-1.88162	1.33647e-111	10.939	10.7698	10.834	10.7656	8.8122	8.84757	9.09673	9.04243
si:dkey-50i6.5	ENSDARG00000101320	-1.87822	0.0146082	6.85905	9.16771	9.77076	6.90303	6.81039	7.22482	6.78527	6.61811
vim	ENSDARG00000010008	-1.87754	0	12.8872	12.8795	12.8983	12.8531	10.9634	11.0738	11.0121	10.9693
si:dkey-246j6.3	ENSDARG00000103497	-1.87605	8.63567e-06	4.77353	5.22693	4.6311	5.48632	3.55227	3.35354	3.82453	3.46169
zgc:136908	ENSDARG00000011983	-1.87317	7.66769e-90	11.3373	11.2186	11.2042	11.1112	9.33684	9.61734	9.22484	9.21541
crygmxl2	ENSDARG00000074001	-1.86765	1.86627e-06	11.5953	11.7912	12.026	11.8002	10.0237	10.7014	9.46264	9.07766
crygm2d1	ENSDARG00000087324	-1.8658	8.63745e-55	12.5479	12.722	12.8175	12.6168	10.8756	11.1649	10.6138	10.5281
c6ast3	ENSDARG00000024503	-1.86399	7.9268e-41	9.82358	9.54232	10.1775	9.82276	7.99036	7.76833	7.9597	8.27496
dapk2a	ENSDARG00000061096	-1.86128	1.69887e-73	9.17602	9.3043	9.20025	9.27571	7.45163	7.176	7.56122	7.36101
NC_002333.17	ENSDARG00000082753	-1.8593	1.16924e-113	13.6513	13.6885	13.5029	13.472	11.642	11.7866	11.5643	11.8827
btr26	ENSDARG00000105241	-1.85886	1.18839e-10	6.29873	7.1975	6.49692	6.10107	4.54398	5.08166	4.90117	5.0031
ZNF276	ENSDARG00000110991	-1.8555	5.61008e-114	10.9481	10.8906	10.8302	10.9218	9.14578	8.82003	9.01661	9.17844
tas2r200.1	ENSDARG00000079880	-1.85444	1.11813e-06	5.54876	5.12942	5.55944	5.18278	3.55227	4.57948	3.62281	3.46169
spata22	ENSDARG00000098537	-1.8539	0.000707332	4.45303	4.15946	4.6311	4.13827	2.56871	3.51927	3.38823	2.80887
mboat4	ENSDARG00000052110	-1.85336	4.64197e-07	5.22767	5.0954	5.37725	5.11357	3.66648	3.66791	3.91571	3.58732
si:dkey-43p13.5	ENSDARG00000104199	-1.85203	3.06157e-11	6.01599	5.79182	6.39099	6.20453	4.54398	4.33457	4.65876	4.25072
ing5a	ENSDARG00000022413	-1.84642	1.54964e-99	9.93102	10.0067	10.0882	9.93482	7.99583	8.23549	8.25424	8.15324
si:ch211-132p1.4	ENSDARG00000086483	-1.84556	0.0380279	4.10705	3.01425	3.37765	3.18642	2.3122	2.39075	2.29993	3.17189
si:ch211-14a17.10	ENSDARG00000076534	-1.84552	2.13949e-12	6.26992	6.21268	6.49692	6.72887	4.54398	4.14465	4.85584	5.17307
dre-mir-2184	ENSDARG00000085822	-1.84547	0.000186956	4.55209	4.55956	4.48428	4.27131	2.97555	3.35354	3.2549	3.17189
igfbp1a	ENSDARG00000099351	-1.84498	2.32308e-71	11.4715	11.2072	11.2923	11.6402	9.57847	9.3847	9.72778	9.56576
crygn1	ENSDARG00000102129	-1.84438	2.07568e-20	8.57264	8.56099	8.80339	8.66347	7.30946	7.176	6.41517	6.19317
si:ch211-15j1.5	ENSDARG00000091912	-1.84413	3.26587e-12	6.57092	6.73878	6.34917	5.98961	5.16555	4.42091	4.54911	4.81039
zgc:112332	ENSDARG00000058966	-1.84348	9.34918e-27	8.49695	8.42377	8.51589	7.7248	6.46068	6.62304	6.4613	6.61811
RNF180	ENSDARG00000073720	-1.84125	9.12457e-05	6.61741	7.18137	7.34913	7.2317	5.50953	6.10233	5.18395	4.09017
si:ch211-166a6.5	ENSDARG00000079745	-1.84071	2.64813e-158	13.0052	12.9393	12.9918	12.9512	11.1226	11.2065	11.2393	10.949
nlrc6	ENSDARG00000091320	-1.83682	8.46297e-46	8.29009	8.23743	8.11549	8.25317	6.36243	6.34247	6.5206	6.49524
CT009597.1	ENSDARG00000099687	-1.83639	0.0532743	3.65101	2.49358	3.37765	4.13827	2.3122	2.69791	3.10797	2
slco1e1	ENSDARG00000100780	-1.83303	1.53212e-07	5.44947	5.40416	5.34924	5.86882	3.66648	3.80266	4.491	3.70289
si:ch211-282j17.12	ENSDARG00000105145	-1.83275	0.0252634	4.04037	3.01425	3.48453	3.64453	2.56871	2	2.75979	3.00177
abca1a	ENSDARG00000074635	-1.83261	6.20744e-137	13.7783	13.7404	13.7223	13.7535	11.9883	12.072	11.8592	11.7281
ela3l	ENSDARG00000007276	-1.83073	1.17252e-15	14.5696	14.2677	14.607	14.3459	12.4476	12.0395	12.7914	13.032
BX511034.4	ENSDARG00000099295	-1.83042	0.00165132	4.55209	3.86853	4.26193	3.99169	3.14273	2.69791	2.75979	3.32405
FO681314.1	ENSDARG00000104258	-1.83	5.63648e-06	5.47494	5.65836	4.84679	5.04088	4.13171	4.03941	3.82453	3.00177
micall1b.2	ENSDARG00000087016	-1.82924	4.04208e-06	4.89173	4.78975	5.32067	5.73698	3.66648	3.80266	3.72719	3.70289
zgc:158432	ENSDARG00000067806	-1.828	6.18545e-19	8.13495	7.98675	7.67106	7.79278	5.76161	5.68043	6.15939	6.70384
si:ch211-196h16.5	ENSDARG00000069264	-1.82563	9.18026e-36	8.62193	8.73958	8.32415	8.23699	6.55266	6.71135	6.82109	6.7716
si:ch73-338o16.4	ENSDARG00000092778	-1.82394	0.0456994	4.04037	4.09204	2.84738	2.88798	3.14273	2.95102	2.29993	2
ftr12	ENSDARG00000053366	-1.81978	2.32971e-08	6.53504	6.39156	5.65407	5.69021	4.48294	4.14465	4.23184	5.0031
cbln17	ENSDARG00000088911	-1.81853	2.17273e-06	5.8311	5.31827	5.43169	5.54006	4.54398	2.95102	3.51029	4.39518
hpxb	ENSDARG00000051912	-1.81835	2.97055e-40	8.58439	8.65158	8.48726	8.16185	6.68049	6.79456	6.78527	6.60331
ehbp1l1a	ENSDARG00000057353	-1.81518	2.96728e-82	11.0164	10.9048	10.9388	10.8781	9.25706	9.05079	9.30292	8.85213
AL928977.1	ENSDARG00000094655	-1.81363	0.0831117	2.83056	3.27964	2.67755	3.99169	2.3122	2.39075	2	3.00177
usp28	ENSDARG00000008880	-1.8107	2.2006e-129	11.3985	11.3077	11.2046	11.2557	9.33468	9.56616	9.53633	9.5133
si:dkey-206f10.1	ENSDARG00000032838	-1.8085	4.44312e-94	10.0289	10.0192	10.0722	9.79816	8.18017	8.16219	8.18261	8.25142
znf1023	ENSDARG00000086720	-1.80741	0.000884526	4.96547	4.95065	4.67689	3.99169	2.3122	3.66791	4.00147	3.00177
pklr	ENSDARG00000042010	-1.80505	3.54912e-21	13.3401	13.2661	13.6279	13.285	11.659	10.9933	11.7957	11.7513
CT025909.3	ENSDARG00000093614	-1.80464	0.0202004	4.10705	2.86067	3.67711	3.82853	2.78642	2.39075	2.94436	2.58614
rarres3l	ENSDARG00000076563	-1.80431	7.129e-29	8.94035	9.0077	8.66821	8.20408	6.96346	6.94783	6.93445	7.05872
si:dkey-222h21.1	ENSDARG00000092500	-1.80404	0.009451	4.55209	5.28846	4.13642	2.88798	2.56871	3.66791	2.54811	3.70289
CR559930.1	ENSDARG00000090916	-1.803	0.00080383	5.22767	4.50876	4.48428	4.13827	3.96317	3.35354	2.54811	3.17189
slc7a8b	ENSDARG00000054343	-1.80174	1.21323e-31	7.79911	7.64837	7.81625	7.62886	6.16284	5.7488	5.9161	6.0908
ftr05	ENSDARG00000078065	-1.8015	4.41478e-17	6.85905	6.9723	6.9896	6.47668	5.00114	5.49385	5.06947	5.13242
ftr58	ENSDARG00000071238	-1.80033	1.91831e-07	5.81124	6.3197	6.16861	4.8835	4.60254	4.14465	4.30112	4.25072
lim2.4	ENSDARG00000015445	-1.79926	3.85549e-08	11.1199	11.1892	11.2886	11.2953	9.77586	9.85686	9.27736	8.40438
si:ch1073-376c22.1	ENSDARG00000102704	-1.79812	5.15245e-05	5.06945	5.0954	4.92479	5.37245	2.78642	2.95102	4.30112	4.00266
gip	ENSDARG00000071306	-1.79776	9.89927e-12	6.57092	5.8744	6.6991	6.65773	4.65882	4.78879	4.90117	4.95728
wu:fa56d06	ENSDARG00000103342	-1.79756	8.10869e-18	13.0396	12.5276	13.3229	13.313	11.3242	10.9164	11.3885	11.465
nop53	ENSDARG00000100452	-1.79714	2.1003e-83	13.581	13.4178	13.5694	13.5541	11.5733	12.0085	11.5871	11.7349
CABZ01086812.1	ENSDARG00000117001	-1.79269	1.09197e-30	10.1405	9.76158	9.88491	10.1851	8.18017	7.63921	8.54586	8.35664
si:dkey-103k4.1	ENSDARG00000092252	-1.79116	1.49881e-14	6.67349	6.9723	6.44492	6.68183	5.20388	5.3691	4.90117	4.64683
trim35-3	ENSDARG00000052255	-1.78988	0.0161867	3.46014	3.86853	4.43182	3.18642	2.78642	2	3.10797	3.00177
CU074330.1	ENSDARG00000100755	-1.78894	0.0296159	3.65101	3.27964	3.48453	4.39312	2.78642	3.51927	2	2.32264
txlnba	ENSDARG00000020594	-1.78801	3.23345e-156	12.2599	12.2363	12.2286	12.2328	10.5073	10.4501	10.5645	10.2785
efemp2b	ENSDARG00000020811	-1.78583	2.84479e-95	10.4794	10.3137	10.3241	10.2868	8.67907	8.51116	8.42691	8.68299
CABZ01038521.1	ENSDARG00000087306	-1.78234	1.00872e-17	7.19419	7.5067	6.89589	6.98281	5.68238	5.32499	5.29001	5.58821
FO834857.1	ENSDARG00000112895	-1.78108	1.94679e-12	6.71684	6.53808	6.26171	6.20453	4.35252	5.18397	4.90117	4.81039
BX546453.2	ENSDARG00000116385	-1.78056	0.0117888	4.34666	3.27964	3.99895	3.43358	2.78642	2.69791	3.10797	2.58614
kcnj1a.3	ENSDARG00000086248	-1.7802	3.21482e-31	7.753	8.10689	7.96672	8.17889	6.22007	6.15366	6.19623	6.49524
cand2	ENSDARG00000005749	-1.77991	2.04731e-62	11.2964	11.1638	11.1605	11.0101	9.28415	9.60125	9.52913	9.09098
cthl	ENSDARG00000032206	-1.77938	1.56464e-15	6.55905	6.41933	6.58362	6.81857	4.71298	5.08166	5.06947	4.90996
zgc:152968	ENSDARG00000037002	-1.77867	0.0080277	3.97045	3.94695	3.84699	3.64453	3.14273	3.16627	2.29993	2.58614
CABZ01103862.1	ENSDARG00000109235	-1.77845	0.000869735	5.74996	5.0954	4.13642	4.39312	2.78642	3.80266	4.08242	3.46169
crygm2d12	ENSDARG00000069801	-1.77771	6.46059e-21	12.1709	12.2368	12.3592	12.2429	10.5254	10.8939	10.312	10.0561
CABZ01081777.1	ENSDARG00000105782	-1.77696	2.0485e-15	6.89723	6.79286	6.78525	6.42048	5.4786	4.91316	5.06947	4.81039
treh	ENSDARG00000077911	-1.77461	1.21287e-05	5.19738	4.98822	5.06916	5.54006	3.7723	2.95102	4.36723	3.46169
si:ch73-236c18.2	ENSDARG00000103829	-1.77157	0.00303703	4.29039	4.40146	3.84699	4.13827	2.97555	3.66791	2.94436	2.32264
si:ch73-329n5.2	ENSDARG00000116430	-1.76994	2.03984e-08	5.31489	6.00843	5.7853	5.95046	3.96317	4.57948	4.15906	4.25072
crybb1	ENSDARG00000068507	-1.76934	6.69758e-05	13.3966	13.6739	13.7378	13.8019	12.4801	12.2384	11.6745	10.4423
si:zfos-2372e4.1	ENSDARG00000099233	-1.76729	3.64527e-08	5.47494	5.40416	5.63098	5.78227	3.87089	4.03941	4.36723	3.90949
il10rb	ENSDARG00000078042	-1.76633	1.22166e-70	10.9907	10.8719	10.7562	10.9154	9.18942	8.80003	9.15404	9.30273
chrna4a	ENSDARG00000087071	-1.76505	3.01161e-08	5.47494	5.51127	5.82652	5.82619	4.35252	3.80266	4.43044	3.80989
si:ch211-217k17.7	ENSDARG00000059908	-1.76295	3.47955e-116	10.8925	10.7294	10.8447	10.8344	9.01714	9.174	8.9345	9.1558
BX005421.3	ENSDARG00000114309	-1.7626	0.00366274	5.00097	5.28846	3.92497	3.82853	3.96317	3.35354	3.38823	2.32264
prg4b	ENSDARG00000028163	-1.7621	1.93435e-28	9.67902	9.51201	8.98047	9.6624	7.80953	7.3401	7.80133	7.92235
si:dkey-154b15.1	ENSDARG00000057010	-1.76157	8.02877e-07	5.28639	5.63486	5.40473	5.04088	3.96317	4.33457	3.82453	3.46169
cryba4	ENSDARG00000024548	-1.76099	1.5514e-07	13.0746	13.2681	13.3816	13.3882	11.8542	12.0485	11.2687	10.4245
BX640520.1	ENSDARG00000093036	-1.76014	0.00519185	4.04037	4.22387	3.99895	3.64453	2.3122	2.95102	2.94436	3.32405
or106-11	ENSDARG00000102329	-1.75927	0.00279794	3.97045	4.22387	4.5838	4.70681	3.7723	2	3.38823	2.80887
cel.1	ENSDARG00000017490	-1.75804	1.1586e-15	13.7358	13.1102	13.5591	13.2219	11.6594	11.3475	11.5318	12.0534
nanos3	ENSDARG00000068255	-1.75552	0.00935699	3.81955	4.02132	4.06932	3.18642	2.78642	2.95102	2.54811	3.00177
si:ch211-214b16.4	ENSDARG00000074345	-1.75462	0.000336589	4.77353	5.06055	4.13642	4.50543	3.66648	2.95102	3.10797	3.58732
rbm11	ENSDARG00000090202	-1.75429	0.000203582	4.68899	4.78975	4.37738	4.96433	3.42824	2.39075	3.62281	3.70289
cxcr3.3	ENSDARG00000070669	-1.75337	3.57732e-65	9.59729	9.61617	9.66252	9.36402	7.93447	7.74341	7.95433	7.6759
cyp2x12	ENSDARG00000092091	-1.75123	3.96341e-05	4.81402	5.06055	5.37725	4.79786	3.96317	3.51927	4.00147	2.80887
aamdc	ENSDARG00000103957	-1.75059	8.24858e-23	7.38094	7.46066	7.6767	7.16486	5.90811	5.7818	5.53976	5.83618
si:ch211-207l14.1	ENSDARG00000098376	-1.74848	9.58911e-77	9.568	9.75342	9.63233	9.51254	7.81573	8.01033	7.81324	7.93422
si:ch211-213a13.2	ENSDARG00000093024	-1.7452	4.82996e-12	6.97962	6.52536	6.44492	6.10107	5.08569	4.97154	4.76066	5.0031
caprin1b	ENSDARG00000054272	-1.7445	7.59186e-197	14.148	13.9885	14.1705	14.1286	12.3638	12.4353	12.3165	12.3503
FP016018.2	ENSDARG00000097015	-1.74221	0.000132553	5.00097	4.4561	4.67689	4.70681	3.14273	3.92589	3.38823	3.17189
BX548046.1	ENSDARG00000096232	-1.74102	0.0145061	3.46014	4.02132	3.58403	3.82853	3.14273	2.39075	2.75979	2.58614
nfe2l1a	ENSDARG00000030616	-1.74005	1.58231e-113	10.6087	10.675	10.5424	10.4554	8.84895	8.79195	8.9263	8.80117
ftr93	ENSDARG00000039852	-1.73947	5.44098e-05	7.36058	8.32078	7.54089	6.39154	5.81212	5.87651	5.72764	6.13262
ftr50	ENSDARG00000054153	-1.73858	0.00367024	4.29039	4.98822	3.67711	4.50543	3.66648	2.39075	2.75979	3.58732
mos	ENSDARG00000069744	-1.73813	0.000895754	4.64479	4.65609	4.5349	3.64453	2.97555	3.51927	2.94436	3.46169
foxp3a	ENSDARG00000055750	-1.73787	0.0068751	3.55873	4.50876	3.99895	3.64453	2.78642	2.95102	2.75979	3.17189
CT573316.2	ENSDARG00000097335	-1.73767	0.0313271	3.65101	3.94695	3.37765	2.88798	2.56871	2.69791	2.29993	3.00177
zgc:123107	ENSDARG00000101675	-1.73509	0.00339551	4.45303	4.74656	4.06932	3.18642	2.97555	2.95102	3.2549	3.17189
p4htm	ENSDARG00000075209	-1.73319	1.11196e-99	9.73938	9.73005	9.72789	9.6983	7.89401	8.05151	8.04296	8.04241
kcnv2b	ENSDARG00000062906	-1.73254	3.87499e-51	8.42363	8.55474	8.53467	8.51035	6.85924	6.7783	6.73608	6.8614
mss51	ENSDARG00000075463	-1.73194	3.26717e-55	9.39699	9.17587	9.19632	9.04428	7.55163	7.60274	7.33214	7.53485
FP236331.1	ENSDARG00000112125	-1.72983	0.0115426	3.55873	3.69762	4.20054	4.13827	2	2.95102	3.10797	3.17189
pparaa	ENSDARG00000031777	-1.72898	3.34971e-85	9.59002	9.52325	9.58357	9.60052	7.85841	7.90192	7.97037	7.70391
ccl33.3	ENSDARG00000099401	-1.72762	4.40742e-06	5.16645	6.36325	6.61925	6.06486	4.60254	3.92589	4.30112	5.21261
zgc:158417	ENSDARG00000101671	-1.72573	3.45608e-05	5.81124	6.0266	5.96217	5.73698	3.14273	4.03941	5.35661	4.00266
slc22a2	ENSDARG00000030530	-1.72418	2.46589e-68	10.0116	9.85351	9.90309	10.1072	8.43908	8.03792	8.20989	8.29812
si:dkey-23a13.11	ENSDARG00000029838	-1.72341	2.65412e-06	5.54876	5.74869	6.0518	6.39154	4.95694	3.16627	4.08242	4.81039
rnf151	ENSDARG00000075046	-1.72299	0.000916714	3.89697	5.0954	5.1031	4.8835	4.13171	3.16627	3.51029	2.80887
chia.1	ENSDARG00000100635	-1.72165	5.39286e-39	12.822	12.8278	13.0017	12.9434	10.9924	10.7418	11.5214	11.3395
si:dkey-57a22.15	ENSDARG00000093318	-1.71987	2.24018e-07	8.99199	9.1779	9.33668	9.2836	7.32693	8.27079	7.09913	6.93416
si:ch211-120g10.1	ENSDARG00000090930	-1.71851	3.34074e-25	7.42081	7.5067	7.72655	7.64121	6.18217	5.68043	5.84828	5.9102
aldob	ENSDARG00000053684	-1.7165	3.11e-85	16.5466	16.2159	16.6045	16.551	14.7489	14.7368	14.6788	14.9092
rxfp2b	ENSDARG00000019660	-1.71616	8.58265e-08	5.47494	5.81291	5.74287	6.06486	3.96317	3.80266	4.80904	4.25072
ppef1	ENSDARG00000020191	-1.71478	5.68375e-52	8.705	8.70615	8.65397	8.5953	6.91807	6.84227	6.96679	7.18335
igf3	ENSDARG00000058058	-1.7066	0.0296317	3.81955	3.39603	3.13674	4.13827	2.3122	2.95102	2.29993	3.17189
si:dkey-203a12.7	ENSDARG00000099811	-1.70572	0.0471645	3.2401	3.94695	3.13674	3.18642	2.3122	2.95102	2.29993	2.80887
tcea3	ENSDARG00000004724	-1.70555	8.83206e-88	10.2515	10.3375	10.1412	10.2019	8.5324	8.61096	8.36759	8.64736
ftr64	ENSDARG00000101514	-1.7047	1.60359e-08	6.77951	7.69456	7.12793	5.98961	5.56948	5.3691	5.56814	5.17307
ftr53	ENSDARG00000041220	-1.70213	8.41878e-06	4.77353	5.31827	5.50969	4.96433	3.7723	3.66791	3.91571	3.80989
erap2	ENSDARG00000098618	-1.702	1.12957e-23	7.69998	7.96806	7.61922	7.47183	6.20125	6.0491	6.2143	5.75817
iscub	ENSDARG00000026582	-1.69863	2.83312e-62	9.05668	9.08776	8.94347	8.98739	7.2281	7.36209	7.32384	7.47107
SERINC3	ENSDARG00000086133	-1.69817	5.82299e-16	6.65132	6.84498	6.95284	6.88237	5.53982	5.2795	5.25551	4.81039
si:ch73-368j24.17	ENSDARG00000058564	-1.69784	0.0283942	3.2401	3.94695	3.37765	4.13827	3.29254	2	2.54811	2.80887
BX005461.2	ENSDARG00000096936	-1.69705	0.007778	3.81955	4.02132	3.84699	3.82853	3.14273	2.95102	2.75979	2.58614
nme4	ENSDARG00000088390	-1.69517	5.70368e-18	7.51591	7.08062	7.41817	7.91983	5.86091	5.96539	5.77711	5.88594
dand5	ENSDARG00000036471	-1.69428	0.0916809	3.11607	3.27964	2.48503	3.99169	2.56871	2	2.94436	2.32264
FP325112.2	ENSDARG00000097791	-1.69355	0.00134518	4.10705	4.70203	4.48428	3.99169	2.97555	3.51927	2.94436	3.32405
lmod2a	ENSDARG00000045634	-1.69156	0.0162835	4.04037	3.69762	3.37765	3.64453	2.78642	2.95102	2.54811	2.80887
dre-mir-130b	ENSDARG00000080347	-1.68767	0.0640665	4.40083	3.50372	3.13674	3.18642	2	3.66791	2.54811	2.32264
si:ch211-197g15.7	ENSDARG00000071355	-1.68502	0.00319141	7.37419	7.72825	6.13619	5.69021	5.20388	4.97154	5.89385	5.28858
si:ch211-63p21.8	ENSDARG00000105443	-1.685	1.22175e-15	7.39435	7.32042	6.6991	7.38639	5.3816	5.81407	5.65009	5.61796
crygm2d16	ENSDARG00000076790	-1.68398	9.61638e-60	11.7037	11.8234	12.0433	11.7618	10.2176	10.3817	10.0816	9.91941
gig2o	ENSDARG00000086903	-1.68313	2.41908e-06	6.10024	6.9629	6.18455	5.31195	4.13171	4.72234	5.14679	4.81039
slc22a13a	ENSDARG00000056551	-1.68307	0.011614	4.23182	3.78561	4.43182	3.64453	2.97555	2	2.75979	3.70289
zgc:162182	ENSDARG00000099409	-1.67887	7.79434e-07	6.44768	7.11499	6.33496	5.24881	4.95694	4.57948	4.94512	5.09059
AL954138.2	ENSDARG00000117322	-1.67579	0.00824373	4.77353	4.50876	3.37765	3.64453	3.14273	2.69791	2.94436	3.46169
march1	ENSDARG00000037487	-1.67361	1.17642e-70	9.23685	9.29496	9.3544	9.29927	7.66588	7.4571	7.70875	7.70391
CR936378.1	ENSDARG00000098022	-1.66977	4.49611e-07	5.87002	5.34747	5.43169	5.98961	4.48294	4.03941	4.491	3.70289
si:ch211-153b23.7	ENSDARG00000088612	-1.66946	0.000454809	5.13484	5.06055	4.20054	4.79786	3.42824	2.95102	4.15906	3.32405
BX004785.3	ENSDARG00000103806	-1.66817	1.51753e-06	5.7911	5.45871	6.03431	5.98961	3.55227	4.65268	4.94512	3.90949
TMC1	ENSDARG00000056386	-1.667	1.07721e-12	6.58268	6.24407	6.29146	6.53076	4.81557	4.91316	4.71061	5.09059
si:ch211-199g17.2	ENSDARG00000092310	-1.66624	6.00359e-12	7.66721	8.07232	7.39095	6.81857	6.08283	6.12822	5.56814	6.04772
si:dkey-8e10.2	ENSDARG00000069542	-1.66232	0.0149735	3.97045	4.28553	3.26222	3.99169	2.56871	2.39075	3.38823	3.00177
si:dkey-37m8.11	ENSDARG00000040230	-1.66212	0.000348379	4.81402	4.70203	4.48428	4.60963	2.78642	3.92589	3.2549	3.58732
si:ch211-149b19.2	ENSDARG00000088882	-1.66132	3.81071e-38	8.13894	8.24908	8.17255	8.16185	6.34538	6.52898	6.659	6.6899
cuzd1.2	ENSDARG00000025311	-1.66103	7.19095e-26	7.62232	7.996	7.58959	7.75919	6.16284	6.10233	6.19623	6.11186
pde3b	ENSDARG00000062190	-1.66048	1.04984e-75	10.7	10.6664	10.641	10.6451	9.17019	9.05754	9.06223	8.71431
si:ch211-93n23.7	ENSDARG00000089552	-1.6586	0.00500453	3.97045	3.94695	3.84699	4.79786	2.78642	3.16627	3.38823	2.80887
namptb	ENSDARG00000027183	-1.65727	2.14136e-07	10.1375	10.8123	10.2654	9.30704	8.68924	8.61096	8.57763	8.42976
vdrb	ENSDARG00000070721	-1.65406	1.04953e-117	10.7208	10.605	10.6045	10.5793	9.08289	8.93819	8.95614	8.94896
dedd1	ENSDARG00000002758	-1.65362	1.28162e-247	12.9725	12.8913	12.9146	12.9113	11.2528	11.2254	11.2833	11.3187
si:ch211-91p5.3	ENSDARG00000089227	-1.65101	1.10013e-07	8.2684	8.93981	8.48082	7.51272	6.8712	6.7783	6.69805	6.7583
CABZ01074397.1	ENSDARG00000104672	-1.65081	2.5312e-35	9.65554	9.81874	9.3544	9.18163	7.82805	7.87158	7.93267	7.946
gyg1b	ENSDARG00000059391	-1.64985	3.34089e-179	12.1133	12.0404	12.0345	11.9417	10.3823	10.415	10.3867	10.3709
si:dkey-11o15.5	ENSDARG00000095592	-1.6496	7.19133e-08	6.42172	5.77042	5.96217	6.23743	4.71298	5.02765	4.80904	3.70289
PPEF2	ENSDARG00000104980	-1.6493	6.57952e-71	9.36499	9.46615	9.33132	9.25978	7.73949	7.76833	7.66999	7.75167
apoda.2	ENSDARG00000060350	-1.64746	4.2368e-44	13.8901	13.4708	13.6904	13.396	11.6671	12.0353	12.1627	12.0053
tab1	ENSDARG00000036613	-1.64587	9.86199e-82	10.8842	10.7818	10.671	10.8742	9.14578	8.96358	9.21589	9.30273
nek11	ENSDARG00000087564	-1.64213	0.00121179	4.64479	4.02132	4.72128	4.70681	3.66648	3.51927	2.54811	3.46169
si:dkey-243k1.3	ENSDARG00000102343	-1.63986	0.000558618	5.03562	4.4561	4.88632	4.60963	2.78642	3.80266	3.10797	4.09017
si:ch211-63p21.1	ENSDARG00000105450	-1.63981	1.20317e-87	10.5236	10.5503	10.4432	10.3634	8.95107	8.66503	8.91529	8.81086
ccl38.6	ENSDARG00000041923	-1.63913	0.000782962	4.23182	4.83169	4.37738	4.70681	3.14273	3.80266	2.94436	3.46169
BX664625.5	ENSDARG00000103309	-1.63872	4.5144e-05	5.06945	5.28846	5.34924	5.31195	4.41921	2.39075	4.08242	3.90949
zgc:171551	ENSDARG00000073708	-1.63813	0.00289082	4.34666	4.09204	4.5838	4.13827	3.7723	3.16627	2.75979	2.80887
myf6	ENSDARG00000029830	-1.63624	1.2309e-42	8.41707	8.33543	8.36669	8.3466	6.69402	6.93322	6.63236	6.82359
col28a1b	ENSDARG00000087087	-1.63474	2.15254e-16	6.91595	6.70533	6.6991	6.81857	5.16555	5.3691	5.32369	5.17307
kat5a	ENSDARG00000004587	-1.63472	3.93037e-95	11.1189	11.07	11.1356	11.0184	9.34758	9.65568	9.34248	9.47925
faim2b	ENSDARG00000105362	-1.63368	7.89817e-42	8.65573	8.64572	8.67669	8.63288	6.83502	7.32897	7.14696	6.8614
si:dkey-86e18.1	ENSDARG00000043536	-1.63368	2.39653e-21	7.40764	7.57619	7.31333	7.64121	5.83672	6.20323	5.59598	6.00332
CR356246.1	ENSDARG00000103488	-1.63171	4.89516e-05	5.37023	5.25802	4.5838	5.24881	4.20913	3.16627	3.91571	3.70289
crtac1a	ENSDARG00000059826	-1.63034	7.15059e-121	10.4266	10.5177	10.4687	10.495	8.86399	8.75087	8.88176	8.90739
slc5a5	ENSDARG00000005392	-1.62959	1.336e-05	4.96547	5.0954	5.26178	5.11357	3.96317	3.51927	4.08242	3.46169
si:dkey-27b3.4	ENSDARG00000093621	-1.62921	0.00185031	4.92907	4.87245	4.37738	3.99169	3.55227	3.66791	3.72719	2.32264
arl13a	ENSDARG00000052575	-1.62887	3.98168e-48	8.88916	9.02362	8.85908	9.18585	7.25573	7.42612	7.44358	7.39577
prkcha	ENSDARG00000018382	-1.62818	4.42673e-16	7.06597	7.18946	7.32057	6.81857	5.4786	5.645	5.22017	5.9102
si:ch211-255g12.6	ENSDARG00000094310	-1.62539	6.1129e-07	11.6393	11.812	11.9601	11.9385	10.3896	10.8401	9.79387	9.47723
alp3	ENSDARG00000098063	-1.62421	4.40742e-06	8.954	8.49401	9.45147	9.32246	7.39478	6.67667	7.97568	7.64009
ntn4	ENSDARG00000102066	-1.62178	9.53565e-47	8.63045	8.54532	8.69071	8.56322	6.91807	7.05971	6.93445	7.16331
FP102169.1	ENSDARG00000110967	-1.62146	0.00339731	4.04037	4.09204	4.13642	4.70681	2.97555	2.69791	3.10797	3.58732
CABZ01024844.1	ENSDARG00000117513	-1.62137	0.00223962	4.64479	4.55956	4.20054	3.82853	2.78642	3.66791	3.10797	3.32405
CABZ01079872.1	ENSDARG00000117249	-1.62106	0.00130033	4.81402	4.22387	4.5838	4.27131	3.14273	3.35354	3.82453	2.80887
mipb	ENSDARG00000013963	-1.6193	0.00605084	12.0387	12.0488	12.1842	12.106	10.9773	11.0629	10.2834	8.26559
sqstm1	ENSDARG00000075014	-1.61789	3.00611e-57	11.8974	12.2598	11.9455	11.8608	10.3073	10.4805	10.2088	10.5261
pinx1	ENSDARG00000023532	-1.61784	2.70192e-123	11.0363	10.94	10.9997	11.0442	9.25934	9.40867	9.4224	9.47316
CR925817.1	ENSDARG00000088362	-1.6171	0.0067506	3.97045	4.4561	4.32081	3.43358	3.14273	3.51927	2.75979	2.80887
zgc:73226	ENSDARG00000023759	-1.61657	1.08589e-40	9.10234	9.27039	9.37539	9.08552	7.38647	7.52689	7.62341	7.89222
dre-let-7g-1	ENSDARG00000083280	-1.61509	0.0270152	3.65101	3.94695	3.26222	3.64453	2.56871	2.39075	2.94436	3.00177
si:ch211-66c13.1	ENSDARG00000098351	-1.61181	0.000154515	5.06945	5.4317	5.1031	4.13827	3.87089	3.80266	3.2549	4.00266
ubap2b	ENSDARG00000060065	-1.61142	3.37658e-128	14.2002	14.116	14.0991	14.0787	12.5578	12.447	12.6473	12.3875
srebf1	ENSDARG00000067607	-1.61137	4.83623e-92	11.5778	11.4168	11.4063	11.4089	9.99526	9.67117	9.82654	9.87235
BX908726.1	ENSDARG00000095069	-1.61133	0.0227996	3.55873	4.15946	3.26222	3.82853	2.78642	2.69791	3.10797	2.58614
dram1	ENSDARG00000045561	-1.6087	2.49432e-10	6.84934	7.13187	6.40466	6.20453	5.34777	5.2795	4.90117	5.28858
lgsn	ENSDARG00000007715	-1.60818	0.00276897	8.78864	9.1595	9.33132	9.24368	7.80953	8.43021	6.84448	6.13262
plch2b	ENSDARG00000056805	-1.60616	8.8635e-50	8.86528	8.93019	8.94113	8.98255	7.32693	7.57476	7.12801	7.35218
si:dkey-23k10.2	ENSDARG00000097700	-1.6052	2.95075e-15	7.52812	7.38522	7.61922	6.81857	6.01976	5.645	5.62329	6.04772
ccsapa	ENSDARG00000025325	-1.60455	7.12261e-102	9.98188	9.95186	9.96555	10.0129	8.38171	8.4611	8.36354	8.33441
crybb1l1	ENSDARG00000007576	-1.60372	0.00101192	13.7657	14.0533	14.1102	14.1965	13.0222	12.8793	12.1401	10.8269
si:cabz01036022.1	ENSDARG00000074818	-1.60346	1.71544e-06	5.44947	5.70423	5.40473	5.18278	4.48294	3.66791	3.91571	4.17268
b4galnt2.2	ENSDARG00000070605	-1.60211	0.00685513	3.89697	4.02132	3.84699	4.39312	2.78642	2.69791	3.2549	3.17189
osgin2	ENSDARG00000040302	-1.60052	5.69494e-13	6.52288	6.57559	6.4581	6.23743	4.86425	5.13372	5.0292	4.95728
eif4ebp3	ENSDARG00000054916	-1.59865	9.95377e-110	11.295	11.3188	11.3986	11.3002	9.61981	9.69519	9.71355	9.89683
taar12f	ENSDARG00000116990	-1.59595	0.0648768	2.83056	3.78561	2.9993	3.99169	2.3122	2.39075	2.75979	3.00177
olfcb1	ENSDARG00000007582	-1.59503	0.000436457	5.44947	5.0954	4.43182	4.27131	3.66648	3.66791	3.38823	3.90949
or111-1	ENSDARG00000041030	-1.5928	0.00253111	4.23182	4.4561	4.20054	4.39312	3.55227	2.69791	3.51029	2.80887
kcnt1	ENSDARG00000079484	-1.59263	8.11581e-39	9.24982	9.3043	9.31512	9.39716	7.58831	7.59347	7.57528	8.12243
g6fl	ENSDARG00000100809	-1.59255	0.00829689	4.10705	4.02132	3.58403	4.8835	3.14273	3.51927	2.54811	3.17189
adra2c	ENSDARG00000069669	-1.59146	6.05488e-08	6.83957	6.58788	6.50963	6.63321	3.96317	4.97154	5.62329	5.55783
ftr61	ENSDARG00000055520	-1.5913	0.0036424	4.55209	4.60863	4.26193	3.64453	3.29254	3.51927	2.54811	3.46169
mrap2b	ENSDARG00000103050	-1.59086	0.00118333	4.59918	4.74656	4.67689	3.82853	3.42824	3.35354	2.94436	3.70289
acod1	ENSDARG00000069844	-1.59071	0.000614497	5.66398	5.45871	5.16868	3.64453	3.55227	3.66791	4.30112	3.90949
CU929145.2	ENSDARG00000097268	-1.5905	6.50742e-21	7.47861	7.46066	7.15245	7.48559	5.76161	6.07596	5.77711	5.88594
lctlb	ENSDARG00000016337	-1.59033	0.00151199	8.88442	9.08559	9.30239	9.3862	7.92876	8.25325	7.40476	5.95751
CR855375.2	ENSDARG00000097003	-1.58969	0.0212448	3.55873	4.09204	3.67711	4.27131	3.14273	3.51927	2.75979	2
slc6a19b	ENSDARG00000056719	-1.58913	2.10602e-29	11.0293	11.0311	11.0998	11.1763	9.30193	9.01306	9.88413	9.64558
pik3ip1	ENSDARG00000003281	-1.5878	8.00992e-108	11.2802	11.3366	11.256	11.4179	9.61271	9.86458	9.7681	9.7057
BX005450.1	ENSDARG00000097992	-1.587	0.00470572	4.40083	4.87245	3.84699	3.82853	2.78642	3.16627	3.38823	3.46169
pcmtd1	ENSDARG00000053152	-1.58676	2.0638e-125	11.1335	11.2142	11.2095	11.1484	9.49784	9.6579	9.53633	9.68827
h1-10	ENSDARG00000054058	-1.58661	7.27101e-90	12.3987	12.5184	12.5599	12.7666	10.9662	10.9339	10.9847	11.0363
BX511310.2	ENSDARG00000093088	-1.58579	0.0248977	3.55873	4.09204	3.76455	3.18642	2.56871	2.69791	3.10797	2.80887
trim35-23	ENSDARG00000102368	-1.58559	0.00443011	4.29039	4.55956	4.72128	3.82853	3.29254	4.03941	2.94436	2.58614
rskra	ENSDARG00000087176	-1.5852	2.24224e-38	8.42035	8.56721	8.44156	8.31612	7.05018	6.82654	6.72351	6.94594
AL935145.3	ENSDARG00000105298	-1.58198	0.0396149	3.81955	4.02132	3.37765	2.88798	2.78642	2.69791	3.10797	2.32264
mafk	ENSDARG00000100947	-1.58119	4.82097e-28	7.81415	7.92996	7.84662	7.90966	6.492	6.02173	6.23215	6.52695
AL929237.1	ENSDARG00000094104	-1.57971	0.00353481	9.24242	9.29683	7.29876	8.11836	6.52265	7.49739	7.44358	6.94594
rln3a	ENSDARG00000070780	-1.57884	9.26143e-26	8.28649	8.16135	8.29874	7.99871	6.39593	6.56735	6.54937	7.03686
c2cd4a	ENSDARG00000061416	-1.57833	8.84205e-27	7.92919	7.88087	7.71562	7.71315	6.14325	6.50941	6.36752	6.13262
dre-mir-26b	ENSDARG00000080579	-1.57651	3.0521e-05	5.10252	4.98822	5.1031	4.8835	3.7723	3.35354	4.00147	3.80989
si:ch211-201o1.1	ENSDARG00000088689	-1.5762	0.00603911	5.47494	7.86581	6.27666	7.0211	5.20388	5.41189	5.48125	5.61796
nuggc.1	ENSDARG00000071001	-1.57615	0.0084855	5.44947	5.61097	4.26193	3.18642	3.42824	3.35354	4.36723	3.32405
slc25a38a	ENSDARG00000059805	-1.57587	1.09902e-07	5.74996	5.70423	5.8666	5.37245	4.41921	4.57948	4.23184	4.09017
pno1	ENSDARG00000008502	-1.57461	4.04346e-167	12.6896	12.7016	12.7027	12.6074	11.056	11.1197	11.0371	11.1983
BX005392.1	ENSDARG00000096926	-1.57458	0.000184018	5.19738	4.91208	4.43182	4.79786	3.66648	3.66791	3.38823	3.80989
si:ch211-237a4.2	ENSDARG00000103992	-1.57285	4.63057e-06	5.57255	5.56198	5.34924	5.59187	4.13171	3.35354	4.76066	4.00266
parp9	ENSDARG00000006848	-1.57218	3.62096e-05	8.22777	8.47097	7.57757	6.88237	6.18217	6.32018	6.4613	6.57325
si:cabz01007802.1	ENSDARG00000068030	-1.57118	2.3368e-77	10.5979	10.7253	10.5955	10.6963	9.11594	9.19253	9.17495	8.85526
fam217b	ENSDARG00000088505	-1.57115	1.03512e-53	8.79876	8.80946	8.85161	8.82911	7.27386	7.26038	7.38096	7.17337
itih3b	ENSDARG00000102722	-1.57032	1.15525e-57	11.1782	11.0102	11.4202	11.2914	9.69911	9.53019	9.59268	9.8237
si:ch211-268b14.2	ENSDARG00000102542	-1.56982	2.60557e-09	6.58268	6.14775	6.01661	6.13638	4.95694	5.13372	4.43044	4.70344
CU468917.1	ENSDARG00000101565	-1.56677	0.000250251	4.77353	4.50876	4.92479	4.70681	3.29254	3.51927	3.51029	3.80989
si:ch211-209n20.1	ENSDARG00000099382	-1.56665	0.111871	4.50341	4.83169	2.2628	2.88798	3.55227	2.69791	2	3.32405
tg	ENSDARG00000020084	-1.56652	8.61156e-33	9.93446	9.78978	10.0658	9.60052	8.22745	8.56903	8.41133	7.96349
zgc:194906	ENSDARG00000115894	-1.56626	0.0228088	3.97045	4.34466	3.58403	3.18642	2.3122	2.95102	3.10797	3.17189
gpx1a	ENSDARG00000018146	-1.56571	1.78639e-72	10.0847	9.98476	10.0892	10.138	8.39834	8.72989	8.44233	8.49936
pdk3b	ENSDARG00000099791	-1.56566	3.15497e-11	6.17985	6.5632	6.67673	6.50397	4.95694	5.41189	5.0292	4.7579
si:ch211-194p6.10	ENSDARG00000105568	-1.56561	8.94025e-25	7.77368	7.81966	8.08609	7.90966	6.65305	6.38605	6.14061	6.30714
si:dkey-156k2.8	ENSDARG00000087743	-1.56411	0.000395156	4.68899	4.4561	4.88632	4.79786	3.29254	4.03941	3.2549	3.46169
rasgrf2a	ENSDARG00000075054	-1.56255	1.40644e-59	9.91598	9.87748	9.68231	9.71591	8.37753	8.05826	8.28021	8.26559
CU467655.2	ENSDARG00000117755	-1.56215	8.11801e-29	7.71609	7.88585	7.91032	7.85771	6.44476	6.38605	6.19623	6.28876
ftr79	ENSDARG00000093972	-1.56211	5.42484e-05	5.77068	5.70423	5.06916	5.11357	4.13171	4.85231	3.51029	3.80989
CABZ01049625.1	ENSDARG00000116043	-1.55899	0.0116155	4.17079	3.94695	4.43182	3.43358	3.55227	3.16627	2.75979	2.58614
rtn4b	ENSDARG00000104347	-1.55728	2.73257e-75	13.1065	13.0266	12.9709	12.9347	11.531	11.1851	11.574	11.4969
slc16a9a	ENSDARG00000013926	-1.55669	1.12786e-44	9.56207	9.52005	9.59107	9.56856	7.75248	7.81691	8.16413	8.26088
cbln8	ENSDARG00000019294	-1.5563	2.01645e-10	6.75892	7.29816	7.76946	7.47183	5.8847	6.27453	5.32369	5.9102
CR383662.3	ENSDARG00000095446	-1.55606	0.0026956	5.00097	3.78561	4.92479	4.50543	3.7723	3.35354	3.72719	2.80887
si:ch211-226o13.1	ENSDARG00000087714	-1.55514	6.95057e-07	6.51061	6.80343	6.52223	6.23743	5.3816	5.02765	3.82453	5.61796
CR790388.2	ENSDARG00000087414	-1.55364	0.0601932	3.97045	3.86853	2.84738	2.88798	2.56871	2.69791	2.94436	2.58614
olfcv3	ENSDARG00000061873	-1.55069	0.00495097	3.97045	4.34466	4.5838	3.82853	3.29254	2.69791	3.10797	3.46169
si:ch73-59c19.1	ENSDARG00000091909	-1.55017	0.00329008	4.45303	4.09204	4.99878	4.39312	3.55227	4.03941	2.94436	2.80887
gja3	ENSDARG00000021889	-1.55017	4.44575e-13	7.10727	7.08062	7.21587	6.96327	5.95381	5.96539	5.48125	4.90996
znf1069	ENSDARG00000104124	-1.54919	5.0037e-05	5.37023	5.48523	4.76434	5.31195	3.87089	4.50237	3.38823	4.00266
nudt18	ENSDARG00000041576	-1.54649	1.24057e-35	8.15084	8.19789	8.0733	8.22883	6.56744	6.69411	6.71084	6.63275
atg16l2	ENSDARG00000109384	-1.54584	7.11418e-06	5.52457	5.97139	5.40473	4.96433	4.28261	4.24274	4.43044	3.80989
gna15.3	ENSDARG00000056654	-1.54536	0.02795	4.04037	4.34466	4.20054	2.51126	2.97555	2.69791	3.51029	2.58614
tsc1b	ENSDARG00000057918	-1.54522	3.95361e-87	11.5726	11.5798	11.4444	11.3612	9.85928	9.96499	10.0927	9.88158
tnfb	ENSDARG00000013598	-1.54512	0.000129398	4.68899	5.22693	5.1031	4.60963	3.87089	3.80266	3.38823	3.80989
crygm5	ENSDARG00000041179	-1.5436	8.97594e-10	6.67349	6.83471	7.37715	7.0767	5.62704	6.0491	5.5108	4.81039
si:ch211-264f5.2	ENSDARG00000078547	-1.54278	1.70482e-05	5.19738	5.68148	5.20039	4.96433	3.87089	3.80266	4.36723	3.90949
si:ch211-175l6.2	ENSDARG00000100721	-1.54178	0.00688563	4.59918	4.15946	4.43182	3.64453	3.7723	2.95102	3.2549	2.58614
etv7	ENSDARG00000089434	-1.53856	1.81426e-06	5.8311	6.00843	5.72117	4.96433	4.0499	4.57948	4.30112	4.52649
mcl1a	ENSDARG00000009779	-1.53827	8.04814e-82	12.053	12.203	11.9629	11.9203	10.4215	10.4565	10.4774	10.6501
CR383662.5	ENSDARG00000096967	-1.53611	1.53106e-05	6.24051	4.98822	5.8467	5.54006	4.20913	4.03941	4.60498	4.58791
pcgf5b	ENSDARG00000052388	-1.53564	1.96436e-31	8.08206	8.15311	8.03864	8.14461	6.73386	6.27453	6.67213	6.66161
sytl3	ENSDARG00000043468	-1.53561	0.0060471	4.34666	4.09204	3.99895	3.99169	2.97555	3.35354	2.75979	3.32405
scd	ENSDARG00000033662	-1.53542	3.10855e-05	5.57255	6.0266	5.06916	5.18278	4.20913	4.72234	3.72719	4.09017
klhl38a	ENSDARG00000031383	-1.53483	3.19625e-14	7.01478	6.72771	6.75354	6.72887	5.24122	5.49385	5.59598	5.13242
si:cabz01032454.3	ENSDARG00000080016	-1.53466	5.81959e-11	6.93443	7.09791	6.90554	6.81857	5.3816	6.17866	4.98777	5.2511
trim109	ENSDARG00000062429	-1.5327	7.00323e-22	8.10263	7.77737	7.84662	7.94992	6.04109	6.69411	6.33485	6.61811
gyg1a	ENSDARG00000011934	-1.53189	2.08764e-142	11.4794	11.343	11.3784	11.4525	9.88458	9.91007	9.88271	9.86616
si:dkey-283b1.7	ENSDARG00000053460	-1.53132	6.16592e-09	5.99853	5.93337	5.7853	5.98961	4.71298	4.50237	4.54911	4.46233
CU570791.3	ENSDARG00000098597	-1.53121	5.53605e-12	6.92522	6.86532	6.48409	6.50397	5.53982	5.45345	5.10865	5.0031
chka	ENSDARG00000041078	-1.52987	1.62681e-144	12.2122	12.2095	12.1941	12.1803	10.6556	10.5836	10.6358	10.8004
irs2a	ENSDARG00000037099	-1.52865	1.13326e-94	11.9039	11.9517	12.0362	11.9529	10.3823	10.5251	10.5557	10.2644
cela1.6	ENSDARG00000017314	-1.52861	7.93242e-17	16.5724	16.2199	16.5284	16.3767	14.9	14.4899	14.8412	15.2719
timp4.2	ENSDARG00000102617	-1.52783	0.00322975	4.17079	4.15946	4.13642	4.70681	2.97555	3.16627	3.38823	3.32405
nitr5	ENSDARG00000077557	-1.52767	0.0299028	3.2401	3.39603	4.13642	4.13827	2.56871	2.69791	2.94436	3.17189
si:zfos-932h1.3	ENSDARG00000098311	-1.52683	5.05749e-23	10.0775	9.98011	9.79172	10.1467	8.69934	7.80892	8.67219	8.58093
CABZ01077121.1	ENSDARG00000117617	-1.52447	1.40225e-13	6.88778	6.81393	6.65401	6.84016	5.68238	5.3691	4.94512	5.39552
CABZ01090373.1	ENSDARG00000103011	-1.52323	5.95307e-54	10.3137	10.1441	9.969	10.1596	8.71269	8.4763	8.56007	8.775
LO018166.1	ENSDARG00000117602	-1.52235	1.6131e-25	7.96109	7.88087	7.9621	8.09161	6.70742	6.10233	6.64574	6.37841
prodhb	ENSDARG00000086512	-1.52216	1.98361e-21	7.62801	7.67165	7.6367	7.67763	6.39593	6.25115	5.70225	6.30714
ddit4	ENSDARG00000037618	-1.52174	1.92477e-40	9.94019	9.96605	10.0903	10.3708	8.67225	8.69132	8.6223	8.32993
pmchl	ENSDARG00000076978	-1.52151	8.31816e-11	6.32698	6.37747	6.49692	6.47668	4.71298	5.49385	4.76066	5.04751
cyp2x8	ENSDARG00000043997	-1.52006	2.38997e-16	8.11888	7.9154	8.75083	8.70523	6.89483	6.87323	6.96679	6.94594
trim66	ENSDARG00000054332	-1.51938	1.00118e-43	8.83855	8.85084	8.75617	8.78528	7.45958	7.21277	7.10882	7.43809
crygm2f	ENSDARG00000078134	-1.51916	0.000572277	4.77353	4.60863	4.99878	4.79786	3.55227	4.33457	3.2549	3.17189
zc2hc1c	ENSDARG00000070526	-1.51868	0.0220166	3.65101	4.09204	3.48453	4.13827	2.3122	3.35354	2.94436	3.00177
akt1s1	ENSDARG00000074667	-1.51751	1.35356e-165	12.6405	12.5802	12.665	12.6478	11.0283	11.1116	11.1299	11.1964
coq8aa	ENSDARG00000020123	-1.51704	8.40475e-162	12.4511	12.4517	12.5802	12.5018	10.9931	10.9738	10.927	11.0321
tbc1d10c	ENSDARG00000037408	-1.5168	3.37546e-09	5.90792	5.97139	6.16861	6.06486	4.41921	4.65268	4.85584	4.70344
kcnj1a.5	ENSDARG00000089060	-1.5168	1.96116e-25	8.24268	8.64278	8.58958	8.2771	6.98563	7.24862	6.76088	6.8614
zgc:55888	ENSDARG00000016538	-1.51635	0.0191576	4.77353	6.71656	6.84665	6.13638	4.48294	4.03941	5.62329	5.04751
si:ch211-161c3.6	ENSDARG00000078781	-1.51584	5.67151e-66	9.85787	9.89242	9.9103	9.71883	8.37753	8.16219	8.46892	8.34335
ctrb1	ENSDARG00000090428	-1.51435	1.85135e-14	16.509	16.1994	16.5708	16.2796	14.8413	14.4099	14.9008	15.2589
myh11b	ENSDARG00000100972	-1.51362	3.15476e-06	6.16427	5.3761	5.74287	5.31195	4.41921	4.65268	4.36723	4.09017
vwa10.1	ENSDARG00000077874	-1.51069	0.000331765	5.98086	6.19672	4.99878	4.60963	3.87089	4.78879	4.36723	4.09017
si:dkey-172k15.6	ENSDARG00000095717	-1.50955	5.70193e-10	6.48577	6.21268	6.20031	6.30106	4.81557	4.42091	5.0292	5.2511
ipo7	ENSDARG00000035751	-1.50885	1.95588e-143	14.0221	13.9162	13.9607	13.8815	12.462	12.453	12.5084	12.3226
BX005073.3	ENSDARG00000113027	-1.50786	0.0744078	3.46014	3.15304	4.06932	3.18642	2.56871	3.51927	2.29993	2.32264
si:ch73-304f21.1	ENSDARG00000087407	-1.50784	0.00033884	4.73188	5.02484	4.72128	4.50543	3.66648	3.80266	3.2549	3.70289
CABZ01074307.1	ENSDARG00000099775	-1.5043	1.04062e-28	8.2684	8.69483	8.35617	8.31612	6.91807	7.05971	6.85604	6.96921
CR854959.2	ENSDARG00000108264	-1.50221	0.0204856	3.89697	3.86853	3.99895	3.64453	3.14273	2	3.10797	3.17189
CU467655.1	ENSDARG00000095956	-1.5018	2.49356e-09	6.83957	6.49958	7.03427	6.30106	4.65882	5.41189	5.3888	5.61796
si:ch1073-214b20.2	ENSDARG00000060953	-1.50157	0.0160229	4.50341	4.55956	3.92497	2.88798	3.42824	3.16627	2.75979	3.17189
atg9a	ENSDARG00000044551	-1.50114	6.15978e-130	11.2579	11.3344	11.2859	11.2088	9.78695	9.81761	9.69437	9.81088
si:ch73-40a2.1	ENSDARG00000105521	-1.49991	0.035758	3.73774	3.39603	3.99895	3.43358	2.78642	3.16627	2.29993	3.00177
cdab	ENSDARG00000038199	-1.4995	1.20267e-41	8.93348	8.7313	8.65683	8.88209	7.34419	7.28361	7.28161	7.38716
si:ch211-215p11.1	ENSDARG00000104850	-1.49844	1.09467e-08	6.10024	6.07977	5.98054	5.73698	4.81557	4.57948	4.36723	4.81039
znf1177	ENSDARG00000073821	-1.49743	1.7971e-05	6.13261	6.48651	6.23134	6.44885	4.20913	5.90675	4.90117	4.17268
fads2	ENSDARG00000019532	-1.49646	6.67748e-06	9.95271	9.27989	9.71971	10.0504	7.8033	7.90192	8.95614	8.20806
si:ch211-260p9.3	ENSDARG00000092862	-1.49615	0.00133898	4.40083	4.28553	4.76434	4.70681	3.42824	2.95102	3.51029	3.70289
cmc4	ENSDARG00000100774	-1.49576	6.45301e-06	5.54876	5.77042	6.06908	5.24881	3.7723	4.42091	4.36723	4.86103
fbxl3l	ENSDARG00000037738	-1.49539	2.1795e-16	7.01478	7.08929	7.06903	7.47183	5.59854	5.7488	5.70225	5.86128
rx1	ENSDARG00000071684	-1.49385	3.04519e-47	11.5055	11.5764	11.5952	11.3414	10.0502	9.68214	10.2178	10.0656
zgc:172133	ENSDARG00000075248	-1.49112	0.00387737	4.10705	4.78975	4.37738	4.13827	3.42824	2.95102	3.72719	3.00177
mxd	ENSDARG00000023369	-1.48819	9.75414e-08	5.94485	5.58669	5.92469	6.17086	4.41921	4.50237	4.43044	4.90996
si:ch73-109i22.2	ENSDARG00000089983	-1.48725	5.84139e-06	5.47494	5.19516	5.40473	5.59187	4.54398	4.03941	4.00147	3.90949
znf1001	ENSDARG00000115857	-1.48712	0.00302607	4.64479	4.09204	4.13642	4.70681	3.29254	3.35354	3.62281	3.00177
cryba2b	ENSDARG00000041925	-1.48625	1.17298e-07	13.0386	13.1382	13.3614	13.2694	11.838	12.2714	11.4383	11.0595
lim2.1	ENSDARG00000068974	-1.48511	1.49509e-06	8.78864	8.9446	9.1134	8.87688	7.659	8.00335	7.28161	6.60331
irs2b	ENSDARG00000075282	-1.48496	3.18975e-103	12.4238	12.4451	12.5441	12.4589	11.0196	11.0186	11.0808	10.8093
CR376766.2	ENSDARG00000100443	-1.48435	9.75336e-23	8.07374	7.89577	7.64249	7.86825	6.34538	6.62304	6.49126	6.28876
rhoh	ENSDARG00000070121	-1.48373	0.00147866	4.29039	4.83169	4.32081	4.70681	3.29254	3.66791	3.62281	3.17189
irak1bp1	ENSDARG00000036903	-1.48289	5.75798e-17	7.05756	6.89529	7.10298	7.0767	5.70928	5.60867	5.62329	5.55783
cybrd1	ENSDARG00000095577	-1.48282	2.89603e-31	8.12693	8.21779	8.03425	8.00828	6.69402	6.65902	6.56353	6.71765
CABZ01092072.2	ENSDARG00000113614	-1.48261	1.53588e-13	7.23948	7.34234	7.28404	6.96327	5.16555	5.99383	5.82494	6.11186
crygn2	ENSDARG00000030411	-1.48157	2.4115e-09	13.4852	13.6234	13.7879	13.6742	12.3033	12.6477	11.9265	11.56
tec	ENSDARG00000098477	-1.48103	3.61702e-13	7.29058	7.49369	7.15245	7.0211	5.70928	5.23252	6.17793	6.02569
si:dkey-205h13.2	ENSDARG00000089429	-1.47945	1.51205e-66	12.4022	12.3289	12.5253	12.3782	10.7023	11.0263	10.8895	11.087
zbtb38	ENSDARG00000100607	-1.47764	9.17938e-40	8.74219	8.56099	8.73468	8.7572	7.37811	7.31777	7.18411	7.0909
si:ch211-225h24.2	ENSDARG00000104936	-1.47725	1.13623e-51	9.34441	9.14085	9.23893	9.28754	7.71316	7.90192	7.87703	7.6759
map3k8	ENSDARG00000061710	-1.47697	2.88964e-11	6.55905	6.67109	6.61925	6.44885	5.53982	5.41189	5.0292	4.7579
abi3bpa	ENSDARG00000062156	-1.47684	9.81555e-34	8.6076	8.5734	8.42823	8.46245	6.99659	7.0731	7.3071	6.87378
dram2a	ENSDARG00000043569	-1.47673	0.00692001	4.10705	4.22387	4.5349	4.39312	3.42824	3.80266	2.29993	3.32405
si:ch211-103n10.5	ENSDARG00000077504	-1.47514	2.61106e-09	6.9707	6.83471	7.09457	6.88237	4.91134	5.18397	6.19623	5.55783
si:ch211-246m6.4	ENSDARG00000042857	-1.47477	1.32963e-25	8.07791	7.84548	7.80598	8.00828	6.37928	6.71135	6.47636	6.44632
tmem86a	ENSDARG00000044034	-1.47457	4.11744e-28	9.28804	9.27989	9.51903	9.30316	7.94015	8.00335	8.12645	7.40434
serping1	ENSDARG00000058053	-1.47093	8.54721e-39	8.46553	8.42034	8.49687	8.38381	6.91807	7.12547	6.93445	7.04783
prss1	ENSDARG00000042993	-1.47047	4.59765e-16	16.3942	16.0921	16.4502	16.141	14.6877	14.442	14.8465	15.1587
psme2	ENSDARG00000033144	-1.47038	0.000132724	8.11078	8.42034	7.57757	6.72887	6.27511	6.48957	6.5206	6.37841
BX899181.1	ENSDARG00000092083	-1.47032	0.00102823	4.81402	4.91208	4.76434	3.99169	3.87089	3.66791	3.38823	3.32405
CU861903.1	ENSDARG00000095913	-1.46896	0.0507043	3.73774	4.09204	3.37765	2.88798	2.78642	2.39075	3.10797	2.80887
cyp2aa7	ENSDARG00000103766	-1.46887	4.72027e-19	9.52901	9.89489	9.30239	8.91297	8.04944	8.02419	7.89395	8.04788
si:ch211-283g2.2	ENSDARG00000108340	-1.46833	0.00159867	4.34666	4.87245	4.5349	4.50543	3.29254	3.92589	3.62281	3.00177
CABZ01084575.1	ENSDARG00000117384	-1.46705	0.000831328	5.49997	5.40416	4.96226	4.13827	3.66648	3.51927	3.72719	4.52649
stoml3a	ENSDARG00000079914	-1.46654	1.54771e-16	7.05756	7.16506	7.01657	6.96327	5.62704	5.68043	5.48125	5.86128
th2	ENSDARG00000038384	-1.46642	3.06703e-08	6.14853	5.8744	5.76424	6.06486	4.41921	4.57948	4.80904	4.7579
asgrl2	ENSDARG00000095963	-1.46463	3.31876e-32	9.53961	9.22193	9.25977	9.41524	8.03357	7.51713	7.93811	8.0803
si:ch211-266c8.1	ENSDARG00000103844	-1.46404	1.98954e-18	7.92458	8.01432	7.79564	7.48559	6.36243	6.38605	6.12159	6.71765
BX901962.3	ENSDARG00000110426	-1.46374	3.21401e-07	6.06713	6.79286	6.5956	6.50397	4.95694	4.24274	5.32369	5.67569
ftr16	ENSDARG00000032043	-1.46268	0.000378385	5.19738	5.19516	5.1031	4.60963	3.55227	4.65268	3.62281	3.46169
grb10b	ENSDARG00000035308	-1.46246	4.51857e-20	7.63932	7.70588	7.64249	7.49922	6.32814	6.32018	6.38358	5.75817
fam20a	ENSDARG00000079486	-1.461	1.83459e-23	8.36011	7.9821	7.92936	7.99871	6.55266	6.69411	6.77312	6.60331
FO818743.1	ENSDARG00000102675	-1.45898	0.0244542	3.46014	3.78561	3.92497	4.27131	2.78642	2.69791	2.75979	3.46169
lamp1a	ENSDARG00000100181	-1.45893	2.18893e-50	10.8566	10.943	10.7292	10.9617	9.42467	9.11694	9.56125	9.52708
si:ch211-106j21.2	ENSDARG00000102575	-1.45883	0.000284584	5.03562	4.95065	4.67689	5.64187	3.87089	4.42091	3.62281	3.58732
socs1a	ENSDARG00000038095	-1.45878	4.90115e-22	9.40529	9.77507	9.68791	9.33391	7.73295	8.24144	7.93811	8.46703
btr25	ENSDARG00000102018	-1.45812	3.60823e-05	5.06945	5.58669	5.26178	5.11357	3.96317	3.66791	4.00147	4.46233
cytip	ENSDARG00000061717	-1.45763	4.863e-05	4.96547	5.19516	5.32067	5.31195	4.20913	3.66791	4.30112	3.58732
rsl24d1	ENSDARG00000040439	-1.45616	8.26387e-55	13.6613	13.5423	13.6974	13.5872	11.9567	12.3849	12.0091	12.2788
nob1	ENSDARG00000016080	-1.45584	4.365e-56	10.4306	10.4687	10.1973	10.5018	8.87591	9.12982	8.89583	8.9104
pah	ENSDARG00000020143	-1.45404	2.33092e-85	12.0201	11.9394	12.2163	12.1951	10.6188	10.6731	10.6189	10.668
CU462871.1	ENSDARG00000113575	-1.4539	0.0672982	2.98037	3.15304	3.99895	3.82853	2.56871	2.39075	3.10797	2.80887
FO904898.3	ENSDARG00000090612	-1.45261	0.0186216	4.45303	4.02132	3.76455	3.99169	3.55227	2.39075	3.51029	2.58614
rtn4rl2b	ENSDARG00000037495	-1.45261	2.37039e-41	8.75524	8.75601	8.75617	8.69933	7.31822	7.04619	7.4359	7.39577
si:dkey-14d8.6	ENSDARG00000045835	-1.45148	5.2522e-08	10.8511	10.6019	11.6876	10.8911	9.55642	9.43744	9.68468	9.78979
ypel2b	ENSDARG00000087258	-1.45104	2.81161e-29	8.03145	8.22961	8.25412	8.03659	6.62507	6.67667	6.82109	6.78477
aspa	ENSDARG00000005154	-1.44924	1.50731e-33	8.79371	8.75601	8.82389	8.91805	7.49092	7.52689	7.49623	7.00343
BX510306.1	ENSDARG00000117727	-1.44885	0.0502558	3.11607	3.69762	3.48453	4.13827	2.56871	2.39075	3.10797	3.00177
lgals3bpb	ENSDARG00000040528	-1.44883	0.00125495	9.76413	10.1451	9.41308	8.06437	8.24594	8.24736	7.91067	7.93422
si:dkey-14o18.2	ENSDARG00000062995	-1.44826	3.70907e-35	8.57264	8.58264	8.65397	8.60794	7.40304	6.93322	7.25567	7.05872
si:dkey-205i10.2	ENSDARG00000100160	-1.4476	0.0286018	4.04037	3.94695	3.92497	3.82853	2	3.66791	3.2549	2.80887
plvapa	ENSDARG00000076972	-1.4466	1.72647e-49	8.954	8.97533	8.97131	8.96301	7.43562	7.50729	7.5036	7.69696
fbxo33	ENSDARG00000075400	-1.44627	4.38592e-75	10.4723	10.4163	10.4382	10.2966	8.99818	8.85921	9.10402	8.90136
crygm2d3	ENSDARG00000088823	-1.44537	5.85847e-35	11.9633	12.1147	12.2999	12.0194	10.7082	10.9791	10.3995	10.4974
acot19	ENSDARG00000040427	-1.44505	6.74945e-10	6.46049	6.18058	6.2466	6.70554	4.76518	5.13372	5.14679	5.17307
si:dkeyp-86f7.4	ENSDARG00000029890	-1.44472	4.39595e-14	7.1315	6.82436	6.91513	7.24794	5.73568	5.2795	5.75259	5.75817
pcgf5a	ENSDARG00000071007	-1.44458	2.02173e-19	8.01418	7.92996	7.79044	7.7248	5.99811	6.56735	6.72351	6.51118
ACVR1C	ENSDARG00000086172	-1.44418	2.41924e-13	7.29774	7.09791	7.26917	6.81857	6.06211	5.71502	5.87124	5.32512
cela1.4	ENSDARG00000043171	-1.44393	5.16446e-34	10.4052	10.4111	10.4889	10.4074	8.97066	8.63373	8.91253	9.35003
psmb9a	ENSDARG00000000656	-1.44289	0.0081762	4.81402	4.87245	4.20054	3.18642	3.29254	3.16627	3.62281	3.46169
cuzd1.1	ENSDARG00000089050	-1.44169	5.41578e-16	8.09443	8.9446	8.40121	8.74581	7.14188	6.91845	7.35676	7.18335
arrdc2	ENSDARG00000020761	-1.4411	6.5046e-62	11.6637	11.8688	11.7434	11.7347	10.1031	10.3911	10.2553	10.4904
gnl1	ENSDARG00000061789	-1.44051	1.26729e-66	10.3155	10.2922	10.3367	10.245	8.80598	8.985	8.98801	8.66884
hpdb	ENSDARG00000044935	-1.43955	9.22573e-122	12.1859	12.1771	12.2241	12.174	10.6872	10.6521	10.7944	10.8654
ak4	ENSDARG00000006546	-1.43912	4.86153e-59	10.9118	10.8175	10.9246	10.8317	9.39805	9.20778	9.44744	9.65816
si:dkey-58f10.6	ENSDARG00000094489	-1.43908	0.000459948	6.13261	5.89433	6.06908	4.13827	4.35252	4.03941	4.43044	5.0031
emilin2a	ENSDARG00000061196	-1.43902	0.0049556	8.25376	8.20189	8.30605	8.10058	7.29177	6.32018	5.25551	7.4464
si:dkeyp-61b2.1	ENSDARG00000102160	-1.43879	2.02677e-06	6.28439	5.99003	6.57155	5.48632	4.54398	5.3691	4.60498	4.81039
gh1	ENSDARG00000038185	-1.43868	9.06669e-46	9.12263	9.26466	9.26914	9.11238	7.58831	7.74341	7.81916	7.9283
npas4a	ENSDARG00000055752	-1.43854	9.12135e-75	12.1143	12.2492	12.3793	12.2725	10.704	10.7429	10.8568	10.9614
lipca	ENSDARG00000053476	-1.43752	2.61211e-08	7.31194	6.70533	6.5471	6.92339	6.10325	5.08166	5.48125	5.2511
ctdspla	ENSDARG00000071673	-1.43747	2.49241e-91	10.8284	10.7582	10.7326	10.6588	9.33468	9.36578	9.20237	9.36327
prkn	ENSDARG00000021555	-1.43697	1.32002e-24	8.49384	8.61603	8.39779	8.61421	7.19993	6.62304	7.12801	7.38716
CR751602.2	ENSDARG00000098045	-1.43577	1.23457e-10	6.57092	6.3197	6.5471	6.50397	4.95694	5.13372	4.94512	5.5268
rtn4rl2a	ENSDARG00000052012	-1.43537	1.27996e-53	9.81862	9.65026	9.87021	9.79263	8.29559	8.21751	8.53512	8.36105
CABZ01071191.1	ENSDARG00000083050	-1.4353	0.0247508	4.55209	3.60393	3.84699	3.82853	3.55227	2.39075	3.2549	2.80887
si:ch211-15b10.6	ENSDARG00000091111	-1.43474	1.6586e-64	10.3538	10.4926	10.4678	10.3005	8.8936	9.16464	8.88741	8.97506
si:dkey-17m8.2	ENSDARG00000035797	-1.43465	1.3523e-09	7.09911	6.89529	7.06042	6.90303	5.65497	4.65268	6.14061	5.64711
si:dkey-12e7.4	ENSDARG00000041073	-1.43385	0.0046243	4.68899	4.09204	4.26193	4.27131	3.14273	2.95102	3.51029	3.58732
BX664618.1	ENSDARG00000087740	-1.43341	3.32182e-08	6.91595	7.26027	6.50963	6.33185	5.50953	4.91316	5.42028	5.83618
podn	ENSDARG00000019025	-1.43257	7.08346e-07	6.03324	6.09707	6.1197	6.17086	5.31312	4.42091	5.06947	4.00266
crygm2d17	ENSDARG00000109861	-1.43195	4.01084e-37	12.6029	12.7395	12.8927	12.7234	11.4551	11.5758	11.0814	11.0723
fxr1	ENSDARG00000022968	-1.43177	1.95638e-107	12.5481	12.4047	12.3487	12.3759	10.9835	11.0837	10.9372	10.9621
dicp1.1	ENSDARG00000091993	-1.43169	0.000509574	4.8534	5.70423	5.20039	4.39312	4.13171	3.51927	3.91571	4.17268
si:dkey-16p6.4	ENSDARG00000068161	-1.43105	0.0101272	4.55209	4.95065	4.67689	2.88798	3.66648	3.51927	3.51029	3.00177
CABZ01060492.1	ENSDARG00000101938	-1.43095	0.00614913	4.23182	5.06055	4.5838	3.99169	2.56871	3.66791	3.62281	3.80989
FP015823.1	ENSDARG00000094998	-1.42995	0.00212424	4.81402	4.28553	4.32081	4.50543	3.29254	3.51927	3.51029	3.46169
crp3	ENSDARG00000042613	-1.42955	2.44925e-32	10.296	10.0694	10.2389	9.91207	8.86698	8.62921	8.40741	8.9164
si:ch211-261n11.7	ENSDARG00000068966	-1.42865	0.00720428	4.45303	4.55956	4.48428	4.13827	3.29254	3.92589	2.29993	3.70289
si:dkey-207m2.4	ENSDARG00000100654	-1.42864	9.89747e-12	6.96172	7.09791	6.48409	6.79667	5.3816	5.71502	5.45109	5.49508
c3a.6	ENSDARG00000043719	-1.42799	3.44023e-39	10.7228	10.8719	10.6816	10.4074	9.22247	9.49579	9.19557	9.11204
ftr39p	ENSDARG00000079030	-1.42484	9.24111e-14	6.89723	6.83471	6.77476	6.63321	5.53982	5.2795	5.45109	5.5268
BX005399.12	ENSDARG00000115756	-1.42412	0.0394296	4.04037	3.27964	3.92497	3.64453	2.56871	2.95102	3.38823	2.58614
BX530721.1	ENSDARG00000097873	-1.4239	0.0262876	6.36835	8.9034	8.72108	7.91983	7.49865	6.9623	6.41517	6.25128
rdh20	ENSDARG00000028862	-1.42362	0.00410057	4.40083	4.28553	4.32081	4.13827	3.42824	3.16627	3.2549	3.32405
cela1.1	ENSDARG00000043175	-1.42296	3.99376e-11	6.97962	6.84498	7.22361	6.94347	5.68238	4.97154	5.62329	6.0908
cfp	ENSDARG00000094451	-1.42286	1.80148e-25	9.77442	9.88248	9.91866	10.0177	8.67567	8.7214	8.48389	7.95185
cbsb	ENSDARG00000010946	-1.42269	7.34365e-70	10.9989	10.9743	10.965	10.9691	9.69743	9.30748	9.61836	9.57148
C3H16orf89	ENSDARG00000075345	-1.42125	3.77994e-14	6.89723	6.80343	6.74282	6.77442	5.4786	5.53315	5.5108	5.36075
si:cabz01036006.1	ENSDARG00000105473	-1.42051	0.00284418	4.23182	4.74656	4.20054	4.8835	3.55227	2.95102	3.62281	3.58732
VDR	ENSDARG00000112923	-1.42038	2.88301e-21	7.91995	7.85059	7.95747	7.83639	6.32814	6.12822	6.74853	6.71765
gadd45ba	ENSDARG00000027744	-1.41995	6.78009e-24	11.4443	11.544	11.3553	11.6209	9.75987	10.2771	9.70719	10.4319
gbp2	ENSDARG00000038669	-1.41872	1.05474e-08	7.60512	7.85059	7.54089	6.39154	6.04109	6.22739	5.98088	6.13262
gnrhr2	ENSDARG00000003553	-1.41719	0.0134555	4.34666	4.55956	3.84699	3.43358	3.29254	3.35354	2.94436	3.17189
PTCHD3	ENSDARG00000068874	-1.41618	0.00426819	5.16645	5.8337	3.99895	6.06486	4.20913	4.91316	3.91571	3.58732
crhbp	ENSDARG00000024831	-1.4156	1.14209e-42	9.28804	9.43928	9.48565	9.20261	7.77811	7.96794	8.08285	8.00349
FO704721.1	ENSDARG00000113009	-1.41548	1.60937e-11	6.59435	6.44658	6.78525	6.63321	5.50953	5.13372	5.3888	5.09059
ccl34a.4	ENSDARG00000090873	-1.41511	0.000422963	5.7911	6.06226	5.63098	3.99169	4.41921	4.33457	4.491	4.17268
BX005108.3	ENSDARG00000095965	-1.41398	5.69494e-13	7.80916	7.22136	7.98048	7.47183	6.5074	6.0491	6.12159	6.41277
BX321905.1	ENSDARG00000106243	-1.41286	0.0159606	3.89697	3.94695	3.76455	4.27131	3.29254	2.95102	2.94436	3.00177
gna15.3	ENSDARG00000092948	-1.41169	5.91021e-05	5.39713	5.34747	5.32067	4.8835	3.55227	4.24274	4.43044	4.00266
itga2b	ENSDARG00000018687	-1.41166	0.00366601	4.81402	4.02132	4.72128	4.39312	3.7723	3.51927	2.94436	3.58732
mlf1	ENSDARG00000077301	-1.4105	6.22255e-41	11.3855	11.2062	11.0232	10.9849	9.72899	9.97751	9.66346	9.6274
eif4ebp3l	ENSDARG00000041607	-1.40988	1.26254e-107	11.6322	11.7277	11.7592	11.7822	10.3969	10.2105	10.3246	10.33
gabrr3a	ENSDARG00000027153	-1.40692	1.41188e-20	7.50976	7.5387	7.5222	7.32649	6.23865	6.15366	6.10231	6.02569
tapbpl	ENSDARG00000058351	-1.40609	2.0875e-07	6.44768	6.89529	6.34917	5.98961	4.60254	5.41189	5.48125	5.04751
si:dkeyp-72e1.9	ENSDARG00000103743	-1.40591	2.26814e-80	9.96175	10.0215	10.0571	10.0711	8.62006	8.69998	8.62568	8.57715
btr20	ENSDARG00000102992	-1.40432	0.00225148	4.64479	5.06055	4.5838	3.99169	3.66648	3.92589	3.38823	3.32405
pcare2	ENSDARG00000095802	-1.40364	1.98968e-60	10.2441	10.3565	10.5509	10.5035	8.98724	8.9991	9.03198	9.0588
zgc:77439	ENSDARG00000039211	-1.40231	1.91264e-45	11.6641	11.4042	11.8188	11.8308	10.1407	10.2538	10.3656	10.3818
CR318588.4	ENSDARG00000095556	-1.40113	9.5118e-27	11.5086	11.746	11.131	11.3195	10.0034	9.74834	10.1289	10.2562
si:dkey-16p6.1	ENSDARG00000090192	-1.40039	1.18373e-09	6.44768	6.40552	6.20031	6.42048	5.27762	4.78879	4.80904	5.32512
aamp	ENSDARG00000045019	-1.39898	8.25986e-29	12.1072	11.9782	11.8547	12.1165	10.7048	10.1311	10.6876	10.8568
zgc:123321	ENSDARG00000039726	-1.39884	7.27828e-24	8.29009	8.2683	8.3349	8.09161	6.96346	7.08637	6.97742	6.46281
BX649384.2	ENSDARG00000092705	-1.39825	0.0750288	3.11607	3.50372	3.99895	3.18642	2.97555	2.69791	2.29993	3.00177
si:ch211-42c5.5	ENSDARG00000105378	-1.39649	0.00356939	4.64479	4.15946	4.32081	5.54006	3.66648	3.80266	3.62281	3.46169
pltp	ENSDARG00000104495	-1.39636	1.50215e-54	10.1836	10.177	10.131	9.93482	8.63767	8.85534	8.80632	8.59969
gpx9	ENSDARG00000003077	-1.39495	1.12331e-11	7.52812	7.67165	7.69351	7.60385	6.61088	6.62304	6.15939	5.46265
si:ch73-267c23.10	ENSDARG00000111669	-1.39492	8.1791e-05	5.54876	5.19516	5.90559	5.48632	3.66648	3.92589	4.80904	4.64683
ypel1	ENSDARG00000035630	-1.39316	1.74476e-47	10.9857	11.0215	11.0855	11.0465	9.61626	9.68868	9.87705	9.35446
BX465862.4	ENSDARG00000096147	-1.39279	0.00516616	4.81402	4.60863	4.32081	4.27131	3.14273	2.69791	3.62281	4.09017
mat2ab	ENSDARG00000037121	-1.3927	7.47853e-43	10.2123	10.1678	10.4215	10.3237	9.08803	8.66944	9.00108	8.78487
txk	ENSDARG00000015068	-1.39182	0.10491	4.17079	4.02132	3.58403	2.51126	2.3122	2.39075	2.54811	3.80989
si:dkey-271j15.3	ENSDARG00000091627	-1.3915	0.000121513	5.7911	5.68148	5.60753	5.64187	3.55227	5.08166	3.82453	4.90996
adprm	ENSDARG00000026090	-1.39138	1.49383e-16	7.96559	7.65422	7.49688	7.38639	6.23865	6.25115	6.2672	6.46281
si:dkey-84h14.1	ENSDARG00000087293	-1.39096	0.000436795	4.81402	5.31827	5.06916	4.50543	3.7723	4.03941	3.51029	4.09017
csf3a	ENSDARG00000102211	-1.39077	0.00801689	4.10705	4.74656	4.13642	4.13827	3.7723	2.95102	3.10797	3.32405
cry3b	ENSDARG00000091131	-1.38998	3.69991e-49	11.4285	11.3823	11.3896	11.3677	10.0343	9.67337	10.0618	10.1958
kcnj1a.4	ENSDARG00000090635	-1.38914	4.18231e-17	7.4596	7.99138	7.91032	7.61641	6.257	6.52898	6.50601	6.37841
znf831	ENSDARG00000074906	-1.3888	4.82449e-15	7.42735	7.16506	7.20809	7.41544	6.27511	5.87651	6.0225	5.61796
si:cabz01030277.1	ENSDARG00000099377	-1.38878	0.00607874	4.50341	4.87245	4.5349	3.43358	3.55227	3.66791	3.2549	3.32405
CABZ01056321.1	ENSDARG00000102288	-1.38869	8.50805e-80	10.1185	10.0911	10.1595	10.0734	8.71932	8.83975	8.65905	8.71775
si:dkey-119m7.8	ENSDARG00000096654	-1.38805	2.01537e-24	7.87282	8.06794	8.09032	7.82561	6.53773	6.67667	6.74853	6.52695
BX682548.1	ENSDARG00000093060	-1.38745	0.00755648	4.45303	4.65609	3.92497	4.70681	3.55227	2.69791	3.10797	4.00266
map1lc3cl	ENSDARG00000075727	-1.38744	4.50815e-05	5.13484	5.34747	5.69915	5.31195	4.65882	4.14465	4.00147	3.90949
raf1b	ENSDARG00000059406	-1.38664	5.05431e-104	10.8517	10.8376	10.7917	10.8768	9.40629	9.47071	9.40676	9.54268
pth2	ENSDARG00000022951	-1.38521	5.53961e-07	6.10024	5.77042	6.0518	6.17086	4.76518	4.72234	5.22017	4.17268
AL928920.4	ENSDARG00000096812	-1.38518	0.0692577	4.50341	3.78561	4.13642	2.51126	2.3122	3.35354	3.62281	2.58614
dgkab	ENSDARG00000098175	-1.38471	1.38616e-16	7.23948	7.42686	7.26917	7.09477	5.78709	6.15366	5.87124	5.9806
si:ch1073-110a20.3	ENSDARG00000096586	-1.38278	0.0584051	3.2401	3.60393	3.58403	4.13827	2.97555	2	3.10797	3.00177
foxo4	ENSDARG00000055792	-1.38212	9.81298e-93	12.6	12.6088	12.6365	12.5748	11.2482	11.1365	11.382	11.1134
cngb3.2	ENSDARG00000101368	-1.38143	3.36031e-94	10.4997	10.4902	10.5167	10.5203	9.08546	9.0406	9.19784	9.18591
si:rp71-45g20.4	ENSDARG00000056917	-1.38122	0.00340069	4.45303	4.22387	4.6311	4.50543	3.42824	3.35354	3.10797	3.80989
ccdc125	ENSDARG00000056477	-1.37898	1.70089e-27	9.28084	9.15124	9.65396	9.1168	7.92876	8.03792	7.87703	7.98648
ormdl3	ENSDARG00000025555	-1.37866	3.05957e-11	7.13949	6.9629	7.0776	6.92339	5.93114	5.7488	6.00184	5.0031
nsa2	ENSDARG00000007708	-1.37765	6.81301e-85	14.0775	13.9388	14.0689	14.0836	12.5585	12.8157	12.5726	12.7042
snx10b	ENSDARG00000040474	-1.37677	2.25303e-06	5.61899	5.58669	5.94355	6.02773	4.28261	4.97154	4.71061	4.25072
BX276105.1	ENSDARG00000115856	-1.37537	5.64438e-20	7.83889	7.73931	7.67106	8.14461	6.61088	6.34247	6.53506	6.51118
crygm2d7	ENSDARG00000076572	-1.37509	3.18425e-25	11.7217	11.8286	11.9969	11.6714	10.5226	10.8074	10.2389	10.0803
FO834828.1	ENSDARG00000117231	-1.37354	1.68998e-10	8.38047	8.61001	7.99411	7.60385	7.25573	6.93322	6.53506	6.61811
mpl	ENSDARG00000039222	-1.37291	0.00801687	4.10705	4.28553	4.06932	4.39312	3.42824	2.95102	3.38823	3.17189
si:dkey-265e15.5	ENSDARG00000103229	-1.37192	0.00266668	5.03562	4.70203	4.5838	3.99169	3.66648	3.92589	3.62281	3.17189
gstk4	ENSDARG00000092052	-1.37155	0.00728377	4.23182	3.78561	4.92479	4.96433	3.14273	3.35354	3.62281	3.80989
CR759879.1	ENSDARG00000088069	-1.37143	6.94737e-11	7.59934	7.66586	6.81628	7.27987	6.14325	6.25115	5.9161	5.93405
fosl1a	ENSDARG00000015355	-1.37077	1.39654e-13	8.12291	8.92294	8.34558	8.13591	7.15172	7.24862	7.10882	6.78477
cela1.5	ENSDARG00000077058	-1.37052	1.64461e-08	9.99624	9.67207	10.0722	9.95227	8.36066	8.18086	8.39953	9.13537
si:dkey-19a16.4	ENSDARG00000071657	-1.36648	2.73356e-08	7.20184	7.52598	6.76419	6.47668	6.04109	5.3691	5.75259	5.78464
nr1d4b	ENSDARG00000059370	-1.36528	6.58873e-19	7.81914	7.64249	7.59557	7.81475	6.61088	6.02173	6.50601	6.32529
crygm2d4	ENSDARG00000087164	-1.36467	8.42102e-48	12.0617	12.2023	12.2329	12.1574	10.8509	11.0528	10.6673	10.5997
pdk1	ENSDARG00000013128	-1.36406	1.49532e-54	10.1415	10.0965	10.2002	10.0153	8.82455	8.93452	8.67219	8.60713
si:ch211-215p11.1	ENSDARG00000101598	-1.36391	4.04775e-06	5.96297	5.89433	5.55944	5.78227	4.81557	4.57948	3.91571	4.90996
zgc:92594	ENSDARG00000089517	-1.36286	1.48521e-18	7.61088	7.78806	7.77999	7.77048	6.66684	6.58615	6.30142	6.04772
CR631122.1	ENSDARG00000044534	-1.36264	0.0237401	4.17079	3.60393	4.43182	3.99169	2.56871	2.95102	3.72719	3.17189
khnyn	ENSDARG00000092488	-1.36197	3.79119e-39	9.82358	9.86744	9.50957	9.5523	8.37333	8.28813	8.32664	8.40438
nlrc3	ENSDARG00000103146	-1.36113	0.00630219	4.23182	4.50876	4.32081	4.39312	3.29254	3.92589	3.38823	2.80887
gls2b	ENSDARG00000002917	-1.36087	4.46658e-25	8.71572	8.52629	8.54088	8.46245	7.16149	6.84227	7.4359	7.3785
CABZ01044962.1	ENSDARG00000108569	-1.36082	0.00411269	4.64479	4.70203	4.26193	4.13827	3.7723	3.16627	3.2549	3.58732
crygm2d6	ENSDARG00000073874	-1.36042	1.15702e-25	9.42503	9.64292	9.92223	9.45775	8.26872	8.52097	8.24986	8.05334
si:ch73-138e16.5	ENSDARG00000040141	-1.36041	0.00666847	5.10252	3.86853	4.76434	4.13827	3.29254	3.80266	3.51029	3.58732
spp2	ENSDARG00000095590	-1.36027	0.0195462	4.04037	4.02132	4.37738	3.99169	2.78642	3.80266	2.54811	3.46169
tsnaxip1	ENSDARG00000030512	-1.36007	1.24702e-16	7.93379	7.87084	7.55935	7.94992	6.32814	6.46945	6.30142	6.87378
eepd1	ENSDARG00000071116	-1.35918	1.05666e-49	9.20676	9.2298	9.17653	9.25577	7.97382	7.76007	7.77722	7.95185
cryba2a	ENSDARG00000030349	-1.35672	0.000127192	11.9967	12.2159	12.3939	12.3883	11.1468	11.5152	10.5315	9.94311
CR932983.2	ENSDARG00000095016	-1.35607	0.146044	3.2401	2.68877	2.84738	3.99169	2.56871	2.95102	2.29993	2.58614
ldhbb	ENSDARG00000071076	-1.35584	1.75824e-39	9.10642	9.44773	9.19041	9.26378	7.85841	7.94627	7.94895	7.91037
CABZ01056826.1	ENSDARG00000117352	-1.3557	0.000113097	5.25733	4.91208	5.23141	5.11357	4.0499	3.66791	4.08242	4.17268
cx32.2	ENSDARG00000076789	-1.35509	0.000222681	5.8507	6.0266	5.13627	5.24881	3.7723	4.65268	4.15906	4.95728
cngb3.1	ENSDARG00000101225	-1.3548	3.96574e-25	8.02284	8.03242	7.92936	8.16185	6.8712	6.7783	6.56353	6.61811
CR381531.1	ENSDARG00000092645	-1.35421	0.0462788	3.2401	4.02132	3.84699	3.64453	2.97555	2.95102	2.54811	3.17189
si:ch211-191i18.4	ENSDARG00000095328	-1.35394	2.06302e-11	6.55905	6.65949	6.75354	6.68183	5.04403	5.53315	5.53976	5.42948
dusp16	ENSDARG00000102474	-1.35314	9.5423e-34	10.595	10.5463	10.2701	10.3025	9.27967	8.80806	9.18415	9.03694
FQ976909.1	ENSDARG00000105436	-1.35305	0.0844236	4.10705	3.01425	3.92497	3.43358	2.56871	2.69791	3.62281	2.32264
zgc:162936	ENSDARG00000069957	-1.35264	5.28046e-12	6.70612	6.99093	7.26917	7.26399	5.56948	5.81407	5.82494	5.88594
smarca1	ENSDARG00000012776	-1.35222	6.94596e-47	10.246	10.1019	10.2831	10.0458	8.60223	8.94912	8.85897	8.89833
si:dkey-19a16.2	ENSDARG00000058794	-1.3522	1.21037e-09	6.89723	6.6478	6.57155	7.13024	5.59854	4.91316	5.62329	5.81064
CABZ01088271.1	ENSDARG00000101800	-1.35176	1.78388e-05	5.54876	5.3761	5.67678	5.31195	4.28261	4.33457	3.91571	4.70344
tmem237b	ENSDARG00000074248	-1.35134	6.96656e-40	8.76818	8.76956	8.91509	8.87165	7.49092	7.51713	7.38894	7.59592
nlrb5	ENSDARG00000090699	-1.3508	0.036358	4.40083	3.78561	3.84699	3.99169	2	3.16627	3.62281	3.32405
si:ch73-359m17.6	ENSDARG00000099282	-1.35074	0.00261417	4.64479	4.78975	4.72128	3.99169	3.29254	3.80266	3.51029	3.70289
olfcg2	ENSDARG00000101083	-1.35001	0.206142	2.66337	2.68877	3.26222	3.99169	2.3122	2.39075	2	3.32405
ankrd6b	ENSDARG00000029370	-1.34917	6.74551e-75	10.0607	10.0384	10.0287	10.0937	8.8153	8.65615	8.72041	8.64736
bnip4	ENSDARG00000022832	-1.34738	9.9192e-47	9.98631	10.0943	10.0571	9.87073	8.47479	8.84367	8.60185	8.74498
ngrn	ENSDARG00000061314	-1.34717	7.2177e-49	9.19339	9.28367	9.33489	9.28754	8.00129	7.80089	7.90511	8.03691
si:ch211-198k9.6	ENSDARG00000069804	-1.34569	3.15341e-07	5.7911	5.79182	6.2466	6.02773	4.71298	4.57948	4.90117	4.81039
magixb	ENSDARG00000077633	-1.34487	1.70487e-25	8.27566	8.09402	8.16855	8.3616	7.13197	6.81064	6.84448	6.79783
si:ch211-287c22.1	ENSDARG00000091944	-1.34478	0.0660052	3.89697	2.86067	3.67711	4.39312	3.42824	2.39075	2.75979	3.00177
rbm10	ENSDARG00000077400	-1.34353	9.86199e-82	10.7274	10.5713	10.6374	10.6512	9.40012	9.29038	9.30713	9.23474
sparta	ENSDARG00000068782	-1.34236	3.22874e-10	6.75892	6.90514	6.5956	7.27987	5.93114	5.45345	5.48125	5.5268
CABZ01074085.1	ENSDARG00000117803	-1.34086	0.0236501	3.35431	4.34466	4.06932	4.39312	3.42824	2.69791	3.10797	3.32405
si:dkey-238k10.2	ENSDARG00000104380	-1.33995	9.38919e-11	7.16319	7.24483	7.16857	7.18186	5.70928	6.40736	5.29001	6.06942
nuggc.2	ENSDARG00000091951	-1.33949	0.0190666	5.54876	6.0266	4.26193	3.18642	3.96317	4.24274	4.23184	3.70289
si:dkey-163f14.6	ENSDARG00000091602	-1.33814	2.08808e-40	8.89389	8.94699	8.83403	8.8345	7.49865	7.66598	7.4359	7.64733
si:dkey-219e21.2	ENSDARG00000096739	-1.33788	3.21921e-18	9.14264	8.93981	9.37539	9.29927	7.7065	7.43652	7.97568	8.23711
CR383662.8	ENSDARG00000116855	-1.33682	0.0159668	4.55209	3.94695	4.37738	3.82853	3.29254	3.35354	3.72719	2.58614
spink2.1	ENSDARG00000102076	-1.3368	1.47575e-13	6.91595	7.14024	7.00764	6.81857	5.62704	5.7488	5.59598	5.88594
aire	ENSDARG00000056784	-1.33636	0.0465697	3.46014	3.50372	4.26193	3.64453	2.78642	2.69791	3.2549	3.00177
si:dkey-190j3.2	ENSDARG00000099466	-1.33613	0.00331614	4.40083	4.55956	4.32081	4.60963	3.42824	3.66791	3.51029	3.32405
si:dkey-30c15.2	ENSDARG00000069540	-1.33602	2.91447e-12	7.15533	6.9629	7.23895	6.86142	5.4786	6.17866	5.72764	5.78464
CU929402.2	ENSDARG00000110077	-1.33562	0.0449132	4.10705	3.78561	3.92497	3.18642	2.97555	2.69791	3.51029	2.58614
sf3b1	ENSDARG00000056138	-1.33403	6.00779e-153	14.519	14.4406	14.4558	14.484	13.1345	13.1227	13.0781	13.2266
pik3r6b	ENSDARG00000091140	-1.33336	0.0573884	3.46014	3.39603	3.99895	3.64453	2.56871	3.35354	2.75979	2.80887
igfals	ENSDARG00000037836	-1.33262	4.01523e-10	6.65132	6.47332	6.87639	6.47668	5.68238	5.2795	5.25551	5.28858
jade2	ENSDARG00000053389	-1.33221	1.01295e-33	8.62477	8.57031	8.54397	8.44143	7.29177	7.05971	7.31549	7.27024
si:ch211-188c18.1	ENSDARG00000101654	-1.33112	0.0253291	3.46014	4.22387	4.20054	4.13827	3.29254	3.35354	2.54811	3.32405
slc12a9	ENSDARG00000060366	-1.33016	1.29667e-40	9.0461	9.04828	8.84911	8.95808	7.66588	7.62109	7.7465	7.61818
ccdc169	ENSDARG00000089570	-1.32969	0.00182827	4.77353	5.16266	4.80616	4.50543	3.29254	4.33457	3.38823	4.00266
dph6	ENSDARG00000042839	-1.32837	4.47719e-35	8.93577	8.75601	8.88126	8.85585	7.53669	7.69225	7.33214	7.63283
F2RL2	ENSDARG00000079472	-1.32835	9.29224e-12	7.2616	7.37107	7.22361	7.32649	5.73568	6.60472	5.89385	5.73119
tbc1d15	ENSDARG00000057218	-1.3281	1.01725e-89	10.3173	10.3192	10.2766	10.3521	8.98449	9.00958	9.00627	8.97506
BX005376.1	ENSDARG00000098409	-1.32803	2.41516e-06	6.24051	6.77147	6.77476	6.63321	5.16555	6.15366	4.94512	4.95728
cd40	ENSDARG00000054968	-1.3279	2.77561e-17	7.51591	7.58847	7.58959	7.21528	6.36243	6.27453	6.12159	6.11186
dap1b	ENSDARG00000109678	-1.32721	3.57893e-67	11.0944	11.1719	11.255	11.1837	9.67714	9.95417	9.82507	9.94751
clec3ba	ENSDARG00000076541	-1.32577	0.00022368	5.00097	5.4317	5.7853	5.04088	4.28261	4.24274	3.72719	4.58791
gtf2a1l	ENSDARG00000063670	-1.32576	4.08017e-13	7.23948	7.03647	7.15245	6.96327	5.83672	5.60867	6.17793	5.64711
si:dkey-71l4.3	ENSDARG00000099112	-1.32505	0.000487222	5.06945	5.19516	4.72128	4.96433	4.13171	3.80266	4.15906	3.46169
pimr141	ENSDARG00000057253	-1.32453	0.0251411	3.65101	4.02132	4.20054	4.39312	3.29254	3.35354	3.51029	2.32264
b2ml	ENSDARG00000015887	-1.32348	5.62543e-37	12.8164	13.0554	12.5528	12.5529	11.3932	11.3883	11.4782	11.4899
CU394254.3	ENSDARG00000095061	-1.32274	0.0558355	3.97045	4.15946	3.58403	2.88798	2.97555	2.95102	2.54811	3.32405
syt14b	ENSDARG00000001891	-1.32273	6.22135e-30	8.74742	8.87109	8.70183	8.49683	7.30064	7.38375	7.56827	7.39577
si:ch211-232b12.5	ENSDARG00000087186	-1.32168	2.61277e-35	9.43966	9.398	9.35616	9.34528	8.04944	8.30525	8.1548	7.76503
si:ch211-188c16.1	ENSDARG00000077288	-1.32135	5.23493e-05	5.66398	5.56198	5.16868	5.18278	4.20913	4.50237	4.491	3.90949
irbpl	ENSDARG00000096519	-1.32096	2.88205e-08	6.6288	6.46001	6.71015	6.06486	5.08569	5.18397	5.67641	5.04751
gpx1b	ENSDARG00000006207	-1.32083	1.0717e-16	8.6076	8.7005	8.25412	8.04591	7.36125	6.9623	7.04965	7.14299
arhgef3l	ENSDARG00000037554	-1.32006	1.05558e-08	6.53504	6.61215	6.15249	6.44885	5.44699	5.45345	4.98777	4.95728
sprn2	ENSDARG00000057665	-1.31953	1.35209e-34	9.06928	9.13876	9.07543	9.22329	7.99583	7.50729	7.80133	7.90435
alpk3a	ENSDARG00000078989	-1.31901	6.03265e-44	9.92871	9.85351	9.92816	9.89671	8.59504	8.73832	8.70131	8.3027
si:ch73-248e21.5	ENSDARG00000088283	-1.31865	1.11971e-06	5.87002	5.93337	5.94355	5.64187	4.41921	4.97154	4.90117	4.39518
ndr2	ENSDARG00000101279	-1.31819	0.115817	3.89697	3.78561	2.48503	3.99169	2	3.16627	3.10797	3.00177
zgc:171497	ENSDARG00000100614	-1.31754	2.33808e-11	7.04911	7.73379	7.08611	7.29558	5.93114	5.99383	6.15939	6.11186
sgsm1b	ENSDARG00000075376	-1.31695	1.56037e-38	10.3555	10.2561	10.3033	10.3874	9.24792	8.73832	9.11128	8.8953
dpep2	ENSDARG00000079216	-1.31603	1.79477e-10	7.14743	6.80343	6.66541	7.13024	5.62704	5.60867	6.0225	5.42948
atg16l2	ENSDARG00000043238	-1.31531	1.64084e-09	6.24051	6.82436	6.72112	6.5829	5.44699	5.49385	5.25551	5.32512
mt2	ENSDARG00000041623	-1.31528	2.54812e-31	10.0628	9.81613	9.8441	9.75052	8.28222	8.75503	8.49132	8.71431
CASKIN2	ENSDARG00000043818	-1.31514	4.70704e-06	8.4334	9.3043	9.62505	9.61311	7.87037	8.07833	7.97568	8.11723
ypel3	ENSDARG00000055510	-1.31485	1.45207e-51	10.8758	10.7718	10.8047	10.8317	9.39598	9.3018	9.63187	9.67241
CR925731.1	ENSDARG00000092036	-1.31424	4.66448e-05	5.64166	5.68148	5.53478	5.18278	4.48294	3.80266	4.85584	4.17268
si:dkey-102g19.3	ENSDARG00000086337	-1.3129	0.00766585	4.23182	4.40146	4.37738	4.13827	3.42824	2.95102	3.51029	3.46169
calcoco1a	ENSDARG00000036695	-1.31235	3.39059e-146	11.848	11.8959	11.9085	11.9197	10.5692	10.5528	10.601	10.6044
paqr7a	ENSDARG00000100462	-1.31193	1.14166e-05	5.49997	5.4317	5.63098	5.59187	4.60254	4.24274	4.08242	4.58791
notch1a	ENSDARG00000103554	-1.3118	2.59208e-26	11.2469	11.2946	11.7049	11.771	10.328	10.0057	10.3329	10.1571
BX936439.1	ENSDARG00000117130	-1.31148	2.96688e-34	8.87727	8.79893	8.79822	8.87688	7.58105	7.24862	7.58225	7.69696
cyb561a3b	ENSDARG00000028257	-1.3107	0.0375535	3.81955	3.94695	3.99895	3.64453	2.97555	2.39075	2.94436	3.58732
adam8b	ENSDARG00000057644	-1.30952	1.06957e-18	7.92458	7.80395	7.58359	7.71315	6.47642	6.22739	6.59146	6.61811
fthl27	ENSDARG00000031776	-1.30896	1.06897e-47	12.1587	12.3478	12.0268	11.9535	10.883	10.7512	10.7307	10.9194
si:dkey-121n8.7	ENSDARG00000094067	-1.30846	1.53314e-13	7.14743	7.22922	6.96212	7.13024	6.10325	5.84563	5.9161	5.55783
steap3	ENSDARG00000075641	-1.30821	4.69661e-06	5.92651	6.37747	5.88622	5.43051	4.60254	5.08166	4.65876	4.81039
PCMTD2	ENSDARG00000104883	-1.30809	3.05131e-33	9.05668	8.77225	8.90069	8.86113	7.52159	7.64819	7.51822	7.75836
zgc:195173	ENSDARG00000077138	-1.30439	2.58712e-22	8.19749	8.37142	8.26915	8.09161	6.62507	7.15095	7.00882	7.04783
si:dkey-32n7.4	ENSDARG00000002956	-1.30388	2.71712e-09	7.08263	6.41933	6.65401	6.90303	5.62704	5.49385	5.29001	5.75817
fcer1g	ENSDARG00000103276	-1.30216	2.07703e-05	5.54876	6.39156	5.96217	5.48632	4.35252	4.91316	4.90117	4.7579
si:ch211-15j1.3	ENSDARG00000092070	-1.30171	0.0807072	3.55873	3.39603	3.48453	4.13827	2.56871	3.66791	2.75979	2.32264
CU138533.1	ENSDARG00000099842	-1.30111	7.88742e-11	6.70612	6.62413	6.71015	6.84016	5.76161	5.23252	5.25551	5.61796
unkl	ENSDARG00000037838	-1.301	1.76753e-97	12.2995	12.2703	12.226	12.1569	11.0276	10.908	10.9762	10.8435
plekha3	ENSDARG00000056601	-1.30067	1.6387e-55	9.88306	9.90843	9.83529	9.74194	8.51726	8.71287	8.49872	8.49936
btr21	ENSDARG00000100450	-1.30062	0.100274	3.11607	3.39603	4.06932	3.18642	2.56871	2.39075	3.2549	2.80887
rorc	ENSDARG00000087195	-1.29912	0.00037303	4.8534	5.06055	4.92479	5.11357	4.13171	3.80266	3.82453	3.90949
gprc5bb	ENSDARG00000075141	-1.29897	2.05192e-19	7.64494	7.73379	7.55322	7.65345	6.34538	6.15366	6.49126	6.51118
sinup	ENSDARG00000017163	-1.29865	0.0939857	2.83056	3.94695	3.26222	4.39312	2.3122	2.95102	2.94436	3.32405
si:ch211-220f21.2	ENSDARG00000015607	-1.29821	0.0240185	4.34666	4.34466	3.92497	4.27131	3.42824	2	3.2549	3.90949
si:dkey-266m15.5	ENSDARG00000076548	-1.29752	1.46577e-15	7.32601	7.28312	7.55322	7.51272	5.95381	6.27453	6.36752	6.04772
stat1a	ENSDARG00000006266	-1.29661	2.21499e-30	11.8398	12.2691	12.0717	11.654	10.6676	10.5847	10.7204	10.7567
ush2a	ENSDARG00000029482	-1.29589	4.18401e-24	8.75784	8.59791	8.78521	8.68151	7.617	6.99081	7.57528	7.42972
rln3b	ENSDARG00000116898	-1.29485	0.000766893	4.8534	5.16266	4.76434	4.96433	4.28261	3.51927	3.91571	3.70289
nfat5b	ENSDARG00000102556	-1.29453	2.78907e-36	9.15254	9.08559	9.19828	9.36774	8.01752	7.73501	8.01745	7.86146
cpa4	ENSDARG00000043722	-1.29395	8.36098e-10	13.1856	12.7083	13.3703	13.0615	11.6267	11.4948	11.8441	12.1731
hsp70.2	ENSDARG00000092362	-1.2933	0.0490847	7.23948	9.14709	7.11134	7.09477	7.24658	6.87323	6.28441	6.0908
tars3	ENSDARG00000092774	-1.29305	1.30939e-57	10.6015	10.4975	10.3482	10.4693	9.20131	9.15523	9.30503	9.1068
kdm4aa	ENSDARG00000018782	-1.29287	2.21884e-71	11.1749	11.1765	11.2293	11.2046	9.96629	10.0005	9.93814	9.70916
ubap1la	ENSDARG00000089217	-1.29279	3.93947e-10	6.78969	7.02748	6.9896	7.29558	6.01976	5.23252	6.06296	5.64711
gramd1bb	ENSDARG00000074258	-1.2926	5.88499e-27	8.99199	8.97298	8.96209	9.03495	7.89401	7.63921	7.89954	7.33437
c1r	ENSDARG00000100248	-1.29243	0.0330808	5.06945	3.27964	4.88632	3.99169	2.97555	3.16627	4.00147	3.70289
slc35e4	ENSDARG00000009459	-1.29176	1.45947e-13	7.41424	7.29816	7.26167	7.24794	6.41239	5.84563	6.15939	5.73119
ablim2	ENSDARG00000055223	-1.29141	1.55314e-65	10.4628	10.5313	10.4856	10.4092	9.24102	9.28751	9.20011	9.02032
si:ch73-109d9.3	ENSDARG00000101106	-1.291	2.03932e-20	7.97455	7.93478	7.9007	7.90966	6.52265	6.56735	6.98796	6.54255
hcar1-4	ENSDARG00000087084	-1.29041	2.10993e-07	5.77068	6.13106	6.1197	6.06486	4.81557	4.78879	4.85584	4.95728
si:ch1073-396h14.1	ENSDARG00000057590	-1.28997	7.56498e-40	9.48268	9.61016	9.61185	9.37884	8.16567	8.44058	8.26728	8.12243
lonrf1l	ENSDARG00000078567	-1.28974	2.41767e-64	10.172	10.1399	10.131	10.087	8.71932	8.90487	8.95882	8.81729
BX248418.2	ENSDARG00000097375	-1.28886	0.00582797	4.77353	4.02132	5.06916	4.70681	3.96317	3.80266	3.82453	3.00177
ubald2	ENSDARG00000115335	-1.28878	1.03928e-47	9.69807	9.66629	9.74814	9.72754	8.51726	8.22952	8.57413	8.35664
spink2.2	ENSDARG00000103833	-1.28873	0.0232889	3.89697	4.40146	3.67711	4.39312	3.14273	3.35354	2.75979	3.58732
fam13b	ENSDARG00000076779	-1.28846	4.96056e-146	13.6348	13.5877	13.6332	13.5914	12.3066	12.2462	12.3916	12.347
si:dkey-156k2.4	ENSDARG00000102927	-1.28842	0.000212198	5.28639	5.22693	5.32067	4.79786	3.87089	4.50237	4.15906	3.90949
BX571762.2	ENSDARG00000097962	-1.28801	1.10255e-24	8.51854	8.49727	8.36319	8.40569	6.90649	7.36209	7.36487	7.06952
foxq1a	ENSDARG00000030896	-1.28694	1.97334e-37	9.889	9.86744	9.9667	10.245	8.70603	8.62466	8.66235	8.85213
CR855311.1	ENSDARG00000090352	-1.28683	9.24781e-18	9.43642	9.83429	9.47272	9.17316	8.18017	8.58314	8.07298	8.02029
eva1c	ENSDARG00000056024	-1.28566	8.58102e-05	5.31489	5.56198	5.20039	5.18278	4.41921	4.50237	4.00147	4.00266
tbxas1	ENSDARG00000002249	-1.28512	2.91756e-63	10.2987	10.333	10.4629	10.495	9.06739	9.10069	9.20011	9.09627
rpgrb	ENSDARG00000057074	-1.28474	1.03966e-52	10.1603	10.1821	10.0754	10.0224	8.79661	9.03033	8.76401	8.75505
acp2	ENSDARG00000007244	-1.28439	7.69753e-51	10.4476	10.2733	10.5198	10.4431	8.9623	9.19253	9.19101	9.22269
BX649448.4	ENSDARG00000094252	-1.28409	0.22231	4.23182	3.15304	2.67755	2	2.56871	3.16627	2.29993	2.58614
tpra1	ENSDARG00000054930	-1.28391	1.92956e-47	10.0072	9.9836	10.011	9.89928	8.65852	8.80405	8.84163	8.48328
hsf4	ENSDARG00000013251	-1.28314	0.00229634	5.42353	6.07977	6.2466	5.78227	4.71298	5.60867	4.71061	3.17189
il12ba	ENSDARG00000033727	-1.28305	0.0659129	3.97045	4.15946	3.48453	3.99169	2.78642	4.03941	2.29993	2.80887
klhl24a	ENSDARG00000021739	-1.28268	6.72755e-55	9.62173	9.60261	9.67245	9.69534	8.45506	8.3718	8.41914	8.23711
p2ry8	ENSDARG00000055560	-1.28218	0.0452698	3.97045	4.28553	3.99895	3.99169	2.56871	4.03941	3.38823	2.32264
si:dkey-9k7.3	ENSDARG00000089821	-1.28183	3.29067e-15	7.40764	7.24483	7.18451	7.53935	6.23865	5.93636	6.10231	6.11186
si:ch211-39f2.3	ENSDARG00000097539	-1.28171	0.0162782	4.8534	5.89433	4.72128	3.82853	3.96317	4.72234	3.62281	3.32405
CR376774.1	ENSDARG00000105809	-1.28169	0.00984371	4.45303	4.70203	3.92497	4.27131	3.14273	3.35354	3.72719	3.46169
serpinb1l1	ENSDARG00000095830	-1.28103	9.7017e-06	6.35469	6.87538	5.99869	5.64187	5.08569	4.97154	5.10865	5.32512
thap1	ENSDARG00000059020	-1.28079	1.20448e-28	8.36693	8.42719	8.30605	8.46245	7.20938	7.03254	7.25567	6.99211
gig2h	ENSDARG00000103444	-1.28043	0.0339112	4.45303	3.94695	3.76455	3.43358	2.78642	3.16627	3.38823	3.17189
clk4a	ENSDARG00000089372	-1.28022	7.56726e-113	13.511	13.4692	13.456	13.4692	12.1131	12.2076	12.1487	12.3116
stxbp4	ENSDARG00000076997	-1.28017	5.71955e-26	8.22026	8.54217	8.39437	8.42724	7.21877	7.08637	7.22033	7.0258
hmox2a	ENSDARG00000114695	-1.2798	1.33676e-53	10.2066	10.2416	10.2361	10.1358	8.91109	8.90112	8.78532	9.12246
znf1124	ENSDARG00000069796	-1.2792	8.37572e-27	8.78864	8.77494	8.79303	8.77971	7.45958	7.7847	7.19325	7.62552
smad9	ENSDARG00000021938	-1.27884	4.98125e-43	9.45574	9.52645	9.27474	9.41524	8.18975	8.03792	8.1548	8.21781
znf1070	ENSDARG00000099048	-1.27871	0.00414208	4.45303	4.91208	4.76434	5.11357	3.7723	3.92589	4.30112	2.80887
scarb2c	ENSDARG00000089844	-1.2779	1.81885e-54	9.54263	9.69639	9.63088	9.64105	8.3393	8.27659	8.38365	8.42976
si:ch1073-280e3.1	ENSDARG00000019772	-1.27757	9.27807e-16	8.02715	7.7115	7.69351	7.53935	6.66684	6.56735	6.59146	6.23217
scarb1	ENSDARG00000101557	-1.27636	1.44689e-28	10.88	10.4869	10.8111	11.0006	9.62158	9.35486	9.40873	9.71261
crygm2d14	ENSDARG00000087301	-1.27566	1.26389e-09	10.579	10.8555	10.9696	10.7712	9.49591	10.004	9.31762	9.16086
si:ch211-105j21.9	ENSDARG00000097845	-1.27556	4.03937e-42	9.32353	9.60715	9.59405	9.53917	8.25053	8.29386	8.24107	8.23711
nfil3-5	ENSDARG00000094965	-1.27531	5.11513e-51	12.3281	12.1968	12.4961	12.4074	10.9972	11.2602	10.9728	11.1042
crygm2d10	ENSDARG00000087765	-1.27463	6.94923e-11	12.4657	12.5986	12.8121	12.5174	11.4486	11.7067	11.0864	10.9643
si:dkey-7k24.5	ENSDARG00000079897	-1.27452	0.00402569	5.47494	4.95065	4.92479	5.04088	4.60254	4.57948	3.51029	3.00177
synm	ENSDARG00000062350	-1.2739	1.78671e-50	10.9801	10.8096	10.9055	10.8911	9.67884	9.7996	9.60472	9.41079
si:zfos-80g12.1	ENSDARG00000102379	-1.27285	1.84756e-52	9.97073	10.0539	9.97818	10.0847	8.68247	8.59247	8.89022	8.82369
si:dkey-59l11.10	ENSDARG00000034095	-1.27232	0.000827741	5.64166	5.02484	4.67689	5.54006	3.96317	3.92589	4.60498	4.09017
BX005399.1	ENSDARG00000093508	-1.27192	0.142417	3.97045	3.01425	4.5349	2	2.56871	2.69791	3.2549	3.17189
cebpd	ENSDARG00000087303	-1.27105	5.66664e-44	13.1004	13.1878	13.2478	13.4881	11.8433	12.0927	11.9269	12.092
ly75	ENSDARG00000053113	-1.27071	2.10309e-60	10.7432	10.8004	10.7025	10.5303	9.47647	9.42965	9.48701	9.34337
rasgrf2b	ENSDARG00000002816	-1.27063	5.71358e-25	8.44955	8.48089	8.37018	8.50361	7.11195	7.37296	7.37294	6.91031
si:ch73-55i23.1	ENSDARG00000042090	-1.27013	0.000725418	4.68899	5.28846	5.40473	5.37245	3.87089	3.51927	4.36723	4.52649
impg1b	ENSDARG00000074839	-1.27009	2.22948e-43	9.78464	9.89983	9.92698	9.61311	8.45506	8.60174	8.61891	8.54654
krt222	ENSDARG00000071518	-1.26989	2.3349e-39	9.62458	9.64439	9.71971	9.71883	8.55853	8.22952	8.57063	8.25142
si:dkey-86l18.10	ENSDARG00000105528	-1.26894	7.32301e-16	7.4596	7.60065	7.59557	7.49922	6.14325	6.65902	6.08277	6.36092
pank2	ENSDARG00000003311	-1.26858	8.41993e-69	12.3701	12.2803	12.2	12.273	11.0554	10.8949	10.9331	11.1603
tnip2	ENSDARG00000074501	-1.26816	3.14726e-09	6.98849	7.12346	6.81628	6.68183	5.68238	6.22739	5.32369	5.55783
CR762407.1	ENSDARG00000052528	-1.26802	4.14989e-08	6.28439	6.16426	6.2466	6.26959	5.31312	5.2795	4.80904	4.86103
atp6ap1lb	ENSDARG00000090963	-1.26772	3.80187e-71	10.6499	10.6779	10.7046	10.5889	9.2975	9.52289	9.4224	9.33667
crygm2d13	ENSDARG00000057460	-1.26711	7.66828e-06	12.0836	12.2729	12.4537	12.3418	11.089	11.6009	10.7085	10.4516
FBXO48	ENSDARG00000086184	-1.2665	3.06568e-43	9.45094	9.47445	9.44155	9.41164	8.27324	7.93897	8.19631	8.30728
si:ch211-241e1.5	ENSDARG00000008906	-1.26628	2.25243e-25	8.40718	8.45764	8.50324	8.51035	7.23737	7.52689	7.03955	7.08025
fzd8b	ENSDARG00000038569	-1.26602	1.5337e-13	7.29058	7.1975	7.17656	7.18186	5.95381	6.20323	5.62329	6.19317
si:ch211-214p16.2	ENSDARG00000094975	-1.26596	3.2932e-08	6.52288	6.5632	6.43163	6.65773	5.3816	4.57948	5.70225	5.46265
CR792453.3	ENSDARG00000110328	-1.26568	0.0593681	3.81955	4.09204	4.20054	3.82853	2.78642	2	3.10797	4.00266
CR293509.1	ENSDARG00000105162	-1.26532	1.391e-05	5.7911	5.85419	6.15249	5.31195	4.95694	4.42091	4.85584	4.46233
prkag3a	ENSDARG00000017537	-1.26515	6.73054e-22	7.76338	7.79337	7.79564	7.73635	6.56744	6.44905	6.57756	6.57325
epdl1	ENSDARG00000076386	-1.26503	1.27304e-46	11.5921	11.6256	11.5753	11.5058	10.3802	10.0092	10.3946	10.4245
olfcq14	ENSDARG00000068549	-1.26492	0.145805	3.97045	2.86067	2.9993	3.18642	2.78642	2.39075	2.54811	3.00177
btg1	ENSDARG00000027249	-1.26461	1.70501e-199	14.1551	14.0744	14.1334	14.1222	12.861	12.8555	12.8561	12.857
ptp4a3b	ENSDARG00000054814	-1.26432	6.44552e-112	11.893	11.8816	11.9921	11.8915	10.6931	10.5894	10.6433	10.683
ENSDARG00000053062	ENSDARG00000053062	-1.26411	0.023713	4.17079	4.15946	3.84699	3.82853	3.42824	3.16627	2.94436	3.17189
UBB	ENSDARG00000002369	-1.26316	8.62524e-60	12.9826	13.3232	13.1247	13.0704	11.7974	11.8767	11.852	11.945
si:dkey-16p6.1	ENSDARG00000090734	-1.26288	1.90909e-05	5.68596	5.81291	5.8666	5.24881	4.86425	4.72234	4.491	4.17268
il21r.1	ENSDARG00000069961	-1.26254	0.000261885	5.42353	5.72663	5.1031	4.79786	4.35252	4.42091	4.15906	4.09017
rag1	ENSDARG00000052122	-1.26168	7.81787e-15	8.18982	8.24521	8.28402	8.56969	7.19041	6.79456	6.74853	7.47107
si:ch1073-390k14.1	ENSDARG00000088549	-1.26147	1.00037e-12	8.08206	7.86075	8.51274	7.78167	6.81039	6.93322	6.63236	7.05872
si:ch211-197f20.1	ENSDARG00000090461	-1.26093	0.0272351	3.81955	4.50876	4.13642	3.64453	3.29254	3.66791	2.94436	3.00177
zgc:174624	ENSDARG00000102658	-1.26064	3.44004e-14	7.80916	7.7115	7.9151	8.10058	6.78533	7.01876	6.28441	6.46281
si:dkey-16p6.1	ENSDARG00000104416	-1.26057	3.11761e-06	5.98086	6.21268	5.8467	5.91021	5.16555	4.72234	4.30112	5.09059
si:dkey-29h14.10	ENSDARG00000096959	-1.26021	0.013134	4.34666	4.98822	3.84699	4.27131	3.55227	3.16627	3.72719	3.46169
si:dkey-58f10.7	ENSDARG00000093350	-1.26001	0.0960154	5.44947	4.28553	3.76455	2.51126	3.66648	4.14465	3.10797	2.58614
ftr38	ENSDARG00000095678	-1.25873	0.00124814	4.96547	5.53685	4.96226	4.70681	3.7723	4.24274	3.62281	4.46233
or133-1	ENSDARG00000056911	-1.25775	0.0799668	3.97045	3.27964	3.13674	4.27131	3.29254	2.39075	3.10797	2.80887
si:ch211-114l13.1	ENSDARG00000093323	-1.25735	2.66295e-40	9.19531	9.08559	9.18844	9.27571	7.77811	8.00335	7.97568	7.99784
crtc1a	ENSDARG00000076068	-1.25682	8.39138e-44	9.34441	9.2987	9.24654	9.27571	8.05993	8.08495	8.1548	7.88
LO017965.1	ENSDARG00000106212	-1.2568	0.0216537	4.29039	4.40146	4.67689	3.64453	3.7723	3.92589	2.94436	2.80887
castor2	ENSDARG00000018985	-1.25625	2.28644e-99	11.641	11.6613	11.7347	11.5798	10.3388	10.4423	10.4015	10.4298
nop14	ENSDARG00000098859	-1.25601	5.34973e-85	11.2061	11.1008	11.183	11.2109	9.91088	9.85298	10.0265	9.8877
zdhhc8a	ENSDARG00000042872	-1.25505	7.81056e-25	9.94362	9.96016	10.0776	9.83356	8.57324	8.33891	8.97481	8.85838
si:ch73-242m19.1	ENSDARG00000058782	-1.25479	2.25034e-05	5.8891	5.81291	5.8467	5.04088	4.60254	4.65268	4.76066	4.39518
si:dkeyp-85e10.3	ENSDARG00000092878	-1.25469	0.0517876	4.59918	5.06055	3.13674	3.43358	3.66648	3.16627	3.51029	3.17189
tcirg1a	ENSDARG00000016835	-1.25435	6.24609e-34	9.73675	9.72727	9.76944	9.44019	8.3649	8.3772	8.33492	8.64375
CR392347.1	ENSDARG00000018117	-1.254	0.0159107	4.23182	3.69762	4.48428	4.60963	3.14273	3.66791	3.51029	3.17189
pparab	ENSDARG00000054323	-1.25386	3.65161e-15	7.54626	7.63066	7.35619	7.49922	6.27511	6.44905	6.47636	5.95751
ppp4r4	ENSDARG00000010407	-1.2527	7.73531e-34	8.72637	8.68343	8.82389	8.77971	7.42754	7.60274	7.42042	7.62552
znf395b	ENSDARG00000024195	-1.25157	2.40592e-92	10.7666	10.7521	10.7602	10.7256	9.49398	9.43225	9.5237	9.56194
fam161a	ENSDARG00000089742	-1.25153	5.31894e-51	9.80863	9.79905	9.83276	9.90185	8.5659	8.77566	8.48016	8.54266
CABZ01080371.2	ENSDARG00000112681	-1.24983	9.87272e-06	6.40856	6.5632	6.18455	5.78227	4.81557	4.78879	4.94512	5.73119
si:ch73-217n20.1	ENSDARG00000091584	-1.24971	1.7367e-45	9.96062	9.74521	9.97932	9.83086	8.60939	8.77975	8.57063	8.61453
jac7	ENSDARG00000039100	-1.24938	0.0199616	4.40083	4.15946	4.13642	4.27131	3.42824	2.39075	3.2549	3.90949
zgc:92429	ENSDARG00000030176	-1.24918	6.26465e-38	9.4811	9.2761	9.46459	9.34904	7.97382	8.29386	8.18261	8.1834
bglapl	ENSDARG00000104467	-1.24808	3.38243e-06	5.49997	6.0266	5.92469	5.95046	4.81557	4.72234	4.65876	4.7579
arhgap20	ENSDARG00000089326	-1.24771	2.67249e-19	7.77368	7.70588	7.76416	7.80381	6.73386	6.58615	6.54937	6.28876
kif5ab	ENSDARG00000059818	-1.24631	2.60783e-54	10.0224	9.99633	10.0386	10.087	8.9623	8.66503	8.77318	8.75505
BX005417.3	ENSDARG00000105675	-1.24612	0.0122794	4.89173	4.87245	4.20054	3.99169	3.42824	2.95102	3.62281	4.17268
ddx43	ENSDARG00000022614	-1.24432	2.94742e-05	6.65132	6.52536	6.74282	5.82619	4.71298	4.85231	5.5108	5.9102
eloa	ENSDARG00000102365	-1.2442	1.3467e-96	11.2301	11.2392	11.1775	11.3021	10.0183	10.0419	9.93542	9.98652
clocka	ENSDARG00000011703	-1.24367	3.38226e-23	9.35302	9.34469	9.13407	9.24772	8.07034	8.09812	8.28876	7.63283
si:dkey-176f19.4	ENSDARG00000098167	-1.2417	0.00506603	4.64479	4.87245	4.43182	5.04088	3.7723	4.42091	3.10797	3.58732
CABZ01072815.1	ENSDARG00000104770	-1.24081	2.98622e-18	7.65612	7.58235	7.67106	7.66559	6.257	6.50941	6.35127	6.63275
zgc:174917	ENSDARG00000073820	-1.24069	1.13431e-06	5.99853	6.694	6.3206	6.92339	5.27762	5.02765	5.59598	5.39552
CR392363.1	ENSDARG00000094734	-1.23997	0.174873	3.97045	3.15304	2.9993	3.18642	3.42824	2.39075	2.75979	2
sb:cb37	ENSDARG00000041645	-1.23994	2.42496e-36	10.5182	10.3502	10.4776	10.592	9.27292	9.26142	9.44744	8.98079
BX005399.11	ENSDARG00000114865	-1.23941	0.113986	4.17079	4.65609	3.13674	3.82853	2.78642	2.69791	2.29993	4.25072
nr3c2	ENSDARG00000102082	-1.23895	5.84282e-40	9.45734	9.21996	9.41139	9.45775	8.1263	8.21751	8.21887	8.07495
setd7	ENSDARG00000038858	-1.23894	1.14787e-73	10.7903	10.7487	10.7773	10.6919	9.47059	9.42182	9.54171	9.63106
dhrs13a.3	ENSDARG00000041137	-1.23779	3.04792e-54	9.62315	9.58892	9.62359	9.54903	8.3942	8.46619	8.3183	8.31184
znfl1	ENSDARG00000037914	-1.23697	0.0339568	3.65101	3.78561	4.20054	4.50543	3.14273	2.69791	3.62281	3.17189
abcc6a	ENSDARG00000016750	-1.23682	6.76252e-15	7.89186	7.74481	7.7374	7.27987	6.492	6.50941	6.60522	6.37841
atg9b	ENSDARG00000055292	-1.23653	7.1769e-37	10.8614	10.8643	10.7542	10.6709	9.53026	9.49579	9.81475	9.35225
mipa	ENSDARG00000037285	-1.23631	0.0140878	11.4821	11.5053	11.6122	11.583	10.7493	10.8537	10.156	8.55425
klf15	ENSDARG00000091127	-1.23458	1.6387e-55	11.0438	10.8305	11.0265	11.1045	9.67373	9.75666	9.86709	9.78324
krt15	ENSDARG00000036840	-1.23406	5.36388e-80	13.06	13.0424	13.2061	13.1117	11.7966	11.9154	11.7954	11.9783
tmem175	ENSDARG00000076376	-1.23371	1.07384e-26	8.29009	8.20588	8.31694	8.3466	7.10184	6.99081	7.20233	6.99211
klhl12	ENSDARG00000100631	-1.23339	1.36503e-22	8.34982	8.24132	8.36669	8.02722	6.96346	7.15095	6.94531	7.16331
or132-5	ENSDARG00000056277	-1.23319	0.0221048	4.04037	4.34466	4.13642	3.82853	2.97555	3.66791	3.10797	3.32405
zdhhc15a	ENSDARG00000101039	-1.23289	0.000224862	5.25733	5.12942	5.55944	5.04088	4.13171	4.03941	4.15906	4.52649
znf1100	ENSDARG00000098958	-1.23277	0.00652506	5.49997	4.74656	4.67689	5.78227	3.14273	4.72234	4.54911	3.90949
si:ch73-92i20.1	ENSDARG00000093081	-1.23275	4.67218e-06	6.17985	5.77042	5.94355	6.39154	5.31312	5.08166	4.54911	4.7579
rd3	ENSDARG00000031600	-1.23196	3.16843e-33	8.75264	8.72296	8.8837	8.80188	7.659	7.62109	7.42818	7.59592
si:ch211-213a13.1	ENSDARG00000090600	-1.23176	4.30113e-15	8.08206	8.01887	7.69907	8.00828	6.98563	6.32018	6.87888	6.71765
slc25a29	ENSDARG00000057352	-1.23126	5.407e-25	8.65294	8.66615	8.79043	8.62046	7.64514	7.53659	7.5327	7.13272
gys1	ENSDARG00000016875	-1.2312	1.67037e-78	12.3964	12.2292	12.3662	12.3313	11.1975	11.0477	11.1482	11.0063
si:rp71-1g18.13	ENSDARG00000023185	-1.23003	1.50781e-11	7.979	7.97276	7.86157	7.62886	6.56744	6.99081	6.08277	6.93416
creg1	ENSDARG00000105154	-1.22937	3.39469e-30	9.85181	9.70488	9.71697	9.67146	8.53617	8.1496	8.65905	8.65456
GPT	ENSDARG00000055642	-1.22925	3.18078e-19	8.65573	8.9326	9.00984	9.13874	7.58105	8.05151	7.53988	7.69696
trmt10c	ENSDARG00000041575	-1.2289	6.07216e-23	8.68331	8.66615	8.50958	8.64519	7.32693	7.20061	7.33214	7.73818
kbtbd12	ENSDARG00000001882	-1.22878	7.59515e-77	10.7088	10.6858	10.6879	10.5534	9.47059	9.45289	9.4417	9.39369
ftr81	ENSDARG00000109055	-1.22824	0.00507455	4.64479	5.02484	4.43182	4.60963	3.29254	3.35354	3.91571	4.17268
gpx4a	ENSDARG00000068478	-1.22764	1.36191e-24	11.5741	11.3179	11.8964	11.8389	10.4477	10.6217	10.2684	10.4382
palld	ENSDARG00000040009	-1.22722	1.2103e-79	12.2905	12.2748	12.1705	12.1021	10.913	11.0646	11.0095	10.9599
CT583625.6	ENSDARG00000115732	-1.22581	0.0370502	3.55873	3.94695	4.13642	4.13827	2.97555	3.51927	3.2549	2.80887
chl1a	ENSDARG00000077881	-1.22436	5.68767e-34	9.7821	9.8109	9.79562	9.60998	8.7325	8.57845	8.53871	8.27496
zgc:92606	ENSDARG00000040971	-1.22409	1.13586e-101	11.4635	11.475	11.4856	11.5032	10.2141	10.2256	10.2378	10.3567
btf3	ENSDARG00000035400	-1.22398	8.79348e-84	14.4259	14.3642	14.5099	14.3447	13.0657	13.247	13.1834	13.2532
c3a.1	ENSDARG00000012694	-1.22368	9.5231e-26	13.223	13.445	13.4508	13.1192	12.0745	12.4187	11.975	11.8447
urahb	ENSDARG00000089331	-1.22352	0.0105472	4.29039	4.28553	4.76434	5.18278	3.96317	4.03941	3.72719	2.80887
mmd2b	ENSDARG00000108505	-1.22251	0.00232375	5.39713	5.0954	5.1031	4.70681	4.71298	3.80266	4.15906	3.32405
crygm2d11	ENSDARG00000069827	-1.22244	5.068e-20	11.5451	11.81	11.9112	11.8112	10.49	10.9809	10.3298	10.3198
tnfrsf18	ENSDARG00000076800	-1.22223	0.0195504	4.40083	4.70203	3.99895	3.99169	2.78642	3.35354	3.82453	3.58732
si:ch211-117i20.2	ENSDARG00000102157	-1.22182	0.00779664	5.00097	4.09204	4.72128	4.39312	3.87089	3.80266	3.2549	3.70289
akr1b1.2	ENSDARG00000045598	-1.22169	2.65059e-60	10.4778	10.3928	10.4921	10.522	9.18463	9.13302	9.32179	9.35667
jak3	ENSDARG00000010252	-1.22153	8.78256e-09	6.44768	6.70533	6.50963	6.20453	5.34777	5.23252	5.35661	5.46265
si:ch211-23l10.3	ENSDARG00000073998	-1.22084	9.78051e-08	6.79981	6.44658	6.95284	7.26399	5.70928	5.7488	5.29001	6.04772
rgra	ENSDARG00000054890	-1.22079	1.68e-41	9.13067	9.1779	9.25033	9.12562	7.92876	8.07167	7.88833	7.98648
znf997	ENSDARG00000110433	-1.22051	4.7923e-05	6.01599	5.68148	5.65407	6.50397	4.91134	4.65268	5.29001	4.46233
mhc1zda	ENSDARG00000086877	-1.22016	3.98214e-59	10.4771	10.5153	10.3771	10.3874	9.22945	9.35211	9.11368	9.21541
mrtfab	ENSDARG00000076229	-1.21952	1.06286e-108	11.9062	11.8434	11.8232	11.9228	10.7032	10.6476	10.6698	10.6007
zmp:0000001020	ENSDARG00000091499	-1.21942	0.0085386	5.64166	5.8337	5.34924	5.31195	5.4786	4.03941	3.10797	4.32476
inpp5kb	ENSDARG00000078618	-1.21898	8.23747e-11	6.98849	7.22136	7.15245	7.53935	6.37928	5.99383	5.98088	5.78464
egr2a	ENSDARG00000044098	-1.21849	3.70995e-11	7.3674	7.28312	7.17656	7.86825	6.27511	6.32018	6.36752	6.02569
nyap2b	ENSDARG00000093357	-1.2182	1.66217e-48	10.3902	10.3366	10.3456	10.42	9.22713	9.15208	9.29445	8.9372
si:ch73-29c22.1	ENSDARG00000090948	-1.2179	3.91204e-05	5.61899	5.40416	6.18455	5.91021	4.65882	4.78879	4.43044	4.95728
bik	ENSDARG00000045549	-1.21752	1.27471e-10	7.37419	7.26793	7.60744	7.00208	5.73568	6.25115	6.2143	6.41277
usp54a	ENSDARG00000077948	-1.21716	9.26744e-72	10.9118	10.9097	10.9341	10.923	9.78379	9.66676	9.79086	9.56767
pdk2b	ENSDARG00000059054	-1.21698	2.63167e-20	10.9475	11.3924	11.2914	11.4489	10.0143	10.0127	9.7742	10.3991
si:ch211-136m16.8	ENSDARG00000090767	-1.21698	1.53652e-12	7.17877	7.22136	7.4249	7.13024	6.32814	6.20323	5.82494	5.93405
znf395a	ENSDARG00000060113	-1.21687	5.63738e-70	11.6589	11.5833	11.6586	11.6364	10.2962	10.3366	10.4913	10.5388
tsr2	ENSDARG00000005772	-1.21647	4.28487e-34	9.51066	9.59806	9.51115	9.42599	8.36066	8.14326	8.15947	8.53098
trim35-20	ENSDARG00000070847	-1.21596	0.00283688	5.39713	5.81291	4.48428	4.79786	4.0499	3.92589	4.30112	4.46233
ankrd39	ENSDARG00000041350	-1.21574	5.0151e-13	7.40101	7.22136	7.57152	7.57839	6.04109	6.0491	6.41517	6.49524
CR354588.1	ENSDARG00000105693	-1.21505	4.90461e-50	11.9734	11.87	11.9952	11.951	10.835	10.6251	10.8944	10.5543
CT027815.1	ENSDARG00000046054	-1.21416	2.48607e-18	9.23871	9.11136	9.16854	8.74581	7.60988	8.07833	8.09266	7.70391
ggt1a	ENSDARG00000023526	-1.21324	2.57849e-05	5.64166	5.91398	5.8467	5.37245	4.60254	5.08166	4.43044	4.46233
ftr12	ENSDARG00000074118	-1.21303	1.52043e-07	6.59435	6.74976	6.50963	6.23743	5.20388	5.02765	5.84828	5.39552
si:ch211-139d20.3	ENSDARG00000097372	-1.21295	2.12149e-07	5.96297	6.14775	6.36324	6.30106	5.00114	5.02765	5.0292	5.2511
si:ch211-271d10.2	ENSDARG00000104269	-1.21278	6.54473e-12	6.88778	6.85518	6.80601	6.98281	5.78709	5.68043	5.70225	5.73119
BX511021.1	ENSDARG00000073936	-1.21234	7.58132e-08	7.57599	6.81393	7.6597	6.96327	5.8847	6.44905	6.06296	6.15309
ssx2ipb	ENSDARG00000061602	-1.21174	4.12334e-22	8.22777	8.00519	8.20808	8.26916	6.94094	7.16353	6.99843	6.8614
BX005294.1	ENSDARG00000101338	-1.21043	0.00644629	4.40083	4.87245	5.34924	4.13827	3.55227	4.03941	3.82453	3.90949
CT025588.3	ENSDARG00000117228	-1.20941	0.085997	3.11607	4.22387	3.13674	4.60963	2.78642	2.95102	3.10797	3.46169
zgc:136461	ENSDARG00000093844	-1.20874	2.98702e-05	13.9618	13.7186	13.822	13.697	12.3996	11.6927	12.8981	13.0375
adgrg3	ENSDARG00000074782	-1.20788	0.0311017	3.89697	4.91208	4.20054	3.64453	2.97555	3.35354	3.38823	3.80989
foxq2	ENSDARG00000071394	-1.20677	2.47256e-07	6.44768	6.21268	6.47115	6.77442	5.31312	5.49385	4.85584	5.64711
CU855821.1	ENSDARG00000079661	-1.20671	0.0787896	3.73774	4.09204	3.58403	3.43358	3.55227	3.16627	2.75979	2.32264
arfgap3	ENSDARG00000097583	-1.20652	5.27456e-16	9.8783	9.85859	9.6907	9.90185	8.93407	8.12409	8.41914	8.89833
TPPP	ENSDARG00000105029	-1.20636	2.48596e-35	9.69807	9.82913	9.59852	9.67146	8.55482	8.47125	8.66892	8.29351
si:ch73-197b13.1	ENSDARG00000100625	-1.20603	4.67589e-06	6.98849	7.50021	7.45807	7.13024	6.70742	6.20323	6.06296	5.13242
prss59.2	ENSDARG00000073742	-1.20566	2.94341e-20	15.5581	15.2813	15.4385	15.3956	14.238	13.7406	14.2121	14.5594
casp9	ENSDARG00000004325	-1.20517	3.6431e-26	8.94719	9.09423	8.95746	8.8664	7.617	7.58415	7.84838	8.02029
fbxo21	ENSDARG00000076611	-1.20442	2.6486e-43	9.53961	9.62514	9.60001	9.61311	8.24134	8.56903	8.43078	8.35223
ENSDARG00000073784	ENSDARG00000073784	-1.20406	3.45975e-20	8.02284	8.01887	7.98958	8.06437	6.7469	7.04619	6.97742	6.58836
rbck1	ENSDARG00000031954	-1.20386	1.13793e-25	8.67509	8.86353	8.58358	8.51035	7.48315	7.54623	7.53988	7.36978
si:ch211-196f5.9	ENSDARG00000096451	-1.20369	3.33146e-13	7.82905	7.60671	7.53469	7.51272	6.68049	6.02173	6.36752	6.66161
TATDN3	ENSDARG00000044072	-1.20278	8.49189e-19	8.09854	8.22174	8.11964	8.04591	6.89483	6.64114	6.92351	7.25138
rad23ab	ENSDARG00000058984	-1.20194	6.67075e-63	10.3623	10.4959	10.3295	10.3929	9.1726	9.13621	9.25788	9.2251
twf2a	ENSDARG00000094792	-1.2005	1.52934e-67	11.2816	11.3704	11.2216	11.1763	10.1615	9.97929	10.0442	10.079
si:dkey-30e9.6	ENSDARG00000099361	-1.20037	0.0709661	3.73774	3.50372	3.84699	4.27131	2.97555	2	3.51029	3.32405
LO018106.1	ENSDARG00000114649	-1.19893	0.0334541	4.17079	4.40146	4.48428	3.18642	2.78642	3.66791	3.38823	3.46169
lgals3bpa	ENSDARG00000037805	-1.19892	0.0597604	6.82973	7.32042	5.72117	4.70681	5.20388	5.18397	5.32369	5.64711
rhbdd1	ENSDARG00000021046	-1.19808	1.35142e-17	7.80916	7.88087	7.85661	7.5655	6.55266	6.64114	6.50601	6.81077
prr7	ENSDARG00000089800	-1.19761	5.39446e-13	7.61088	7.27554	7.30607	7.16486	6.06211	6.32018	6.15939	6.28876
si:ch73-269m14.4	ENSDARG00000086612	-1.19758	0.0508561	3.65101	4.09204	4.99878	4.27131	2.78642	2.95102	3.38823	4.25072
fbp1a	ENSDARG00000021366	-1.19747	1.03876e-71	11.0738	11.0645	11.0961	11.0592	9.82126	9.86843	9.79537	10.0245
themis2	ENSDARG00000058964	-1.19723	0.0083121	5.03562	4.78975	4.26193	4.60963	3.55227	3.80266	4.30112	3.17189
baxa	ENSDARG00000089129	-1.19699	0.00848134	4.59918	4.34466	4.20054	5.24881	3.55227	3.51927	3.91571	3.70289
efna1b	ENSDARG00000018787	-1.19678	3.60422e-60	11.012	10.997	10.9827	10.81	9.68563	9.70167	9.78935	9.86461
aqp9b	ENSDARG00000053480	-1.19627	3.84823e-139	12.2583	12.2624	12.2649	12.2404	11.0567	11.0229	11.0572	11.1088
BX005399.7	ENSDARG00000114181	-1.19581	0.037997	4.23182	4.15946	4.26193	4.60963	3.29254	2	4.15906	3.46169
arl15a	ENSDARG00000076040	-1.19375	9.57361e-06	6.31292	5.99003	6.20031	5.69021	4.71298	5.08166	4.65876	5.42948
tbc1d2	ENSDARG00000071304	-1.1937	3.4565e-14	8.29009	8.50377	8.43824	7.98909	7.34419	7.42612	6.92351	6.87378
map3k19	ENSDARG00000094272	-1.19345	5.56666e-09	6.51061	6.51253	6.67673	6.50397	5.68238	5.13372	5.35661	5.49508
skilb	ENSDARG00000022904	-1.19283	1.14589e-48	9.59439	9.62812	9.55933	9.64105	8.40658	8.52097	8.45758	8.29812
si:ch211-76m11.8	ENSDARG00000098390	-1.19258	3.80307e-05	5.87002	5.48523	5.63098	5.48632	4.54398	4.24274	4.85584	4.58791
si:ch73-261i21.5	ENSDARG00000105061	-1.19203	3.54902e-12	7.1315	7.18946	7.19241	6.92339	5.73568	6.0491	5.93802	6.19317
vsig10l	ENSDARG00000089237	-1.19184	0.000629556	5.59596	5.12942	5.55944	5.91021	4.0499	5.23252	4.15906	4.39518
rbm14b	ENSDARG00000103834	-1.19181	1.08971e-18	11.7504	11.6965	11.6812	11.71	10.7452	9.95598	10.4802	10.7576
ATG14	ENSDARG00000002670	-1.19145	1.81093e-66	10.2376	10.3547	10.3051	10.3521	9.06998	9.15837	9.16801	9.1068
zgc:162952	ENSDARG00000097795	-1.19118	7.86161e-27	8.78355	8.64572	8.63958	8.57614	7.57375	7.29508	7.42042	7.64733
tbx16	ENSDARG00000007329	-1.19035	0.000112508	5.57255	5.51127	5.96217	5.43051	4.76518	4.78879	4.76066	3.90949
s100a10a	ENSDARG00000037425	-1.19021	9.53293e-26	11.5197	11.1232	11.6363	11.53	10.2293	10.0622	10.3287	10.4558
phc3	ENSDARG00000074604	-1.18963	1.5315e-06	5.8311	6.18058	5.92469	6.30106	4.76518	5.08166	5.0292	5.0031
wasb	ENSDARG00000026350	-1.18947	3.49522e-12	7.16319	7.26793	6.94351	7.09477	5.81212	5.93636	6.12159	6.04772
nlrc9	ENSDARG00000078101	-1.18924	0.0248494	4.50341	3.94695	4.26193	3.99169	2.97555	3.35354	3.82453	3.17189
si:dkey-165o8.2	ENSDARG00000104956	-1.18893	2.24624e-06	6.5471	6.49958	6.34917	6.5829	5.44699	5.99383	4.76066	5.13242
CABZ01059627.1	ENSDARG00000078394	-1.18872	0.034602	3.81955	4.02132	4.20054	4.27131	3.14273	3.16627	2.75979	3.80989
si:dkey-28k24.2	ENSDARG00000110878	-1.18871	4.66004e-05	5.77068	5.93337	6.1197	5.69021	5.34777	4.50237	4.30112	4.90996
tbx19	ENSDARG00000079187	-1.18871	0.00952979	3.89697	5.16266	5.0344	4.60963	3.7723	3.51927	4.00147	3.90949
edil3b	ENSDARG00000060877	-1.18798	1.74577e-14	8.06118	7.92512	7.85162	7.67763	6.83502	6.40736	7.01914	6.57325
pth4	ENSDARG00000106914	-1.18796	0.000234542	5.44947	5.31827	5.32067	5.11357	4.35252	4.24274	4.60498	3.90949
htr7b	ENSDARG00000027587	-1.18694	0.0620036	4.04037	3.60393	3.99895	3.64453	2.78642	3.16627	3.62281	2.58614
si:dkey-119m7.4	ENSDARG00000071049	-1.18417	2.1749e-09	7.2689	7.28312	7.0776	6.86142	6.01976	5.3691	6.23215	6.2128
si:ch211-126j24.1	ENSDARG00000098644	-1.18352	2.80386e-45	12.2627	12.161	12.1178	12.2363	11.2046	10.9924	11.0301	10.7963
rsrp1	ENSDARG00000030440	-1.18337	3.27663e-68	13.7169	13.5756	13.4825	13.552	12.4019	12.3392	12.3465	12.5121
si:rp71-7l19.2	ENSDARG00000102853	-1.18278	0.0634847	3.97045	4.28553	3.58403	3.18642	2.97555	3.16627	3.38823	2.80887
homer2	ENSDARG00000059349	-1.18249	5.09135e-27	10.6782	10.6095	10.5517	10.7386	9.61449	9.05754	9.5073	9.609
AL935153.1	ENSDARG00000092042	-1.18244	3.59684e-18	7.97455	7.9007	7.88615	7.93996	6.99659	6.87323	6.68515	6.49524
keap1b	ENSDARG00000074634	-1.18172	8.96456e-22	11.0196	10.9825	10.7163	10.8794	9.91522	9.34661	9.59957	9.95481
MFN1	ENSDARG00000011884	-1.18111	8.32591e-18	8.18597	8.12387	8.36319	8.29283	7.10184	6.82654	6.93445	7.39577
BX664614.1	ENSDARG00000097944	-1.18083	0.000199532	5.96297	5.22693	5.37725	5.95046	4.91134	4.42091	4.30112	4.70344
lrrc30a	ENSDARG00000029710	-1.18078	7.81807e-12	7.17877	7.29816	7.14432	7.16486	5.78709	6.42835	5.9161	6.11186
ghsra	ENSDARG00000056230	-1.18075	0.0601737	3.97045	3.50372	4.20054	3.64453	3.14273	3.66791	2.75979	2.80887
slc48a1a	ENSDARG00000026907	-1.18043	4.51797e-30	9.45094	9.41706	9.39436	9.21506	8.28222	8.07167	8.39953	8.03139
zgc:174931	ENSDARG00000092626	-1.17995	0.00104384	5.57255	5.31827	5.20039	4.79786	4.35252	4.78879	3.72719	4.09017
AL935300.3	ENSDARG00000098661	-1.17985	9.85017e-14	7.22454	7.44724	7.39781	7.53935	6.39593	6.32018	6.00184	6.30714
si:dkey-16p6.1	ENSDARG00000099262	-1.17969	1.24176e-07	6.25529	6.63601	6.40466	6.23743	5.44699	5.32499	4.98777	5.42948
cebpb	ENSDARG00000042725	-1.17922	2.65488e-31	11.0596	11.2979	11.1914	11.5242	9.95088	10.1627	10.22	10.0507
ftr43	ENSDARG00000076106	-1.1759	0.0120012	4.89173	5.58669	4.06932	4.70681	4.0499	3.51927	3.72719	4.39518
ccsapb	ENSDARG00000040085	-1.17582	3.7572e-49	9.50603	9.62961	9.5715	9.59101	8.41885	8.456	8.41133	8.34779
pdcd4b	ENSDARG00000041022	-1.17569	3.40773e-96	11.6962	11.7436	11.7992	11.778	10.533	10.5444	10.5915	10.6492
lonrf1	ENSDARG00000075048	-1.17541	6.01019e-73	11.3066	11.248	11.2928	11.2527	10.1904	10.0605	10.1676	9.98081
ppp2r2cb	ENSDARG00000062277	-1.17538	5.11315e-52	9.71954	9.70347	9.7101	9.71591	8.49038	8.58314	8.63912	8.46293
bcl2b	ENSDARG00000089109	-1.17407	5.75608e-31	10.4208	10.3841	10.4198	10.4413	9.45279	8.88602	9.29869	9.27964
abtb1	ENSDARG00000063354	-1.17359	2.73662e-46	10.3417	10.3796	10.2794	10.2829	9.19419	8.93819	9.29232	9.1558
slc25a28	ENSDARG00000052994	-1.17349	3.71031e-72	11.5189	11.3999	11.4016	11.349	10.2728	10.1406	10.2684	10.305
si:dkey-7c18.24	ENSDARG00000041433	-1.17321	0.000122238	9.56207	9.79905	8.86156	8.70523	7.96826	7.99634	8.47268	8.0803
rai1	ENSDARG00000076679	-1.17297	5.98218e-114	11.7327	11.6646	11.7104	11.7261	10.5719	10.5396	10.5252	10.5123
si:ch211-119o8.4	ENSDARG00000075562	-1.17278	0.0741444	4.10705	3.39603	4.48428	3.43358	3.7723	3.16627	2.75979	2.80887
si:dkey-23i12.5	ENSDARG00000103682	-1.17232	1.44689e-22	9.53961	9.2298	9.45476	9.24772	8.18975	8.24144	7.93811	8.45471
hbae5	ENSDARG00000045142	-1.17217	0.0373697	4.10705	3.60393	4.5349	4.27131	3.29254	3.35354	2.75979	3.80989
il17ra1b	ENSDARG00000103208	-1.17184	0.0031728	5.16645	5.34747	4.96226	4.96433	4.35252	3.66791	3.38823	4.7579
c7b	ENSDARG00000057121	-1.17058	0.0226967	9.10642	8.50377	9.17653	9.25175	7.60988	7.56531	8.82996	6.67583
cidea	ENSDARG00000098245	-1.17005	0.0625096	3.65101	3.78561	4.26193	3.43358	3.42824	2.95102	2.75979	3.17189
selenoj	ENSDARG00000087277	-1.16966	2.60056e-16	9.1003	9.07908	9.24464	9.16035	7.88224	8.26497	8.20989	7.48728
vdra	ENSDARG00000099483	-1.16927	1.48581e-09	8.22402	8.18176	8.82643	8.22883	6.85924	7.60274	6.95609	7.45467
si:dkey-250k15.10	ENSDARG00000092520	-1.16889	0.00185769	5.06945	4.87245	5.06916	4.50543	3.87089	3.80266	4.00147	4.17268
dap1b	ENSDARG00000086842	-1.16875	2.03366e-28	9.89373	9.95779	9.94464	9.86284	8.60581	9.0609	8.53871	8.7783
si:dkey-79i2.4	ENSDARG00000094710	-1.16746	0.000659996	5.28639	5.0954	5.23141	5.31195	3.7723	4.65268	4.491	3.90949
eef2l2	ENSDARG00000035256	-1.16729	3.21688e-121	14.6672	14.5451	14.5527	14.5196	13.3875	13.3992	13.409	13.4259
zgc:172131	ENSDARG00000076269	-1.16667	0.0559221	3.97045	4.34466	3.48453	3.82853	3.55227	3.16627	3.2549	2.58614
flcn	ENSDARG00000062385	-1.16665	1.21964e-49	10.1435	10.2513	10.0701	10.0271	8.9426	8.93085	8.94806	9.04791
fbxo7	ENSDARG00000099833	-1.16638	1.53373e-14	8.93118	9.03936	8.66821	8.44847	7.55163	7.30647	7.82505	7.82366
zgc:194398	ENSDARG00000078250	-1.16588	2.44064e-24	9.61028	9.69213	9.65396	9.7562	8.58418	8.81206	8.44616	8.1834
si:dkey-193i10.1	ENSDARG00000100464	-1.16448	0.000227766	5.74996	5.61097	5.32067	5.78227	4.48294	3.92589	5.10865	4.52649
BX465862.2	ENSDARG00000093427	-1.1643	4.48755e-07	6.32698	6.30489	6.15249	6.39154	5.3816	4.72234	5.48125	5.09059
lrrc38a	ENSDARG00000075147	-1.16423	9.12828e-09	7.22454	7.01843	7.09457	6.98281	5.78709	5.5714	5.84828	6.49524
ugt2a5	ENSDARG00000011537	-1.16346	9.92188e-19	7.68914	7.70023	7.77473	7.71315	6.59654	6.56735	6.61885	6.57325
ros1	ENSDARG00000087197	-1.16342	6.85277e-17	8.79117	8.51347	9.00984	9.11238	7.52159	7.76833	7.70236	7.86767
CABZ01084961.1	ENSDARG00000117282	-1.16333	4.68313e-07	6.26992	6.11416	6.3061	6.30106	5.08569	5.23252	5.48125	4.81039
rbp4l	ENSDARG00000044684	-1.16319	4.82227e-37	12.5721	12.5748	12.7313	12.4993	11.3263	11.6118	11.2215	11.5495
si:ch211-114l13.4	ENSDARG00000078246	-1.16312	0.000244879	5.74996	6.39156	5.34924	5.43051	4.86425	4.78879	4.76066	4.64683
vps72b	ENSDARG00000088567	-1.16287	4.11175e-17	7.8241	7.63066	7.73198	7.94992	6.58206	6.81064	6.60522	6.60331
KCNMB2	ENSDARG00000001712	-1.16231	2.24563e-16	7.5342	7.60065	7.45807	7.61641	6.39593	6.42835	6.5206	6.34322
rfx1b	ENSDARG00000075904	-1.16227	1.94123e-75	10.3885	10.4249	10.3978	10.3782	9.23177	9.21384	9.26006	9.25618
slc13a2	ENSDARG00000053853	-1.16212	5.14166e-43	11.9054	11.8025	11.9901	12.1569	10.8072	10.7933	10.9249	10.6944
si:ch73-18b11.2	ENSDARG00000094978	-1.16149	4.85336e-07	6.81983	6.25952	7.14432	6.75182	5.50953	5.96539	5.65009	5.58821
cnbd1	ENSDARG00000091489	-1.16146	0.00798546	4.73188	4.83169	4.5349	3.99169	3.55227	3.92589	3.62281	3.70289
rorcb	ENSDARG00000017780	-1.1604	2.97356e-58	12.1768	12.0683	12.1121	12.0926	11.0593	10.8381	11.0654	10.8333
tmem117	ENSDARG00000088356	-1.16022	1.32559e-09	7.171	7.16506	7.19241	6.63321	5.86091	5.68043	6.0225	6.23217
si:dkey-120c6.5	ENSDARG00000086228	-1.16013	1.72453e-13	7.2689	7.29066	7.46461	7.49922	6.257	6.38605	6.36752	6.00332
si:ch211-236p5.2	ENSDARG00000086256	-1.16012	4.78674e-27	8.66959	8.625	8.72108	8.87688	7.64514	7.69225	7.4359	7.52703
or132-2	ENSDARG00000105762	-1.15968	0.124433	3.11607	3.60393	3.58403	3.99169	2.78642	2.39075	2.54811	3.58732
tor1l3	ENSDARG00000026895	-1.15929	3.44481e-05	5.68596	5.79182	5.72117	5.31195	4.60254	4.42091	4.71061	4.7579
zpax2	ENSDARG00000017188	-1.15782	0.00150058	4.92907	4.95065	5.20039	4.79786	4.20913	3.66791	3.91571	4.25072
def6b	ENSDARG00000044524	-1.15762	4.94883e-08	6.70612	6.67109	6.39099	6.23743	5.56948	5.23252	5.48125	5.46265
prdm2a	ENSDARG00000090721	-1.15704	8.2149e-61	10.5892	10.5852	10.6554	10.5203	9.34544	9.55188	9.45886	9.39584
otud4	ENSDARG00000077810	-1.15619	3.73771e-05	9.26997	9.65903	9.37017	8.39844	7.93447	8.05826	8.24548	8.15324
zgc:165656	ENSDARG00000096566	-1.15604	3.19629e-09	7.00607	7.05429	7.66539	7.59118	6.29301	6.22739	6.30142	6.11186
shisa9b	ENSDARG00000052642	-1.15571	2.47256e-07	6.59435	6.41933	6.41821	6.88237	5.12617	5.41189	5.87124	5.42948
bada	ENSDARG00000087993	-1.15504	5.2925e-29	9.02038	8.99622	9.04519	9.03495	7.81573	8.14326	7.70236	7.86146
si:dkey-22i16.9	ENSDARG00000095949	-1.15466	0.00533561	4.73188	4.22387	5.06916	4.96433	4.0499	3.80266	3.82453	3.70289
CABZ01040021.1	ENSDARG00000117458	-1.15417	7.60671e-08	6.65132	6.28993	6.53472	6.30106	5.4786	5.08166	5.45109	5.46265
scpp8	ENSDARG00000093124	-1.15413	0.00179706	4.77353	4.87245	5.13627	5.04088	4.0499	3.51927	4.15906	4.17268
bloc1s6	ENSDARG00000042933	-1.15303	1.4248e-66	10.2589	10.2181	10.3015	10.2691	9.08546	9.14258	9.07958	9.15326
si:dkey-193b15.5	ENSDARG00000092883	-1.1525	0.198165	4.23182	4.02132	2.67755	2.88798	2	2.69791	3.2549	3.46169
si:ch211-76m11.8	ENSDARG00000104341	-1.15204	0.00253612	4.8534	5.65836	4.99878	5.48632	4.28261	4.57948	4.60498	3.46169
si:ch211-64i20.3	ENSDARG00000105063	-1.15138	6.77163e-07	6.98849	7.08929	6.83659	6.55707	5.97613	5.23252	6.24979	5.46265
sh2d3cb	ENSDARG00000104555	-1.15055	2.88371e-25	8.60183	8.5231	8.54088	8.72856	7.56641	7.42612	7.55414	7.27024
si:dkey-92j12.5	ENSDARG00000094677	-1.15007	7.52612e-50	9.77186	9.85985	9.87513	9.8064	8.75848	8.69998	8.71089	8.57336
si:ch211-127b6.2	ENSDARG00000103324	-1.1497	2.10734e-06	6.01599	6.16426	6.06908	5.73698	5.00114	4.85231	5.0292	5.0031
mpg	ENSDARG00000069729	-1.14966	2.48434e-05	5.87002	6.21268	5.76424	6.23743	5.34777	4.33457	5.06947	4.90996
CR589947.1	ENSDARG00000079269	-1.14966	0.00146613	5.57255	5.45871	5.8666	5.69021	4.0499	4.85231	5.32369	3.80989
zgc:66156	ENSDARG00000112287	-1.14915	3.81436e-27	11.4742	11.2814	11.3914	11.5015	10.3161	10.5238	10.23	9.94604
BX005105.1	ENSDARG00000090159	-1.14889	0.0138533	4.45303	3.94695	5.1031	4.70681	3.42824	3.66791	3.82453	3.90949
si:ch1073-291c23.2	ENSDARG00000074869	-1.14851	1.75933e-61	10.5175	10.6004	10.6468	10.5599	9.34115	9.50323	9.41069	9.49938
frya	ENSDARG00000013921	-1.14739	8.46907e-49	11.6706	11.6602	11.67	11.5192	10.532	10.5504	10.5759	10.2727
CT583728.4	ENSDARG00000101517	-1.14736	0.000680932	5.61899	6.16426	6.06908	6.26959	5.16555	5.45345	3.72719	5.17307
nrsn1l	ENSDARG00000056572	-1.14705	1.0729e-16	8.02715	7.96806	7.83657	8.06437	6.89483	6.46945	6.93445	7.01466
otud6b	ENSDARG00000102705	-1.14681	2.97565e-25	9.42667	9.38573	9.4232	9.47509	8.03357	8.45088	8.11688	8.51526
htr6	ENSDARG00000016095	-1.14582	0.0303659	3.73774	4.15946	4.06932	4.60963	3.14273	3.51927	3.38823	3.32405
FO904880.1	ENSDARG00000110366	-1.14527	1.03379e-12	7.79406	7.70588	7.95747	7.68957	6.5074	6.29754	6.76088	7.0258
zgc:153759	ENSDARG00000068969	-1.14464	7.23511e-14	8.04427	8.14897	7.89587	7.85771	6.99659	6.36443	6.93445	7.08025
ATG2A	ENSDARG00000101507	-1.14398	6.18836e-30	11.3338	11.2455	11.2729	11.2181	10.1505	10.1359	10.3646	9.80281
si:dkey-238o14.1	ENSDARG00000100099	-1.14387	0.046079	3.81955	3.94695	3.99895	3.99169	2.97555	3.16627	2.94436	3.58732
ACADSB	ENSDARG00000098174	-1.14344	6.7445e-15	8.79623	8.53584	8.84911	9.07646	7.75248	7.94627	7.3071	7.71083
CABZ01079267.1	ENSDARG00000110019	-1.14281	1.7931e-11	8.97424	8.57031	9.28031	9.32246	8.08068	7.49739	8.06304	7.99784
mecp2	ENSDARG00000014218	-1.14218	1.4147e-23	8.23524	8.44419	8.36319	8.44847	7.36125	7.20061	7.23811	7.18335
irak4	ENSDARG00000100534	-1.14064	1.57211e-15	8.17823	8.32812	8.01655	8.18733	6.97459	6.7783	7.01914	7.39577
si:dkey-71b5.7	ENSDARG00000080675	-1.1406	6.84555e-62	10.3234	10.3628	10.3675	10.3819	9.32819	9.19253	9.14464	9.21784
utp4	ENSDARG00000017675	-1.1406	8.2188e-33	10.3243	10.2111	9.96324	10.087	8.93976	8.97433	8.99847	9.1558
si:dkey-51e6.1	ENSDARG00000042133	-1.14034	1.92995e-14	8.5216	8.2797	8.26166	8.12716	6.75983	7.37296	7.19325	7.3785
lmf2a	ENSDARG00000078094	-1.13986	6.37452e-15	7.85838	7.8092	7.75885	8.12716	6.69402	6.46945	6.92351	6.92229
BX322530.1	ENSDARG00000088741	-1.13836	1.59903e-43	11.5752	11.5921	11.5726	11.5408	10.5358	10.4346	10.5574	10.1785
CABZ01092170.1	ENSDARG00000102859	-1.13805	6.08355e-20	8.50315	8.54847	8.40801	8.67552	7.45163	7.15095	7.65683	7.30723
zbtb16b	ENSDARG00000074526	-1.13781	9.57216e-25	9.53205	9.65465	9.28586	9.50917	8.4865	8.45088	8.41524	8.11201
GPR45	ENSDARG00000063357	-1.13781	2.75179e-05	5.72894	5.81291	5.8666	5.59187	4.76518	5.13372	4.60498	4.46233
endou	ENSDARG00000044204	-1.13705	6.39949e-18	9.48581	8.94937	9.34202	9.10793	8.07552	7.92427	8.09753	8.32091
zgc:92137	ENSDARG00000009443	-1.13699	8.04662e-09	14.1108	13.626	14.2347	14.0266	12.7443	12.6246	12.8232	13.2485
CU457778.9	ENSDARG00000114529	-1.13676	9.54236e-08	8.43665	8.30969	8.10715	8.12716	7.41942	7.20061	6.19623	7.43809
znf541	ENSDARG00000052188	-1.13605	0.171885	2.83056	3.15304	4.13642	3.18642	3.14273	2.95102	2.54811	2.58614
si:dkey-3p4.1	ENSDARG00000102475	-1.13596	2.42402e-05	6.13261	5.77042	6.01661	5.59187	5.00114	4.85231	4.491	5.13242
cdh23	ENSDARG00000094454	-1.13587	0.0111308	4.68899	4.50876	4.5838	4.79786	3.87089	2.95102	4.30112	3.46169
btr30	ENSDARG00000102591	-1.13484	1.71104e-12	7.96109	7.44048	7.50325	7.81475	6.62507	6.64114	6.54937	6.54255
arfgef3	ENSDARG00000077656	-1.13448	5.83445e-37	10.3555	10.3155	10.2465	10.245	9.28861	9.03033	9.31344	8.98079
ela2l	ENSDARG00000056765	-1.13435	6.14006e-07	14.5489	14.2643	14.6013	14.3471	13.1001	12.7651	13.4985	13.7091
si:dkeyp-52c3.7	ENSDARG00000038392	-1.13417	0.0107772	5.06945	5.16266	4.26193	4.13827	3.55227	4.03941	3.82453	4.00266
alpk2	ENSDARG00000079637	-1.13363	1.80335e-35	10.0981	9.97075	9.92698	10.0318	8.78717	9.06761	8.94806	8.70395
snphb	ENSDARG00000075539	-1.13321	7.9445e-36	9.54864	9.62812	9.57453	9.61624	8.30444	8.3718	8.64912	8.50733
med30	ENSDARG00000101115	-1.13312	2.96812e-31	9.03971	8.91564	8.89101	8.94818	7.89401	7.92427	7.6895	7.81726
CABZ01078606.1	ENSDARG00000110900	-1.13242	5.74446e-05	5.81124	5.81291	5.8467	6.42048	5.08569	4.50237	5.32369	4.64683
cry5	ENSDARG00000019498	-1.13221	3.06057e-18	7.83398	7.79337	7.82136	7.70141	6.58206	6.79456	6.71084	6.6899
atxn7l1	ENSDARG00000089860	-1.13194	3.21921e-18	8.00983	8.18176	8.28032	8.26916	7.20938	6.82654	7.20233	7.00343
ubl7b	ENSDARG00000040286	-1.13167	4.07825e-24	9.68585	9.95779	9.63378	9.78431	8.42292	8.54039	8.70771	8.87079
si:ch211-250n8.1	ENSDARG00000088736	-1.13167	0.0803554	3.81955	4.15946	3.26222	3.99169	3.14273	3.66791	2.94436	2.58614
si:ch73-362m14.2	ENSDARG00000090164	-1.13149	9.68418e-26	9.06719	8.9034	9.09243	9.13438	8.00672	8.02419	8.00712	7.65452
si:dkey-72l14.3	ENSDARG00000061044	-1.13145	1.42777e-13	7.85838	7.50021	7.51591	7.61641	6.41239	6.67667	6.39946	6.64726
cdh16	ENSDARG00000077570	-1.13144	0.00210996	5.19738	5.12942	4.5838	5.11357	3.96317	4.03941	4.36723	3.90949
si:dkeyp-28d2.4	ENSDARG00000041828	-1.13144	0.120121	2.98037	3.86853	3.37765	4.60963	2.56871	3.51927	2.75979	3.32405
pard6ga	ENSDARG00000031876	-1.13139	0.0549376	3.89697	4.09204	4.43182	4.13827	2.56871	3.92589	2.75979	3.80989
SHROOM2	ENSDARG00000076371	-1.13115	8.13776e-29	9.63591	9.73558	9.80209	9.74481	8.71601	8.77975	8.58806	8.31184
BX547934.1	ENSDARG00000097061	-1.13083	0.0322441	3.97045	4.40146	4.13642	4.27131	3.87089	2.69791	3.2549	3.46169
BX539313.2	ENSDARG00000097454	-1.13072	0.0463743	4.55209	3.94695	3.67711	3.99169	3.42824	3.51927	2.75979	3.46169
nub1	ENSDARG00000061417	-1.13058	1.09674e-11	8.60183	8.83288	8.74815	8.38381	6.92955	7.70091	7.64356	7.76503
FO704777.1	ENSDARG00000101112	-1.12998	0.000130683	6.10024	6.22846	5.55944	5.95046	4.28261	5.08166	5.3888	4.86103
si:dkey-124l13.1	ENSDARG00000103946	-1.12965	0.00257989	5.81124	5.16266	5.76424	5.54006	3.96317	4.97154	5.18395	3.80989
si:ch211-218m3.13	ENSDARG00000053779	-1.12946	0.111151	4.10705	3.15304	3.26222	3.82853	3.29254	2.95102	2.75979	2.80887
CR847906.1	ENSDARG00000099493	-1.12935	0.004255	5.06945	5.02484	5.43169	4.60963	3.42824	4.65268	4.36723	3.90949
eef1da	ENSDARG00000102291	-1.12931	5.19157e-74	13.7977	13.695	13.8177	13.7869	12.5675	12.7479	12.5594	12.702
kcnh6b	ENSDARG00000010296	-1.1287	9.47197e-05	5.34282	5.68148	5.74287	5.48632	4.54398	4.78879	4.36723	4.64683
blcap	ENSDARG00000052073	-1.12813	5.24847e-48	11.1469	11.1942	11.2066	11.0978	9.92816	10.2301	9.92996	10.052
CR381686.4	ENSDARG00000096121	-1.12791	0.0359713	4.10705	4.28553	3.67711	4.39312	3.29254	3.16627	3.10797	3.70289
ing3	ENSDARG00000034326	-1.12775	1.34161e-73	11.067	11.0451	11.1165	11.1528	9.9621	10.0639	9.91484	9.94016
si:dkey-57k2.7	ENSDARG00000095191	-1.12754	1.31778e-27	8.81381	8.75055	8.84159	8.79084	7.68633	7.58415	7.88269	7.55805
esr2a	ENSDARG00000016454	-1.12717	2.58055e-05	5.61899	5.89433	5.65407	6.13638	5.00114	4.78879	4.76066	4.64683
slc25a32a	ENSDARG00000089791	-1.1266	4.21388e-78	11.2037	11.2236	11.1397	11.1068	10.0528	9.99345	10.1024	10.0342
CABZ01083442.1	ENSDARG00000105714	-1.12383	7.46265e-13	8.96078	8.85846	9.00536	9.03962	7.96269	7.27204	8.24107	7.75167
acy1	ENSDARG00000038475	-1.1227	9.74528e-63	11.703	11.7805	11.8528	11.8281	10.6036	10.5695	10.7314	10.7659
CR628365.1	ENSDARG00000097736	-1.12222	0.00270672	5.00097	4.87245	4.96226	4.70681	3.96317	3.51927	4.08242	4.25072
si:dkey-261j11.3	ENSDARG00000102432	-1.12209	0.0874468	3.65101	3.39603	3.67711	4.13827	2.78642	3.51927	2.75979	3.00177
zbtb22a	ENSDARG00000020176	-1.12191	3.36437e-24	8.83117	9.00541	8.96901	8.96792	8.04417	7.54623	7.85416	7.83003
CABZ01084942.1	ENSDARG00000100332	-1.12187	0.0482306	4.45303	5.53685	5.0344	3.18642	4.41921	4.24274	3.38823	3.32405
nlrc7	ENSDARG00000078234	-1.12054	0.000310243	5.59596	5.81291	5.26178	5.24881	4.20913	4.72234	4.76066	4.39518
rab4b	ENSDARG00000012177	-1.12003	1.04417e-13	7.76853	8.0006	7.86652	7.77048	6.98563	6.65902	6.93445	6.39569
otog	ENSDARG00000068460	-1.11978	1.83767e-33	9.30234	9.20209	9.36843	9.36402	8.32632	8.21751	8.19631	8.04241
si:dkey-27n6.1	ENSDARG00000099963	-1.1182	0.00165862	5.10252	5.16266	4.72128	5.04088	3.96317	4.24274	4.15906	4.00266
BX548059.1	ENSDARG00000099698	-1.11768	5.59072e-07	6.85905	6.63601	6.71015	6.02773	5.70928	5.49385	5.35661	5.67569
nr1d4a	ENSDARG00000031161	-1.11759	1.69481e-06	5.99853	6.33436	6.0518	6.23743	5.20388	5.32499	4.94512	5.04751
zmp:0000001138	ENSDARG00000071168	-1.11722	0.0282106	4.77353	5.22693	4.06932	3.64453	3.66648	3.92589	3.38823	3.90949
map2k4b	ENSDARG00000077177	-1.11721	8.3287e-56	11.2501	11.1719	11.1134	11.156	10.0196	9.91752	10.1133	10.1697
si:rp71-1i20.2	ENSDARG00000043198	-1.11651	0.0698163	4.55209	5.12942	3.84699	3.18642	4.20913	3.16627	3.10797	3.46169
AL929108.1	ENSDARG00000082321	-1.11633	0.0644854	3.97045	3.78561	3.76455	3.99169	3.42824	3.51927	2.54811	3.00177
gpr6	ENSDARG00000052400	-1.11594	0.00147	5.22767	5.22693	5.40473	4.70681	4.54398	3.92589	3.91571	4.46233
si:dkeyp-35e5.5	ENSDARG00000104026	-1.11538	6.38609e-09	7.0406	6.86532	6.78525	7.0211	5.50953	6.25115	5.89385	5.75817
rdh14a	ENSDARG00000039299	-1.11481	6.99886e-31	8.89389	8.93501	8.9127	8.86113	7.67273	7.87158	7.74028	7.92235
mfsd1	ENSDARG00000101379	-1.11469	3.36519e-29	8.70231	8.75873	8.70183	8.69933	7.67955	7.64819	7.66343	7.47107
zgc:172253	ENSDARG00000074191	-1.11465	3.71875e-17	8.15084	8.05029	8.49047	8.29283	7.09165	7.23677	7.13752	7.18335
BX927219.1	ENSDARG00000117432	-1.1139	0.00743268	4.96547	4.95065	4.84679	4.27131	3.55227	4.50237	3.91571	3.58732
phf1	ENSDARG00000057439	-1.11386	4.40133e-09	6.86869	6.87538	6.83659	7.16486	5.65497	5.7818	6.2143	5.73119
si:dkey-250k10.4	ENSDARG00000099751	-1.1136	0.00239302	4.81402	4.95065	5.0344	4.8835	4.13171	3.66791	3.91571	4.25072
KLHL12	ENSDARG00000112728	-1.11349	7.71255e-25	8.83117	8.85338	8.92698	8.77412	7.64514	7.8639	7.9272	7.54262
dlgap1a	ENSDARG00000014280	-1.11334	5.38128e-16	8.36352	8.08538	8.06901	8.22063	7.29177	6.76185	7.18411	7.06952
ftr55	ENSDARG00000009161	-1.11312	0.0167896	4.34666	4.40146	4.13642	4.60963	3.29254	3.66791	3.72719	3.46169
si:ch73-59f11.3	ENSDARG00000102856	-1.113	0.0177929	4.73188	4.4561	5.13627	3.99169	3.66648	4.42091	3.38823	3.58732
ppm1k	ENSDARG00000010655	-1.11299	1.10189e-62	11.0862	11.0551	11.0561	10.8885	9.91955	9.92123	9.96106	9.86461
CABZ01079818.1	ENSDARG00000068110	-1.11282	0.00570885	4.77353	4.74656	4.80616	5.24881	4.0499	3.16627	4.43044	3.90949
fybb	ENSDARG00000044694	-1.11274	8.98811e-13	7.2689	7.5067	7.30607	7.41544	6.20125	6.29754	6.17793	6.51118
si:dkey-56i24.1	ENSDARG00000078152	-1.11239	1.98428e-05	5.99853	5.8744	5.92469	6.06486	4.71298	5.08166	4.54911	5.36075
HACD4	ENSDARG00000102221	-1.1122	1.11158e-09	7.31899	7.15683	6.93411	6.86142	5.99811	6.12822	5.77711	6.19317
AMZ2	ENSDARG00000089248	-1.11189	0.166898	2.98037	3.94695	2.9993	3.99169	3.14273	2	2.94436	3.17189
vaspa	ENSDARG00000099690	-1.11182	5.92138e-05	5.90792	6.49958	5.82652	6.02773	5.16555	5.08166	4.54911	5.39552
tfb1m	ENSDARG00000040727	-1.11157	8.56425e-11	7.3674	7.72269	7.57757	7.68957	6.08283	6.71135	6.41517	6.7716
si:dkey-222h21.6	ENSDARG00000092294	-1.11142	0.100345	3.97045	3.86853	3.48453	3.82853	3.29254	2.69791	2.29993	3.70289
tshba	ENSDARG00000033726	-1.11092	0.0150858	4.23182	4.50876	4.5838	4.50543	3.42824	3.16627	4.00147	3.70289
kif19	ENSDARG00000053026	-1.11081	4.63152e-49	9.85181	9.81482	9.9667	9.93482	8.79032	8.75503	8.80035	8.80117
proza	ENSDARG00000037783	-1.1107	6.04764e-84	12.4569	12.4563	12.4169	12.327	11.3345	11.2186	11.3548	11.313
ppp6r2b	ENSDARG00000069654	-1.11051	5.03092e-39	10.3657	10.3893	10.2868	10.4182	9.28415	9.31877	9.38299	9.02588
si:dkey-16p6.1	ENSDARG00000098189	-1.11039	1.13523e-05	5.94485	5.93337	6.03431	6.33185	4.95694	5.3691	4.60498	5.17307
CABZ01085887.1	ENSDARG00000110206	-1.11012	2.35175e-11	7.59354	7.48715	7.45807	7.71315	6.68049	6.67667	6.50601	5.9806
abca4b	ENSDARG00000062661	-1.1099	5.63351e-61	10.4778	10.4529	10.5888	10.5369	9.36883	9.40603	9.4683	9.38938
pnpla2	ENSDARG00000089390	-1.10955	1.35187e-38	9.36839	9.39276	9.4046	9.44019	8.32197	8.31656	8.39953	8.14815
glulc	ENSDARG00000013227	-1.109	0.00178108	5.10252	4.87245	5.34924	5.18278	4.60254	3.80266	4.30112	3.90949
zmp:0000001316	ENSDARG00000092407	-1.10814	7.34952e-09	6.61741	6.90514	6.95284	6.70554	5.99811	5.5714	5.75259	5.64711
dgkb	ENSDARG00000027724	-1.10801	3.89894e-08	6.89723	6.53808	6.67673	6.92339	5.78709	5.32499	5.95961	5.64711
CU468915.1	ENSDARG00000097044	-1.10791	0.00150347	5.10252	5.40416	4.92479	5.11357	4.35252	4.24274	3.72719	4.46233
si:zfos-364h11.2	ENSDARG00000094606	-1.10783	0.00580502	5.44947	4.78975	4.84679	5.04088	3.87089	4.85231	3.72719	3.90949
sinhcaf	ENSDARG00000032653	-1.10753	2.67503e-32	10.8989	10.7918	10.7891	10.7712	9.74207	9.39274	9.82213	9.83166
zranb1b	ENSDARG00000063190	-1.1075	3.6509e-42	10.8432	10.7548	10.8034	11.0125	9.77108	9.5803	9.79837	9.82848
amn1	ENSDARG00000070478	-1.1075	8.27564e-14	8.07791	8.02792	8.14837	8.42724	6.90649	6.88846	7.03955	7.42131
BX908804.2	ENSDARG00000110879	-1.10738	0.137009	4.23182	4.09204	2.48503	3.82853	2.56871	3.16627	3.38823	3.17189
capn7	ENSDARG00000102987	-1.10636	0.000153443	8.70231	8.65743	9.20025	9.03027	7.15172	7.60274	8.31412	7.96349
si:ch73-90p23.1	ENSDARG00000097901	-1.10624	0.0523482	4.45303	3.86853	4.6311	3.18642	3.42824	3.16627	3.72719	3.17189
tap1	ENSDARG00000079766	-1.1058	1.0983e-05	7.03205	7.5387	7.06903	6.13638	6.18217	5.87651	5.84828	6.02569
shrprbck1r	ENSDARG00000059871	-1.10571	2.20033e-66	10.9309	10.94	10.9139	10.9256	9.86378	9.72095	9.92311	9.77666
CABZ01054509.1	ENSDARG00000114461	-1.10493	0.00318746	4.59918	5.28846	4.99878	5.11357	3.96317	3.66791	4.36723	4.25072
CT573429.2	ENSDARG00000096250	-1.10484	0.0243484	4.45303	4.28553	4.72128	5.18278	3.66648	3.16627	4.54911	3.32405
si:dkeyp-115e12.7	ENSDARG00000099269	-1.10439	3.36155e-13	8.46553	8.49074	8.37713	8.14461	7.55163	7.01876	7.52548	6.96921
CABZ01081748.1	ENSDARG00000102139	-1.10375	0.000372503	5.44947	5.45871	5.55944	6.06486	4.76518	4.91316	4.00147	4.81039
CABZ01072077.1	ENSDARG00000108535	-1.1037	6.95191e-55	10.5455	10.5424	10.6192	10.6126	9.52837	9.58965	9.43786	9.36107
rxfp3.3a2	ENSDARG00000062111	-1.10287	0.0208499	4.34666	4.09204	4.5838	4.50543	3.42824	3.51927	4.00147	3.17189
asgrl1	ENSDARG00000046142	-1.10273	5.99209e-14	8.38384	8.39957	8.13613	8.60794	7.1712	6.94783	7.48883	7.49532
si:zfos-364h11.2	ENSDARG00000090946	-1.10221	3.05524e-09	7.92458	8.27211	7.62507	7.48559	6.91807	6.82654	6.91248	6.47912
aspscr1	ENSDARG00000105321	-1.10173	3.03092e-31	10.2367	10.1575	10.002	10.0982	9.0438	8.76744	9.12567	9.14307
or103-5	ENSDARG00000075128	-1.10069	0.0782487	3.97045	4.02132	3.84699	4.27131	3.55227	2.39075	3.91571	2.58614
si:dkey-266f7.9	ENSDARG00000075958	-1.10069	1.50968e-14	9.00516	8.59791	8.9644	8.85054	7.8033	7.75177	7.40476	8.07495
klhl30	ENSDARG00000076094	-1.10013	4.53943e-13	8.33251	7.89082	8.03425	8.25317	7.06066	7.27204	7.14696	6.70384
si:dkey-161j23.5	ENSDARG00000094441	-1.10011	3.46395e-25	8.59894	8.47759	8.44818	8.63288	7.49092	7.37296	7.45882	7.4792
umodl1	ENSDARG00000068923	-1.0995	6.18041e-07	6.31292	6.85518	6.64251	6.50397	5.41467	5.60867	5.29001	5.88594
tdh2	ENSDARG00000001463	-1.09834	7.3825e-70	11.0191	11.0874	11.0998	11.0843	10.0317	10.0214	9.87421	9.98081
zgc:174180	ENSDARG00000098677	-1.09789	0.0175044	4.73188	4.78975	4.43182	5.04088	3.42824	4.57948	4.08242	3.00177
si:dkey-228a15.1	ENSDARG00000095698	-1.0974	3.03702e-06	6.49824	6.61215	6.85663	6.79667	5.99811	4.97154	5.3888	5.9806
tbxta	ENSDARG00000101576	-1.09732	0.346017	4.92907	2.68877	2.2628	2	3.42824	2.95102	2.54811	2.58614
bco2b	ENSDARG00000041715	-1.09686	6.09042e-05	5.8311	5.53685	5.74287	5.69021	4.95694	4.85231	4.43044	4.64683
tex2l	ENSDARG00000078132	-1.09684	1.67131e-21	8.39722	8.58877	8.44488	8.25317	7.36971	7.35113	7.42818	7.27024
vmo1a	ENSDARG00000043002	-1.09672	3.23649e-06	6.31292	6.55069	6.10302	6.06486	5.3816	4.91316	5.18395	5.49508
mknk2a	ENSDARG00000011373	-1.09669	1.24814e-32	10.3004	10.2979	10.5494	10.4589	9.14085	9.46818	9.35679	9.27264
rnf185	ENSDARG00000032997	-1.09645	2.13723e-39	10.0202	9.90843	9.99861	9.9197	8.71601	8.95637	8.81523	9.00069
snap47	ENSDARG00000063445	-1.09626	5.68113e-27	9.28984	9.34106	9.16854	9.26777	8.25053	8.06498	8.37564	7.99217
BX640547.2	ENSDARG00000098776	-1.09614	0.000745861	5.34282	5.22693	5.45816	5.11357	4.54398	4.24274	3.91571	4.64683
trim108	ENSDARG00000061762	-1.09494	9.90424e-10	6.99731	7.21345	7.0776	7.0767	6.257	6.29754	5.87124	5.70371
BX469925.1	ENSDARG00000087592	-1.09413	0.1166	3.35431	3.27964	3.67711	4.13827	2.97555	2.95102	2.54811	3.32405
si:ch73-212j7.3	ENSDARG00000096613	-1.09365	5.47468e-07	6.66244	6.49958	6.75354	6.13638	5.65497	5.60867	5.62329	5.17307
zgc:113274	ENSDARG00000059235	-1.09357	0.000388219	5.25733	6.0266	5.7853	5.86882	5.08569	4.14465	4.98777	4.64683
si:ch211-76m11.5	ENSDARG00000100006	-1.09315	0.00102548	5.44947	5.74869	5.26178	5.11357	4.48294	4.97154	4.43044	3.90949
si:dkey-81j8.6	ENSDARG00000088831	-1.09289	0.00604252	4.73188	4.95065	4.5838	4.70681	3.87089	3.92589	3.51029	4.17268
cast	ENSDARG00000058693	-1.09259	1.63391e-96	13.8358	13.8518	13.829	13.8896	12.7558	12.8404	12.7713	12.6655
mchr1b	ENSDARG00000022525	-1.09242	1.00093e-05	5.99853	5.8337	6.23134	5.98961	5.20388	5.13372	5.0292	4.70344
CR381686.1	ENSDARG00000091249	-1.09238	2.1923e-05	6.32698	5.99003	5.96217	5.98961	4.76518	4.72234	5.45109	5.21261
ubxn6	ENSDARG00000003087	-1.09187	3.01963e-55	10.6707	10.5997	10.7568	10.7241	9.55085	9.67776	9.52551	9.64738
tlr3	ENSDARG00000016065	-1.09157	3.63967e-06	6.43476	6.83471	6.48409	5.95046	5.41467	5.18397	5.62329	5.55783
npy4r	ENSDARG00000043341	-1.09082	0.0196268	4.96547	4.60863	4.92479	3.99169	4.35252	3.16627	3.38823	4.09017
prkcq	ENSDARG00000034173	-1.0902	1.10527e-09	7.31899	7.22922	6.9805	7.66559	6.20125	6.27453	6.14061	6.37841
rasal1b	ENSDARG00000041515	-1.08962	3.59035e-05	5.92651	5.97139	5.80606	6.10107	4.86425	5.13372	5.29001	4.39518
prx	ENSDARG00000017246	-1.08908	7.14571e-26	12.9489	12.712	12.8811	12.81	11.7197	12.0124	11.7746	11.4506
abcg2a	ENSDARG00000100075	-1.08825	2.15376e-43	11.9156	11.7353	12.0571	12.0481	10.883	10.7964	10.8867	10.8592
CR382372.1	ENSDARG00000096684	-1.0882	0.00591082	5.03562	4.70203	4.80616	4.8835	3.29254	4.24274	4.30112	3.90949
si:ch211-227e10.6	ENSDARG00000102215	-1.08776	0.000903125	6.01599	5.74869	4.88632	5.86882	4.48294	4.72234	4.65876	4.95728
slc14a2	ENSDARG00000051914	-1.08712	3.06953e-12	7.90128	8.04584	7.9621	8.11836	6.66684	6.71135	7.3486	6.91031
svilb	ENSDARG00000014651	-1.08697	2.93961e-12	7.3674	7.26027	7.29876	7.51272	6.52265	6.12822	6.28441	6.23217
map3k5	ENSDARG00000005416	-1.08691	1.08395e-52	11.5086	11.3289	11.2668	11.3806	10.2316	10.3696	10.2575	10.2993
si:dkey-261j11.1	ENSDARG00000098218	-1.08689	0.00946578	4.68899	5.19516	4.37738	5.18278	3.66648	4.14465	4.43044	3.58732
abcg4a	ENSDARG00000061047	-1.08677	7.63396e-23	8.48446	8.73958	8.6935	8.66951	7.56641	7.71806	7.5961	7.42972
si:ch211-193e13.5	ENSDARG00000052656	-1.08648	0.0393999	4.59918	4.4561	3.58403	4.27131	3.55227	3.92589	3.2549	3.17189
si:ch211-202h22.10	ENSDARG00000087290	-1.08542	2.31872e-08	7.00607	6.82436	6.97134	6.68183	5.68238	6.27453	5.62329	5.81064
zgc:175284	ENSDARG00000078159	-1.0853	4.3234e-15	7.69457	7.70023	7.85162	7.67763	6.44476	6.84227	6.68515	6.74488
jakmip3	ENSDARG00000100708	-1.08518	4.1175e-36	9.32177	9.35371	9.30968	9.24772	8.28669	8.34444	8.12645	8.19332
si:dkey-182g1.10	ENSDARG00000099577	-1.08503	1.23308e-14	8.88679	8.96594	8.71561	8.29283	7.79076	7.57476	7.72775	7.60338
lmcd1	ENSDARG00000002002	-1.08411	2.19482e-16	8.06538	7.92027	8.02984	7.90966	6.66684	7.03254	7.09913	6.88606
C18H3orf33	ENSDARG00000040582	-1.084	1.15247e-07	6.68445	6.34888	6.79567	6.44885	5.62704	5.45345	5.62329	5.55783
stk11ip	ENSDARG00000070122	-1.08309	2.13946e-61	10.9176	10.8788	10.9399	10.8196	9.75665	9.91566	9.75272	9.8253
rhcga	ENSDARG00000003203	-1.08273	2.99537e-12	10.3146	9.89613	10.6497	10.4745	9.29306	8.97789	9.17495	9.60158
BX000438.2	ENSDARG00000098011	-1.08218	4.83269e-39	10.0971	9.98476	9.99522	10.1072	8.93976	9.05754	8.80035	9.07229
lingo4a	ENSDARG00000094908	-1.08202	7.80801e-05	6.05028	6.09707	5.58368	6.02773	4.95694	4.33457	5.06947	5.28858
znfl1g	ENSDARG00000079524	-1.0813	0.0102812	5.13484	4.70203	4.67689	4.96433	3.42824	4.24274	4.54911	3.46169
acer2	ENSDARG00000077782	-1.08096	1.95295e-18	8.04427	7.99138	8.09876	8.00828	7.01827	6.85783	7.14696	6.8614
spp1	ENSDARG00000044276	-1.08035	9.11912e-24	8.93577	8.91076	8.86898	8.71109	7.78445	7.98929	7.5961	7.82366
BX323861.3	ENSDARG00000110173	-1.08007	6.8231e-06	7.13949	6.57559	6.2466	6.44885	5.65497	5.81407	5.48125	5.58821
si:ch211-218h8.1	ENSDARG00000091026	-1.08004	0.0034936	5.7911	5.19516	4.84679	4.8835	4.48294	4.50237	4.36723	3.90949
eif3g	ENSDARG00000016889	-1.07968	7.23993e-37	12.4711	12.3887	12.5182	12.3512	11.2465	11.5928	11.2337	11.3243
zgc:56628	ENSDARG00000110020	-1.0791	8.03481e-11	7.05756	7.11499	7.04304	7.14765	6.10325	5.90675	5.89385	6.27014
rock2bl	ENSDARG00000100381	-1.07896	0.0372296	5.52457	4.34466	4.5838	5.31195	3.96317	5.08166	3.51029	3.32405
clic6	ENSDARG00000099108	-1.07867	5.19115e-19	8.33251	8.19789	8.29508	8.52375	7.0814	7.29508	7.34039	7.36101
zp3e	ENSDARG00000016908	-1.07791	0.0813687	3.73774	3.69762	3.58403	4.13827	3.29254	2.95102	2.75979	3.32405
zbtb2a	ENSDARG00000044038	-1.07779	4.19567e-08	6.74851	6.71656	6.63093	6.53076	5.50953	5.93636	5.3888	5.75817
si:ch211-218m3.16	ENSDARG00000044336	-1.07687	0.0769341	4.04037	3.39603	3.99895	3.82853	3.29254	3.35354	2.75979	3.17189
LO018383.1	ENSDARG00000117787	-1.07672	9.41775e-14	8.41378	8.03242	8.10715	8.3238	7.29177	6.7783	7.29865	7.2129
pmch	ENSDARG00000073959	-1.0767	0.00110127	5.44947	5.79182	5.76424	4.79786	4.65882	4.78879	4.08242	4.7579
jph2	ENSDARG00000028625	-1.07635	3.32487e-32	11.9826	11.9107	11.9058	12.0312	10.9245	11.0409	10.9467	10.5828
exosc3	ENSDARG00000098334	-1.0763	5.86299e-06	7.0406	7.83521	7.02545	7.37165	6.42867	5.68043	6.28441	6.67583
si:ch211-235i11.6	ENSDARG00000097839	-1.07584	1.05994e-10	7.7839	7.68315	7.76416	8.15326	6.78533	7.18836	6.63236	6.52695
usp13	ENSDARG00000079198	-1.07564	6.72361e-63	11.2533	11.227	11.2042	11.1343	10.2246	10.1198	10.1537	10.0301
cry1a	ENSDARG00000045768	-1.07482	1.03616e-88	11.6945	11.7463	11.6554	11.6752	10.6373	10.5871	10.5898	10.6662
zgc:174259	ENSDARG00000091136	-1.07441	1.01042e-12	7.72142	7.55131	7.52845	7.52609	6.79791	6.56735	6.28441	6.49524
si:dkey-29j8.1	ENSDARG00000099711	-1.07436	0.0235609	4.29039	4.50876	4.20054	4.8835	3.66648	4.24274	3.2549	3.32405
si:dkey-222b8.1	ENSDARG00000070428	-1.0742	1.84825e-17	7.93379	7.92996	7.83152	7.83639	6.8712	6.93322	6.69805	6.8614
pdzd7a	ENSDARG00000076974	-1.07357	3.0573e-08	6.61741	6.60006	6.65401	6.63321	5.83672	5.71502	5.3888	5.49508
polr3gla	ENSDARG00000012044	-1.07336	1.03052e-13	7.79911	8.1154	7.81113	7.75919	6.65305	6.82654	6.79731	7.04783
fblim1	ENSDARG00000071558	-1.07308	8.30997e-17	9.4234	9.44604	9.63813	9.53917	8.54739	7.96794	8.47642	8.69001
grm5b	ENSDARG00000102067	-1.07284	2.72874e-13	7.97008	7.87586	7.86157	7.97939	7.13197	6.60472	7.04965	6.58836
ciz1b	ENSDARG00000089461	-1.07263	3.11127e-10	7.1865	7.22922	7.54707	7.57839	6.39593	6.58615	6.08277	6.32529
si:dkey-222h21.2	ENSDARG00000094297	-1.07254	0.00576717	5.06945	5.61097	4.99878	4.39312	4.35252	4.33457	4.36723	3.70289
CR381534.1	ENSDARG00000098564	-1.07242	0.121557	3.55873	3.94695	3.26222	3.43358	3.14273	2.69791	3.10797	2.80887
dlgap2b	ENSDARG00000092376	-1.07162	0.00249522	4.96547	4.91208	5.34924	5.37245	4.54398	4.14465	4.43044	3.70289
ela2	ENSDARG00000056744	-1.07156	3.49036e-06	14.7539	14.4232	14.8814	14.6332	13.4069	13.0646	13.8112	13.9885
ppa1a	ENSDARG00000099933	-1.07119	0.00101636	5.39713	5.34747	5.0344	5.18278	4.60254	4.03941	4.43044	4.17268
CR376738.1	ENSDARG00000100433	-1.07082	0.138008	4.29039	3.01425	3.58403	3.64453	3.14273	3.16627	3.38823	2.32264
gnsa	ENSDARG00000023766	-1.06959	3.0815e-43	10.5553	10.6072	10.7258	10.5825	9.42872	9.66234	9.48701	9.6347
fech	ENSDARG00000003462	-1.06941	6.91496e-08	7.54626	7.42	6.99865	6.79667	6.36243	6.29754	6.14061	6.02569
si:dkey-211i20.5	ENSDARG00000099597	-1.06925	0.0673629	3.81955	4.09204	3.99895	3.82853	2.56871	3.66791	3.10797	3.46169
anxa1a	ENSDARG00000026726	-1.06918	9.21923e-42	12.4866	12.4857	12.562	12.4141	11.3366	11.6124	11.2617	11.4506
mospd1	ENSDARG00000028614	-1.06918	6.26435e-40	9.86029	9.82134	9.81367	9.81187	8.80286	8.60636	8.72041	8.90438
ctss1	ENSDARG00000036940	-1.06884	0.000202841	5.59596	5.93337	5.58368	5.37245	4.48294	4.85231	4.491	4.95728
si:ch211-214p13.9	ENSDARG00000091411	-1.06855	0.024974	4.10705	4.55956	4.26193	4.79786	4.0499	3.35354	3.72719	3.17189
si:ch211-28p3.4	ENSDARG00000091009	-1.06831	7.01628e-14	7.64494	7.81444	7.68793	7.64121	6.65305	6.90353	6.68515	6.39569
BX323082.1	ENSDARG00000032077	-1.06768	0.0529355	3.97045	4.40146	4.20054	3.64453	2.97555	2.95102	3.72719	3.58732
ssuh2.4	ENSDARG00000054827	-1.06695	1.16617e-05	6.93443	7.32042	6.75354	6.26959	6.08283	6.07596	5.42028	5.83618
rgcc	ENSDARG00000035810	-1.06671	5.27482e-47	11.2643	11.2777	11.3331	11.3224	10.1208	10.3043	10.1169	10.384
elmsan1b	ENSDARG00000053864	-1.06621	4.01828e-43	11.4084	11.3766	11.306	11.3281	10.4245	10.2786	10.3544	10.087
pvalb7	ENSDARG00000034705	-1.06612	7.07304e-40	12.3943	12.2727	12.3771	12.2076	11.1535	11.1688	11.2035	11.4553
cyp2p7	ENSDARG00000042980	-1.06499	1.7806e-25	9.67077	9.59806	9.58957	9.55557	8.51726	8.31092	8.49502	8.81408
cpb1	ENSDARG00000045442	-1.06489	5.33532e-18	14.4026	13.9651	14.5167	14.3113	13.2972	13.0688	13.058	13.5191
pim2	ENSDARG00000059001	-1.06484	7.34775e-28	9.48268	9.44941	9.37539	9.3415	8.27773	8.60174	8.34316	8.20806
BX537358.1	ENSDARG00000093247	-1.06467	0.0321228	3.97045	4.34466	3.99895	4.70681	3.42824	3.66791	3.51029	3.32405
nectin1a	ENSDARG00000069767	-1.0645	1.21449e-20	8.43665	8.48089	8.49367	8.60794	7.48315	7.16353	7.58919	7.51126
si:dkey-5i16.5 ENSDARG00000116211	ENSDARG00000116211	-1.0643	0.153971	3.2401	3.27964	3.37765	3.99169	3.14273	3.16627	2.54811	2.58614
si:ch211-154e10.1	ENSDARG00000094605	-1.06411	5.83207e-07	6.52288	6.58788	6.68796	7.00208	5.4786	5.32499	6.0225	5.78464
si:ch211-198e20.10	ENSDARG00000089513	-1.06408	0.053188	4.29039	4.15946	4.06932	3.64453	3.55227	3.80266	2.94436	3.00177
znf800b	ENSDARG00000039843	-1.06401	4.14523e-16	8.00547	8.11964	8.09455	7.7248	6.97459	6.94783	6.91248	7.03686
lgals9l1	ENSDARG00000025903	-1.06362	1.24533e-11	8.06118	8.03242	7.91032	7.64121	6.61088	6.74521	6.91248	7.22261
abhd2a	ENSDARG00000025797	-1.06332	8.62455e-05	5.92651	5.79182	5.67678	5.86882	5.16555	4.42091	5.06947	4.58791
si:ch73-212j7.3 ENSDARG00000058835	ENSDARG00000058835	-1.06309	1.81133e-24	8.954	9.02362	9.06039	8.7685	7.81573	8.08495	7.89395	7.86146
si:dkey-264f17.1	ENSDARG00000100219	-1.06308	0.0237954	4.81402	4.83169	4.20054	3.82853	3.66648	4.03941	3.51029	3.58732
si:ch211-214p13.3	ENSDARG00000087403	-1.06285	7.81483e-08	7.09911	7.45397	6.82647	6.90303	5.95381	6.12822	5.89385	6.32529
CU182107.2	ENSDARG00000112862	-1.06254	0.0903817	4.10705	3.39603	3.76455	3.64453	3.29254	2.95102	3.10797	3.00177
gkap1	ENSDARG00000068123	-1.06236	6.38594e-32	10.6173	10.5313	10.6446	10.6739	9.46665	9.81363	9.41069	9.52119
sec24a	ENSDARG00000104375	-1.06227	1.80753e-20	12.8322	12.7335	12.6883	12.8401	11.8565	11.2697	11.9013	11.7412
zbtb4	ENSDARG00000105255	-1.06171	2.32388e-33	11.1942	11.0451	11.1765	11.172	10.1283	10.2449	10.1289	9.8253
si:dkey-23k10.5	ENSDARG00000011581	-1.06141	5.80976e-22	9.831	9.99864	9.88735	9.47509	8.80598	8.62466	8.77622	8.83006
gpr155a	ENSDARG00000090804	-1.06091	2.59211e-50	10.5538	10.5487	10.4432	10.527	9.56748	9.44776	9.47394	9.34782
grp	ENSDARG00000043074	-1.06067	0.00015165	5.68596	6.2748	5.50969	6.10107	4.81557	5.18397	4.80904	5.0031
chia.2	ENSDARG00000099185	-1.06031	3.4305e-20	15.3365	15.0846	15.5294	15.4646	14.2205	14.0049	14.4642	14.4726
BX088583.2	ENSDARG00000101555	-1.06021	0.258565	2.66337	4.09204	3.26222	2.88798	3.29254	2	2.54811	3.00177
sirt3	ENSDARG00000035819	-1.05994	4.40354e-30	9.12666	9.17383	9.20221	9.23148	8.06515	8.27079	7.98097	8.21295
prnpa	ENSDARG00000026229	-1.05846	2.5116e-40	10.6762	10.6252	10.6192	10.6679	9.62512	9.43225	9.50913	9.77336
si:ch211-212k18.4	ENSDARG00000104169	-1.05808	4.29744e-72	12.9156	12.8533	12.8889	12.8978	11.8781	11.9023	11.8444	11.6944
PPM1K	ENSDARG00000076011	-1.05745	5.5447e-34	10.6429	10.6635	10.6489	10.7768	9.77904	9.56852	9.7262	9.40653
tent5d	ENSDARG00000062830	-1.05634	7.43064e-07	6.47318	6.16426	6.50963	6.60828	5.44699	5.60867	5.22017	5.5268
tomm20b	ENSDARG00000103566	-1.05633	2.85881e-45	11.3708	11.3026	11.316	11.4419	10.2523	10.1876	10.2759	10.4783
si:ch211-76m11.3 ENSDARG00000104890	ENSDARG00000104890	-1.0561	0.000953405	6.31292	5.65836	5.20039	5.73698	4.48294	5.02765	4.98777	4.81039
glis2a	ENSDARG00000078388	-1.05562	4.01672e-25	9.18184	9.08343	9.11755	9.0066	8.15593	8.03792	8.18719	7.81726
socs2	ENSDARG00000045557	-1.05538	1.42467e-32	9.77826	9.81482	9.88125	10.001	8.78084	8.64274	8.87326	8.94603
si:ch211-133h13.1	ENSDARG00000116915	-1.05524	0.00394028	5.31489	5.51127	5.13627	4.79786	4.54398	3.66791	4.00147	4.81039
taok1b	ENSDARG00000098304	-1.05484	1.42097e-96	11.963	11.9579	11.9664	11.9943	10.9465	10.9117	10.9521	10.8529
msl1a	ENSDARG00000074734	-1.05473	1.40401e-22	8.91032	8.95412	9.00312	8.71694	7.75893	8.07167	7.75887	7.87385
si:dkey-52j6.3	ENSDARG00000090698	-1.05294	0.0539783	4.10705	4.02132	4.48428	5.04088	4.35252	2.69791	3.62281	3.32405
CR848812.1	ENSDARG00000096951	-1.05293	2.64509e-07	6.46049	6.47332	6.37718	6.42048	5.68238	5.32499	5.32369	5.42948
ucp3	ENSDARG00000091209	-1.05292	1.40396e-21	9.64576	9.97544	10.0956	9.9646	8.70269	9.02	8.83289	8.96061
si:dkey-16p6.1 ENSDARG00000105266	ENSDARG00000105266	-1.0525	2.61653e-06	6.52288	6.14775	6.3061	6.30106	5.04403	5.49385	5.56814	5.2511
si:dkey-96l17.6	ENSDARG00000094540	-1.0523	0.00124067	5.39713	5.12942	5.13627	5.11357	4.0499	4.50237	4.43044	4.25072
nwd1	ENSDARG00000076110	-1.0522	5.48697e-08	6.95268	6.61215	6.96212	6.96327	5.90811	6.17866	5.84828	5.5268
slc6a18	ENSDARG00000068387	-1.05183	6.03527e-11	8.55184	8.42377	8.47435	8.53041	7.58105	6.74521	7.65021	7.64733
rrp1	ENSDARG00000103337	-1.05164	3.4289e-33	10.3683	10.3726	10.3322	10.337	9.04908	9.2961	9.43594	9.41079
CABZ01087224.1	ENSDARG00000111269	-1.05109	8.74646e-10	7.31899	7.43368	7.17656	6.98281	6.46068	5.99383	6.30142	6.13262
si:dkey-3d4.3	ENSDARG00000074079	-1.05107	2.72412e-08	6.87827	6.72771	6.52223	6.94347	5.65497	5.7818	5.80123	5.83618
si:dkey-211i20.2	ENSDARG00000103003	-1.05054	0.00130961	5.52457	5.22693	5.43169	4.96433	4.41921	4.42091	4.00147	4.7579
wnk1b	ENSDARG00000039392	-1.04978	6.49385e-68	12.8022	12.7381	12.6668	12.7564	11.7721	11.6592	11.7391	11.5923
nupr1a	ENSDARG00000094300	-1.04971	1.0601e-33	10.2798	10.2022	10.3232	10.1358	9.14824	9.10395	9.10644	9.39798
baiap2l2a	ENSDARG00000016483	-1.04964	2.21598e-23	8.69148	8.75601	8.64247	8.62046	7.63114	7.46728	7.81324	7.63283
cldn17	ENSDARG00000099950	-1.04955	0.00497287	5.31489	4.91208	5.32067	4.60963	3.66648	4.42091	4.54911	4.09017
CU278559.1	ENSDARG00000101213	-1.04938	0.0360196	4.55209	5.31827	4.84679	4.27131	4.48294	4.50237	3.38823	3.00177
hsp70.1	ENSDARG00000029688	-1.04923	0.0460046	6.06713	7.31304	6.29146	6.06486	5.53982	6.25115	4.60498	5.39552
il15ra	ENSDARG00000069311	-1.04834	0.0396169	4.45303	4.91208	4.5349	3.18642	3.87089	3.35354	3.72719	3.58732
npy1r	ENSDARG00000037411	-1.04816	0.000270799	5.87002	5.61097	5.34924	5.59187	4.54398	4.42091	4.85584	4.86103
eif3c	ENSDARG00000016443	-1.04748	3.20714e-60	14.362	14.2706	14.3889	14.4153	13.2556	13.4366	13.3374	13.2125
ACOT12	ENSDARG00000054534	-1.04745	7.9169e-13	9.41684	8.92051	9.39093	9.68643	8.3649	8.09812	8.49502	8.34335
wipf1a	ENSDARG00000104300	-1.04705	4.36451e-07	6.39528	6.79286	6.47115	6.47668	5.78709	5.41189	5.48125	5.5268
samsn1a	ENSDARG00000054543	-1.04702	9.20539e-60	10.6037	10.5721	10.6446	10.5303	9.52837	9.61734	9.50547	9.54268
lrch1	ENSDARG00000078778	-1.0468	4.20899e-27	10.3137	10.296	10.2532	10.2081	9.40012	8.90112	9.29445	9.25382
stx11a	ENSDARG00000044039	-1.04659	3.24833e-07	6.48577	6.46001	6.60747	6.55707	5.27762	5.32499	5.77711	5.70371
cfbl	ENSDARG00000090730	-1.04642	1.78532e-06	6.76925	6.82436	6.76419	5.98961	5.70928	5.49385	5.72764	5.70371
hook2 ENSDARG00000099235	ENSDARG00000099235	-1.04637	1.11815e-27	8.91032	8.85338	8.80597	8.95808	7.82805	7.82484	7.76501	7.95768
rad21l1	ENSDARG00000022493	-1.04534	0.258725	2.83056	2.49358	3.13674	4.13827	2.78642	2.69791	2.75979	2.58614
ddx47	ENSDARG00000102353	-1.0452	2.36876e-37	10.1455	10.0032	9.98956	9.99137	9.06218	8.82399	9.00108	9.07229
znf1180	ENSDARG00000071819	-1.04513	1.19773e-05	6.19526	6.06226	6.18455	6.55707	5.31312	5.02765	5.62329	5.0031
CT573239.2	ENSDARG00000105292	-1.04449	1.1619e-05	6.5471	6.9439	6.4581	6.10107	5.50953	5.68043	5.22017	5.86128
klhdc3	ENSDARG00000102772	-1.04422	9.19571e-38	9.94589	9.73558	9.8788	9.89413	8.87293	8.81206	8.73613	8.88309
si:ch211-222f23.6	ENSDARG00000042880	-1.04405	0.0367592	4.10705	4.22387	4.26193	4.13827	3.29254	3.35354	3.2549	3.80989
fas	ENSDARG00000043586	-1.04362	0.000793056	6.11652	6.99093	6.23134	5.37245	5.24122	5.2795	5.45109	5.39552
si:dkey-3h2.4 ENSDARG00000098444	ENSDARG00000098444	-1.04357	1.1569e-05	6.44768	6.3197	6.43163	6.30106	4.71298	5.41189	5.75259	5.55783
slc44a5b	ENSDARG00000057419	-1.04333	5.60536e-45	10.3408	10.2561	10.3124	10.2631	9.29972	9.10721	9.36085	9.23234
lin28b	ENSDARG00000052511	-1.04318	1.93837e-13	7.67822	7.99138	7.81625	7.67763	6.83502	6.52898	6.86751	6.8614
ppp1r3da	ENSDARG00000077513	-1.04252	2.12316e-09	7.14743	7.22136	7.33492	7.42974	6.37928	6.42835	5.80123	6.42964
crfb2	ENSDARG00000040332	-1.04209	7.52074e-10	7.59354	7.76118	7.55322	7.48559	6.7207	6.02173	6.59146	6.87378
rdh12l	ENSDARG00000045277	-1.04192	4.57953e-10	7.40764	7.28312	7.12793	7.32649	6.31068	5.93636	6.54937	6.23217
C17H14orf28	ENSDARG00000102021	-1.04072	4.50604e-07	6.61741	6.57559	6.93411	6.72887	5.93114	5.18397	5.80123	5.86128
emsy	ENSDARG00000059059	-1.04023	4.9784e-26	11.584	11.4803	11.3849	11.6036	10.6469	10.1983	10.6104	10.4023
CABZ01088134.1	ENSDARG00000033587	-1.04019	0.145472	4.29039	4.34466	4.13642	2	2.78642	3.92589	3.10797	3.17189
crygm2d8	ENSDARG00000116164	-1.04013	5.32788e-07	12.251	12.459	12.6367	12.4606	11.4315	11.8565	11.1836	11.077
atxn3	ENSDARG00000099274	-1.04003	3.84715e-25	8.70231	8.70615	8.61333	8.60163	7.63815	7.60274	7.55414	7.73818
si:ch211-195b15.8	ENSDARG00000094836	-1.03995	1.22713e-45	11.1865	11.2762	11.3632	11.3291	10.17	10.3911	10.1607	10.2808
nedd4a	ENSDARG00000099843	-1.03973	3.60773e-78	11.1946	11.1882	11.131	11.171	10.17	10.1391	10.0927	10.1354
znf1134	ENSDARG00000097842	-1.03935	1.82729e-24	8.80128	8.97064	8.97131	8.85585	7.75893	7.99634	7.77722	7.97503
ppp4r1	ENSDARG00000101316	-1.03912	2.18291e-21	10.2208	10.1157	10.043	10.2348	9.14085	8.73832	9.2709	9.25618
CU861453.1	ENSDARG00000097192	-1.03863	5.8887e-33	9.13666	9.14917	9.16653	9.26378	8.08068	8.12409	8.15947	8.21781
dnttip2	ENSDARG00000057648	-1.0384	7.86625e-47	10.2644	10.3466	10.1625	10.2369	9.24102	9.24967	9.15871	9.23714
BX890539.1	ENSDARG00000101056	-1.03799	4.67004e-05	5.77068	5.91398	6.06908	6.10107	4.91134	5.45345	4.80904	4.86103
wdr43	ENSDARG00000077264	-1.03792	4.20006e-67	11.7794	11.7092	11.6096	11.6256	10.6469	10.6353	10.64	10.668
cnot6l	ENSDARG00000054597	-1.03789	1.08483e-46	10.6658	10.5329	10.6309	10.7684	9.63041	9.66455	9.62344	9.5388
or133-2	ENSDARG00000094913	-1.03759	0.143185	3.46014	4.02132	3.99895	2.88798	2.56871	3.16627	2.75979	3.58732
chrnb5b	ENSDARG00000021392	-1.03756	5.58965e-10	7.04911	7.08929	7.05176	6.94347	6.257	5.99383	6.04287	5.86128
zgc:92380	ENSDARG00000041339	-1.03725	1.31517e-36	12.1565	12.0557	12.2898	12.2323	11.0871	11.3316	11.005	11.1596
rnf114	ENSDARG00000009886	-1.03594	4.13825e-19	9.01822	9.05051	9.05606	8.83987	7.96269	8.28237	7.82505	7.80438
CABZ01038524.1	ENSDARG00000115425	-1.03584	0.00124474	5.13484	5.48523	5.45816	5.59187	4.0499	4.57948	4.94512	4.32476
si:dkeyp-72g9.4	ENSDARG00000073704	-1.0353	2.02833e-30	11.0379	11.0584	10.9816	11.1624	10.0672	9.73997	10.1024	10.1571
fgf23	ENSDARG00000045854	-1.03479	0.0117292	5.68596	4.87245	4.5838	4.60963	3.87089	4.24274	4.36723	4.17268
si:dkey-73p2.3 ENSDARG00000095076	ENSDARG00000095076	-1.03474	0.0416283	4.17079	4.87245	4.5838	3.64453	3.87089	4.03941	3.38823	3.17189
best1	ENSDARG00000078331	-1.03468	0.00657461	5.39713	4.95065	4.99878	4.60963	4.0499	3.51927	4.491	4.39518
trim3b	ENSDARG00000005397	-1.03454	1.41096e-65	11.7147	11.7194	11.6696	11.6759	10.699	10.5372	10.6558	10.7458
rnf215	ENSDARG00000059424	-1.03449	9.49227e-12	7.36058	7.42686	7.51591	7.2317	6.5074	6.52898	6.30142	6.25128
rbm33a	ENSDARG00000068562	-1.03445	1.02608e-52	12.5114	12.4941	12.4349	12.4976	11.5211	11.2624	11.5183	11.4838
znf704	ENSDARG00000061718	-1.03387	8.85738e-16	8.57852	8.58877	8.50958	8.83987	7.59554	7.31777	7.87134	7.56571
BX649350.2	ENSDARG00000117743	-1.03329	0.0263541	4.34666	4.22387	4.43182	4.39312	3.42824	3.92589	3.2549	3.70289
aknad1	ENSDARG00000094414	-1.0331	6.17618e-05	5.81124	5.89433	5.69915	5.86882	4.65882	5.08166	5.06947	4.70344
AL928920.3	ENSDARG00000096778	-1.03285	0.15764	3.35431	3.60393	3.26222	4.27131	3.55227	3.16627	2.75979	2.32264
trim107	ENSDARG00000079884	-1.03253	2.77485e-15	8.28289	8.24908	8.26915	8.06437	7.11195	6.91845	7.45122	7.28885
CABZ01079870.1	ENSDARG00000117260	-1.03241	0.00505151	5.25733	5.22693	5.16868	4.60963	4.48294	3.80266	3.82453	4.64683
grinaa	ENSDARG00000101317	-1.03237	6.79271e-33	10.5144	10.5408	10.53	10.4762	9.51509	9.28751	9.69597	9.41079
igsf11	ENSDARG00000109783	-1.03182	9.12583e-06	6.90662	7.16506	7.33492	7.16486	6.41239	5.71502	6.63236	5.55783
NFX1	ENSDARG00000105669	-1.0311	7.70087e-45	10.7141	10.8004	10.6287	10.5889	9.64963	9.62418	9.75427	9.60529
rp1l1b	ENSDARG00000088377	-1.03085	2.23818e-24	8.84833	8.83803	8.87636	8.91297	7.88814	7.97509	7.90511	7.6108
si:dkey-3h2.3	ENSDARG00000102616	-1.03038	0.0207323	4.29039	4.74656	4.43182	4.39312	3.42824	3.80266	3.51029	4.00266
spata2l	ENSDARG00000068814	-1.03027	4.5711e-06	6.55905	6.87538	6.34917	6.30106	5.3816	5.7488	5.82494	5.32512
morc3b	ENSDARG00000043271	-1.03027	0.007082	5.22767	4.70203	4.80616	5.59187	4.0499	4.24274	4.65876	3.80989
rab40b	ENSDARG00000042410	-1.02981	4.8586e-42	9.7075	9.72866	9.76812	9.73907	8.7325	8.59712	8.77926	8.72461
sccpdha.2	ENSDARG00000075053	-1.02963	3.48863e-05	6.25529	6.00843	5.82652	6.26959	4.86425	5.53315	5.10865	5.04751
svilc	ENSDARG00000017036	-1.02939	8.50457e-30	10.947	10.7938	10.8309	10.8937	9.73227	10.1036	9.78028	9.72291
glis3	ENSDARG00000069726	-1.0285	3.51241e-15	7.77368	7.70023	7.74279	7.7248	6.70742	6.67667	6.659	6.88606
fntb	ENSDARG00000027916	-1.02788	1.73078e-36	10.0006	10.0021	10.0987	9.90441	8.83069	9.02345	8.99847	9.07766
thraa	ENSDARG00000000151	-1.0275	1.06449e-18	8.59604	8.78298	8.55321	8.5953	7.75248	7.52689	7.76501	7.40434
LO018289.1	ENSDARG00000092197	-1.02711	0.0339841	4.81402	4.95065	4.48428	4.39312	4.48294	3.66791	2.75979	4.09017
zgc:195282	ENSDARG00000079488	-1.02707	0.014831	4.59918	4.70203	4.43182	4.96433	3.42824	3.80266	3.72719	4.32476
CABZ01053213.1	ENSDARG00000108005	-1.02698	0.00467011	5.16645	4.87245	4.84679	4.96433	4.35252	3.66791	4.30112	4.00266
ptprc	ENSDARG00000071437	-1.02691	5.53623e-20	8.67784	8.67481	8.49047	8.37645	7.47533	7.56531	7.63016	7.55805
fam169aa	ENSDARG00000059719	-1.02673	1.52725e-10	7.13949	7.34958	7.57152	7.38639	6.32814	6.34247	6.30142	6.52695
nckipsd	ENSDARG00000079475	-1.02655	1.52782e-18	11.0459	10.89	10.8491	10.9568	10.0724	9.458	10.029	10.0049
FAM72B	ENSDARG00000070621	-1.02646	4.4655e-33	9.77057	9.90965	9.75216	9.71883	8.85197	8.85146	8.76401	8.61453
ghrhrl	ENSDARG00000095788	-1.02572	0.0698376	3.35431	4.34466	3.92497	4.60963	3.55227	3.51927	3.2549	3.17189
armc9	ENSDARG00000087299	-1.02571	5.29331e-14	8.21271	8.34632	8.08609	8.64519	7.37811	7.36209	7.29865	7.22261
zmp:0000000527	ENSDARG00000005627	-1.02556	0.137442	3.2401	4.60863	4.06932	3.43358	2.3122	3.51927	3.2549	3.70289
gabrb1	ENSDARG00000076127	-1.02546	1.32171e-16	7.90128	7.996	8.03425	8.15326	7.05018	7.13827	6.94531	6.92229
si:ch211-214c20.1 ENSDARG00000091381	ENSDARG00000091381	-1.0253	0.00442228	5.13484	5.19516	4.96226	4.60963	4.0499	3.92589	4.491	4.09017
si:ch211-284o19.8	ENSDARG00000053836	-1.02513	0.00459413	5.19738	5.34747	5.58368	4.70681	3.87089	4.03941	4.60498	4.81039
CU928046.1	ENSDARG00000099772	-1.02499	7.4015e-08	6.68445	7.09791	7.02545	6.81857	5.83672	5.645	6.15939	6.04772
cacng5a	ENSDARG00000003326	-1.02494	4.7194e-12	7.65054	7.65422	7.93409	7.61641	6.66684	6.44905	6.87888	6.84891
BX957252.2	ENSDARG00000099529	-1.02479	0.0558877	3.97045	3.86853	4.06932	4.27131	3.29254	2.95102	3.38823	3.58732
gbp1	ENSDARG00000038668	-1.0246	0.0504564	7.88712	7.90562	7.60152	5.64187	6.42867	6.48957	6.35127	6.73133
klhl43	ENSDARG00000053803	-1.02441	2.81247e-46	12.2498	12.1227	12.1376	12.1961	11.1511	11.1751	11.287	10.9872
trim35-7 ENSDARG00000058958	ENSDARG00000058958	-1.02432	0.00975313	4.64479	4.78975	5.13627	4.79786	3.42824	4.24274	4.36723	3.90949
PDE1C	ENSDARG00000090398	-1.02396	8.50726e-09	7.09089	6.86532	7.16857	7.03988	6.04109	5.7488	6.04287	6.34322
itih3a	ENSDARG00000055036	-1.02348	2.61993e-19	9.17602	8.85593	9.28216	9.19844	8.18975	8.23549	8.0123	8.04788
si:rp71-7l19.2 ENSDARG00000102638	ENSDARG00000102638	-1.02343	0.000975764	6.01599	5.63486	5.50969	5.95046	4.81557	4.91316	5.35661	4.09017
tuba8l2	ENSDARG00000031164	-1.0233	6.95545e-61	12.6966	12.6217	12.6721	12.7582	11.6481	11.5928	11.6184	11.791
rnf212	ENSDARG00000090319	-1.02293	0.177767	3.2401	3.94695	3.92497	2.51126	3.14273	2.95102	2.54811	3.17189
si:dkey-166k12.1	ENSDARG00000054690	-1.02245	2.96474e-17	8.12693	8.33543	8.23511	8.29283	7.35275	7.15095	7.37294	7.05872
ttn.1	ENSDARG00000000563	-1.02177	1.39142e-06	15.9038	15.6721	15.7546	15.8604	14.7144	15.2595	14.5434	14.4553
KCNT1	ENSDARG00000104868	-1.02108	7.37537e-40	9.8211	9.74109	9.77603	9.72754	8.75203	8.75503	8.85033	8.65096
CR936321.5	ENSDARG00000094097	-1.02095	3.9272e-10	8.23524	7.96806	8.15243	8.21237	6.68049	7.37296	6.95609	7.45467
msto1	ENSDARG00000024381	-1.02081	4.07881e-26	9.91947	9.85605	9.85535	9.67447	8.84289	8.55478	8.88459	8.94896
eif4a2	ENSDARG00000016477	-1.02072	1.07123e-53	11.2482	11.2299	11.2668	11.1332	10.1444	10.212	10.1348	10.3198
si:ch211-182p11.1 ENSDARG00000104324	ENSDARG00000104324	-1.02022	0.000475242	5.28639	5.81291	5.45816	5.54006	4.48294	4.57948	4.76066	4.70344
vgll2a	ENSDARG00000041706	-1.02003	8.6277e-09	7.28339	7.08929	7.11134	6.79667	6.32814	5.84563	6.12159	6.11186
BX901962.2	ENSDARG00000109844	-1.01974	1.22275e-06	6.75892	6.9723	6.72112	6.90303	5.31312	6.25115	5.72764	6.06942
EIF2AK4	ENSDARG00000104276	-1.0186	3.92706e-38	9.86872	9.84713	9.80468	9.8064	8.85799	8.65615	8.92356	8.81729
FP236157.5	ENSDARG00000117457	-1.01857	0.0220344	5.96297	6.46001	4.5838	5.95046	4.65882	5.2795	5.5108	3.90949
si:ch1073-110a20.2	ENSDARG00000092806	-1.01817	0.0055707	4.92907	4.83169	4.92479	4.96433	3.87089	4.33457	3.72719	4.32476
CT025909.4	ENSDARG00000117578	-1.01797	0.046927	4.23182	4.22387	4.20054	4.27131	3.7723	2.95102	3.91571	3.00177
si:ch211-114c17.1	ENSDARG00000087994	-1.01759	4.52506e-12	7.97455	7.72825	8.22359	8.05517	6.89483	7.21277	6.85604	7.06952
c4b	ENSDARG00000038424	-1.01725	6.17415e-10	9.5591	9.84585	9.47272	9.13	8.63767	8.79195	8.51703	8.03139
si:ch211-171l17.14 ENSDARG00000101388	ENSDARG00000101388	-1.01692	0.00713079	5.13484	5.45871	4.92479	4.60963	4.20913	3.51927	4.54911	4.39518
ushbp1	ENSDARG00000089071	-1.01678	4.23207e-13	7.96559	7.77737	7.94348	8.06437	6.85924	7.03254	6.67213	7.17337
sema6d	ENSDARG00000002748	-1.01627	8.46848e-33	10.4974	10.643	10.8347	10.6	9.63041	9.61276	9.57356	9.72804
mxg	ENSDARG00000008019	-1.01617	0.0236501	5.28639	4.55956	4.26193	4.70681	4.41921	3.51927	3.62281	4.00266
CABZ01061498.1	ENSDARG00000111515	-1.01549	0.00991257	4.68899	4.78975	4.5838	4.79786	4.0499	3.80266	3.62281	4.09017
oprk1	ENSDARG00000006894	-1.01516	8.76777e-08	6.55905	6.80343	6.77476	6.75182	5.90811	5.53315	5.9161	5.61796
slc2a6	ENSDARG00000058731	-1.0147	0.000784849	6.46049	6.19672	5.88622	5.31195	5.34777	4.85231	5.42028	4.70344
si:dkey-261o4.9	ENSDARG00000102358	-1.01459	0.102325	3.73774	4.15946	3.48453	3.99169	2.78642	3.51927	2.75979	3.58732
si:dkey-45k15.1	ENSDARG00000061714	-1.01451	2.01744e-05	7.55226	7.63659	7.29142	6.55707	6.55266	6.02173	6.67213	6.02569
ghrb	ENSDARG00000007671	-1.01369	3.10262e-28	10.2861	10.3256	10.3169	10.4128	9.16534	9.19559	9.33631	9.56386
trpc4apb	ENSDARG00000020647	-1.01293	5.82633e-27	9.62173	9.61917	9.73467	9.41524	8.55853	8.64723	8.48016	8.72118
atp2a2a	ENSDARG00000029439	-1.01262	2.84384e-42	11.4459	11.4766	11.5836	11.5588	10.5339	10.3449	10.6466	10.4762
ccpg1	ENSDARG00000104126	-1.01196	2.46953e-14	7.96559	7.75029	7.95747	7.82561	6.82276	6.87323	7.07954	6.7716
ctss2.2	ENSDARG00000013771	-1.01179	1.24939e-07	8.76043	8.90831	8.08184	8.12716	7.52159	7.80892	7.33214	7.41285
CABZ01072950.1	ENSDARG00000114879	-1.01161	0.0348457	4.29039	3.94695	4.37738	4.50543	3.42824	3.35354	3.62281	3.70289
mmp13a ENSDARG00000114451	ENSDARG00000114451	-1.01124	0.000399911	5.52457	5.63486	5.67678	5.54006	4.41921	4.33457	4.94512	4.95728
CABZ01067169.1	ENSDARG00000117518	-1.01115	7.59917e-08	7.65612	7.32776	7.60744	7.89942	6.83502	6.07596	6.92351	6.55798
si:ch211-38m6.7	ENSDARG00000063129	-1.01088	0.03642	4.40083	3.86853	4.5349	4.39312	3.87089	3.51927	3.51029	3.32405
ubxn2a	ENSDARG00000087180	-1.01088	2.39562e-18	8.67234	8.80946	8.57453	8.80737	7.617	7.65711	7.60298	7.96349
si:ch73-361p23.3	ENSDARG00000087225	-1.01065	0.0476186	4.29039	4.02132	4.48428	3.82853	3.66648	3.35354	3.10797	3.70289
mtmr12	ENSDARG00000059817	-1.01064	4.99436e-30	9.50757	9.46615	9.55933	9.65024	8.49425	8.44058	8.70451	8.49535
traf3ip2l	ENSDARG00000091734	-1.01015	7.21318e-21	8.68058	8.77225	8.98047	8.80188	7.73295	7.94627	7.85416	7.73139
si:ch211-160b11.4	ENSDARG00000076122	-1.01001	0.000197272	6.31292	5.61097	6.16861	5.91021	4.86425	5.18397	4.85584	5.46265
atg2b	ENSDARG00000097650	-1.00963	2.52918e-12	7.63932	7.42	7.57152	7.71315	6.59654	6.52898	6.77312	6.47912
fstl3	ENSDARG00000025670	-1.00955	3.46307e-30	9.74985	9.78978	9.7032	9.81187	8.7325	8.69998	8.61891	8.96351
uxt	ENSDARG00000019339	-1.00901	8.25305e-11	7.69998	7.87586	7.66539	8.12716	6.88306	6.67667	6.68515	7.12238
zgc:174356 ENSDARG00000088263	ENSDARG00000088263	-1.00868	1.07643e-10	7.69998	7.42	7.78522	7.70141	6.81039	6.36443	6.87888	6.55798
tagapa	ENSDARG00000002353	-1.00857	7.66239e-06	6.43476	6.46001	6.3061	6.13638	5.04403	5.81407	5.42028	5.32512
krt17	ENSDARG00000094041	-1.00827	1.31899e-73	14.1004	14.0685	13.9645	14.0225	12.986	13.126	13.0019	13.0111
[truncated: 30,522 more rows]

## Sheet: Normalized expression
Normalized expression levels
User_ID	ensembl_ID	symbol	T1	T2	T3	T4	T5	T6	T7	T8
ENSDARG00000092191	ENSDARG00000092191	CR318588.1	11.671	12.6279	9.46947	11.1742	2.56871	3.66791	3.10797	3.32405
ENSDARG00000088251	ENSDARG00000088251	lgals17	10.2123	11.225	10.4969	8.97281	2.3122	2.39075	2	2.80887
ENSDARG00000004952	ENSDARG00000004952	rsad2	11.2892	12.3105	12.2071	10.3947	4.0499	4.14465	4.23184	3.58732
ENSDARG00000086374	ENSDARG00000086374	isg15	11.2634	11.7922	10.4165	9.85226	3.7723	2.95102	3.38823	3.58732
ENSDARG00000069566	ENSDARG00000069566	mucms1	10.2717	10.6356	10.1279	9.80366	2.3122	2.95102	3.10797	2.80887
ENSDARG00000039243	ENSDARG00000039243	zgc:152791	10.358	11.0765	8.86651	7.67763	2.56871	2	2.54811	2.80887
ENSDARG00000070132	ENSDARG00000070132	aste1a	9.59439	10.5752	9.96208	8.6574	3.14273	2.69791	2.54811	2.32264
ENSDARG00000104540	ENSDARG00000104540	cyp2aa8	2.47424	2.2678	3.26222	2	9.13838	10.1247	9.08205	9.4752
ENSDARG00000043584	ENSDARG00000043584	ifit15	11.2829	11.9834	11.5532	10.2409	3.7723	4.50237	4.71061	4.39518
ENSDARG00000071012	ENSDARG00000071012	ifit14	10.2825	11.1332	10.8175	9.54246	3.42824	3.51927	4.491	4.09017
ENSDARG00000057173	ENSDARG00000057173	ifit8	9.09209	9.90843	8.52844	7.13024	2.3122	2.39075	2.29993	2
ENSDARG00000075785	ENSDARG00000075785	si:ch73-190m4.1	7.66721	9.42565	9.55627	7.18186	2.78642	2	2.29993	2
ENSDARG00000016527	ENSDARG00000016527	helz2	11.0245	12.032	11.734	10.3819	5.50953	5.53315	4.80904	4.58791
ENSDARG00000103551	ENSDARG00000103551	rnf213b	9.91947	10.6386	10.2168	8.62668	4.0499	3.80266	3.51029	3.46169
ENSDARG00000010729	ENSDARG00000010729	CABZ01073795.1	9.85059	10.0462	8.30605	5.86882	3.29254	2	3.2549	2.80887
ENSDARG00000031359	ENSDARG00000031359	cmpk2	8.68331	9.48763	8.74815	7.0767	2.3122	2	3.10797	2.80887
ENSDARG00000004953	ENSDARG00000004953	mxb	9.53053	10.18	7.90552	5.48632	2.56871	3.51927	2	3.17189
ENSDARG00000102175	ENSDARG00000102175	hamp	8.5368	8.60398	8.68792	8.09161	2	2.95102	2.54811	2.32264
ENSDARG00000014427	ENSDARG00000014427	mxe	9.01388	9.98011	9.15646	7.47183	2.56871	2.69791	3.91571	3.17189
ENSDARG00000093347	ENSDARG00000093347	si:ch211-239f4.6	8.03574	8.33178	7.94816	7.51272	2	2	2.29993	2
ENSDARG00000096311	ENSDARG00000096311	si:dkey-211g8.8	9.04184	9.58892	7.0776	6.50397	2.56871	2.39075	2.54811	2.32264
ENSDARG00000099101	ENSDARG00000099101	gch2	5.16645	5.25802	5.16868	5.37245	11.1844	11.1836	10.7823	11.3113
ENSDARG00000074754	ENSDARG00000074754	si:dkey-188i13.9	8.80379	9.42565	7.6367	7.31112	2.78642	2.69791	2.75979	2
ENSDARG00000021688	ENSDARG00000021688	mxa	8.38047	9.23762	7.72655	5.86882	2	2.69791	2.75979	2
ENSDARG00000089463	ENSDARG00000089463	dhx58	10.5036	11.3229	10.5963	9.04892	4.91134	4.72234	4.85584	5.17307
ENSDARG00000007467	ENSDARG00000007467	ifit10	8.30437	8.75873	7.79044	5.59187	2.56871	2.39075	2.29993	2
ENSDARG00000029720	ENSDARG00000029720	si:dkeyp-9d4.2	8.3185	8.42719	7.5096	5.54006	2	2	2.54811	2
ENSDARG00000091730	ENSDARG00000091730	gig2l	8.30081	8.43061	6.3206	3.43358	2	2	2	2
ENSDARG00000102207	ENSDARG00000102207	zgc:86738	2.47424	2.2678	2	2.51126	7.42754	7.90941	7.5961	7.40434
ENSDARG00000074052	ENSDARG00000074052	si:ch211-281g13.5	7.05756	8.16135	7.77473	4.79786	2	2	2	2
ENSDARG00000095522	ENSDARG00000095522	si:dkey-71b5.3	7.29058	7.29066	7.35619	7.14765	2	2	2	2
ENSDARG00000117508	ENSDARG00000117508	CU459056.2	7.55226	8.16135	7.61922	6.23743	2	2.95102	2	2.32264
ENSDARG00000087575	ENSDARG00000087575	zmp:0000000912	8.23524	9.06596	7.30607	6.53076	3.29254	3.16627	2.29993	2.58614
ENSDARG00000076182	ENSDARG00000076182	stat1b	10.7094	11.6951	10.7306	9.29927	5.68238	5.93636	5.59598	5.21261
ENSDARG00000105183	ENSDARG00000105183	CT009487.2	9.29342	9.42394	9.35792	9.27966	4.20913	3.80266	4.54911	4.32476
ENSDARG00000056804	ENSDARG00000056804	si:dkey-40g16.6	8.21649	9.01909	7.89587	4.60963	2.56871	3.66791	2.54811	3.00177
ENSDARG00000036833	ENSDARG00000036833	upp2	9.25166	8.81208	9.03424	9.02556	3.87089	3.51927	4.23184	4.25072
ENSDARG00000098204	ENSDARG00000098204	CU984600.2	11.4989	12.4161	11.4395	10.096	6.66684	6.46945	6.15939	6.39569
ENSDARG00000073994	ENSDARG00000073994	si:ch211-276k2.1	7.4723	8.24521	5.8467	4.96433	2	2	2	2
ENSDARG00000100280	ENSDARG00000100280	znfx1	10.7168	11.4654	10.7562	9.29146	5.3816	5.60867	6.0225	5.95751
ENSDARG00000100904	ENSDARG00000100904	CABZ01109021.1	10.2236	11.0283	9.63523	8.37645	5.12617	4.42091	5.22017	5.88594
ENSDARG00000071543	ENSDARG00000071543	si:dkey-42i9.7	7.8241	8.49401	6.50963	5.24881	2.78642	2.69791	2	2.58614
ENSDARG00000093054	ENSDARG00000093054	BX548073.3	7.73203	7.66006	7.79564	7.83639	3.14273	2.69791	2.54811	3.32405
ENSDARG00000053387	ENSDARG00000053387	CU207281.1	7.38766	7.72825	6.65401	5.18278	2	2.39075	2	2
ENSDARG00000101393	ENSDARG00000101393	si:dkey-31g6.6	4.40083	4.28553	4.5349	4.39312	9.13838	9.63099	8.97216	9.07229
ENSDARG00000016391	ENSDARG00000016391	calcoco1b	11.5008	11.4737	11.4691	11.5531	6.492	5.87651	7.44358	7.26084
ENSDARG00000100504	ENSDARG00000100504	ppp1r27b	9.34786	9.04606	8.96209	8.82371	4.20913	3.80266	4.94512	4.46233
ENSDARG00000043173	ENSDARG00000043173	cela1.3	7.83889	7.32776	7.57757	8.10058	2.56871	2.69791	3.38823	3.46169
ENSDARG00000040277	ENSDARG00000040277	fbxo32	11.3826	11.5206	11.4913	11.5133	6.70742	6.52898	7.07954	6.93416
ENSDARG00000045661	ENSDARG00000045661	irf7	10.5804	11.0096	10.1575	8.6574	5.81212	5.84563	5.56814	5.32512
ENSDARG00000094719	ENSDARG00000094719	CR318588.3	14.3642	14.9466	13.547	13.6868	9.43074	9.45033	9.75427	9.71433
ENSDARG00000091918	ENSDARG00000091918	BX548073.1	7.39435	7.32776	7.03427	7.40099	2.97555	2.69791	2.54811	2.58614
ENSDARG00000038646	ENSDARG00000038646	ftr11	7.59934	8.18581	6.61925	4.39312	2.3122	2.95102	2.94436	2.32264
ENSDARG00000078389	ENSDARG00000078389	ifi46	9.16433	9.72588	8.38405	7.64121	4.60254	4.14465	4.30112	4.25072
ENSDARG00000075803	ENSDARG00000075803	slc41a2a	3.97045	3.78561	2.48503	3.18642	7.84634	7.87923	7.93267	7.56571
ENSDARG00000018587	ENSDARG00000018587	zgc:152658	6.81983	7.81966	6.64251	5.73698	2.78642	2	2.75979	2
ENSDARG00000017489	ENSDARG00000017489	ifi45	9.34786	10.065	9.2139	7.35675	4.0499	4.57948	4.90117	5.58821
ENSDARG00000069189	ENSDARG00000069189	si:dkey-242h9.3	7.55823	6.28993	6.63093	6.70554	2	2.69791	2.94436	2
ENSDARG00000079703	ENSDARG00000079703	si:dkey-18p12.4	6.6288	6.37747	6.55938	5.78227	2	2	2	2
ENSDARG00000103019	ENSDARG00000103019	gstp2	6.92522	7.02748	7.14432	6.92339	11.2523	11.5102	11.2142	11.2738
ENSDARG00000087911	ENSDARG00000087911	psme4a	12.7901	12.7775	12.6625	12.7259	8.47479	8.44058	8.72041	8.37854
ENSDARG00000092259	ENSDARG00000092259	si:dkey-211g8.5	7.16319	7.66006	5.16868	4.96433	2.3122	2.39075	2	2.80887
ENSDARG00000092801	ENSDARG00000092801	CR855277.2	6.32698	6.33436	6.06908	6.17086	2	2	2	2
ENSDARG00000096577	ENSDARG00000096577	adgre9	7.12347	7.22922	7.47761	7.0211	3.14273	3.80266	2.54811	2.80887
ENSDARG00000068939	ENSDARG00000068939	xaf1	8.41378	9.24346	8.18845	7.55248	4.60254	3.92589	4.00147	4.64683
ENSDARG00000042221	ENSDARG00000042221	mthfd1l	5.57255	5.85419	5.29153	5.48632	9.67543	10.0605	9.60643	9.41926
ENSDARG00000056065	ENSDARG00000056065	mov10b.2	7.88237	8.70333	7.99411	6.94347	3.55227	4.03941	3.72719	4.00266
ENSDARG00000042894	ENSDARG00000042894	tyms	5.39713	5.4317	5.20039	4.8835	9.0438	9.55665	9.13281	9.54462
ENSDARG00000052396	ENSDARG00000052396	pkz	7.95658	8.76686	7.96672	7.05841	4.0499	3.92589	3.51029	4.25072
ENSDARG00000007221	ENSDARG00000007221	pbk	3.73774	4.60863	3.92497	4.13827	8.04417	8.31092	8.04296	8.2275
ENSDARG00000012366	ENSDARG00000012366	fbp2	6.94358	5.16266	6.39099	6.53076	10.4546	10.0789	9.65851	10.5192
ENSDARG00000092725	ENSDARG00000092725	si:dkey-188i13.8	6.55905	6.7822	6.50963	5.37245	2.78642	2	2.29993	2.32264
ENSDARG00000087873	ENSDARG00000087873	eevs	3.73774	5.3761	3.26222	3.82853	7.87037	7.96075	7.93811	7.97503
ENSDARG00000040278	ENSDARG00000040278	klhl38b	11.0779	11.1311	11.2394	11.2243	7.06066	6.99081	7.32384	7.16331
ENSDARG00000074546	ENSDARG00000074546	si:ch211-213a13.2 ENSDARG00000074546	8.69961	8.53267	8.55013	8.20408	6.41239	2.39075	5.77711	6.70384
ENSDARG00000078069	ENSDARG00000078069	rrm2 ENSDARG00000078069	6.31292	5.91398	6.3061	5.73698	9.88605	10.115	10.0556	10.1747
ENSDARG00000007199	ENSDARG00000007199	CR846090.1	5.42353	7.62471	4.96226	2.88798	2	2	2	2
ENSDARG00000099889	ENSDARG00000099889	dusp27	13.344	13.1739	13.0408	13.0644	9.07257	8.99558	9.30503	9.27498
ENSDARG00000110960	ENSDARG00000110960	BX769173.1	6.25529	7.12346	5.76424	4.50543	2.3122	2	2.29993	2
ENSDARG00000114992	ENSDARG00000114992	BX769173.3	6.17985	6.74976	5.45816	5.11357	2	2	2	2
ENSDARG00000075389	ENSDARG00000075389	si:ch211-281g13.4	8.01418	8.71738	7.29142	5.64187	2.97555	4.85231	3.91571	3.90949
ENSDARG00000098581	ENSDARG00000098581	CR457444.2	2.25652	2.49358	2.9993	2	6.68049	6.27453	5.80123	6.57325
ENSDARG00000042440	ENSDARG00000042440	p2rx7	3.55873	3.01425	2.48503	2	6.69402	6.07596	6.71084	6.93416
ENSDARG00000117679	ENSDARG00000117679	BX548073.11	6.87827	6.91493	7.04304	7.03988	2.3122	3.80266	2.94436	3.46169
ENSDARG00000096562	ENSDARG00000096562	wu:fj29h11	12.3601	13.2257	12.4826	11.4454	8.66197	8.4763	8.87041	8.3027
ENSDARG00000075963	ENSDARG00000075963	mhc1uba	2	2	2	2	6.08283	5.87651	6.14061	5.46265
ENSDARG00000096990	ENSDARG00000096990	si:ch1073-340i21.2	2.66337	2.68877	2	2.51126	6.98563	4.65268	6.74853	6.15309
ENSDARG00000077487	ENSDARG00000077487	spsb3b	9.4283	9.38749	9.36843	9.23962	5.31312	5.53315	5.72764	5.28858
ENSDARG00000057323	ENSDARG00000057323	e2f8	5.34282	5.8744	5.06916	5.04088	9.16047	9.28751	9.10402	9.20564
ENSDARG00000078731	ENSDARG00000078731	si:dkey-85k7.12	8.38047	7.78272	6.9896	5.24881	3.29254	4.33457	3.91571	3.17189
ENSDARG00000102798	ENSDARG00000102798	mcm2	7.65612	7.82486	7.09457	6.88237	11.1176	11.0366	11.2243	11.3119
ENSDARG00000101037	ENSDARG00000101037	asf1ba	4.23182	4.87245	4.13642	4.50543	8.16081	8.07167	8.33078	8.47111
ENSDARG00000015998	ENSDARG00000015998	wdhd1	5.42353	5.4317	5.32067	4.79786	8.97343	8.85921	9.09673	9.33444
ENSDARG00000096045	ENSDARG00000096045	si:ch73-263o4.4	3.65101	3.94695	3.67711	3.64453	7.67273	7.57476	7.53988	7.50331
ENSDARG00000087554	ENSDARG00000087554	cdk1	5.94485	6.00843	5.16868	6.02773	9.4508	9.62418	9.58922	9.71261
ENSDARG00000103277	ENSDARG00000103277	cyp24a1	11.8653	11.5821	11.7898	11.8999	7.63815	8.425	7.85416	7.95185
ENSDARG00000088078	ENSDARG00000088078	usp18	7.58186	8.51024	8.00313	6.68183	3.87089	4.50237	3.91571	3.70289
ENSDARG00000038066	ENSDARG00000038066	kpna2	6.3409	6.65949	6.26171	6.42048	10.0436	10.2523	10.2575	10.435
ENSDARG00000019507	ENSDARG00000019507	mcm5	7.171	7.39224	6.72112	6.86142	10.6998	10.8164	10.7989	11.085
ENSDARG00000059914	ENSDARG00000059914	sdr42e2	4.68899	4.70203	4.06932	4.50543	8.18017	8.57845	8.20989	8.21295
ENSDARG00000057683	ENSDARG00000057683	mcm6	7.37419	7.49369	6.97134	7.29558	10.9458	10.9968	11.0876	11.3255
ENSDARG00000053323	ENSDARG00000053323	zgc:112285	10.7966	10.9667	10.9776	11.0196	7.63114	7.61194	7.20233	6.37841
ENSDARG00000098803	ENSDARG00000098803	cyp2aa4	4.45303	4.70203	4.6311	3.82853	7.79076	8.71714	8.01745	8.02585
ENSDARG00000105643	ENSDARG00000105643	adgrg1 ENSDARG00000105643	8.46553	9.01227	8.37713	7.98909	4.0499	5.32499	4.491	5.28858
ENSDARG00000038666	ENSDARG00000038666	igfbp1b	11.654	11.2605	11.3219	11.587	7.67273	7.21277	7.79534	8.15324
ENSDARG00000075757	ENSDARG00000075757	gig2e	10.2123	11.0294	10.3033	8.88209	6.492	6.48957	6.19623	6.81077
ENSDARG00000052515	ENSDARG00000052515	calcoco2	11.8977	11.6493	11.3518	11.2527	7.67955	7.70951	7.8073	7.92235
ENSDARG00000057100	ENSDARG00000057100	zwilch	3.46014	4.02132	3.76455	3.82853	7.19993	7.54623	7.67652	7.6759
ENSDARG00000089432	ENSDARG00000089432	si:ch211-212k18.15	5.25733	6.9439	5.69915	3.82853	2	2	2	2
ENSDARG00000056473	ENSDARG00000056473	chaf1b	5.28639	5.61097	4.5838	5.11357	8.77449	8.78383	8.89022	8.98365
ENSDARG00000098004	ENSDARG00000098004	ftr91	5.72894	6.73878	6.18455	5.24881	2.56871	2.39075	2	2.32264
ENSDARG00000055753	ENSDARG00000055753	suv39h1b	4.89173	4.74656	4.84679	4.60963	8.51345	8.4354	8.6458	8.45058
ENSDARG00000069941	ENSDARG00000069941	tdp2a	6.19526	7.48715	5.92469	4.8835	2.56871	2.69791	2.29993	3.00177
ENSDARG00000095688	ENSDARG00000095688	zgc:162509 ENSDARG00000095688	6.9707	6.60006	2.2628	7.55248	8.5769	8.55954	7.20233	7.36978
ENSDARG00000096579	ENSDARG00000096579	si:dkey-9c18.3	5.49997	5.48523	5.98054	5.91021	2	2	2	2
ENSDARG00000056832	ENSDARG00000056832	exo1	3.65101	3.15304	2.67755	2.88798	6.66684	6.79456	6.77312	6.91031
ENSDARG00000069630	ENSDARG00000069630	tat	12.9506	12.5523	12.7886	12.9071	9.01445	9.0061	9.25134	9.03969
ENSDARG00000086112	ENSDARG00000086112	si:ch211-266i6.3	5.34282	5.72663	4.84679	5.54006	8.84289	9.15208	9.11849	9.10418
ENSDARG00000004713	ENSDARG00000004713	mad2l1	4.17079	4.55956	4.13642	4.39312	7.8219	8.09812	7.87134	8.28427
ENSDARG00000043035	ENSDARG00000043035	capn3b	3.73774	4.09204	3.67711	4.50543	7.63815	8.11764	7.39687	7.49532
ENSDARG00000025046	ENSDARG00000025046	AL935186.1	2.47424	3.27964	2.48503	2	6.23865	6.74521	4.54911	6.46281
ENSDARG00000074217	ENSDARG00000074217	si:dkey-188i13.6	8.61335	9.34106	8.01209	6.72887	4.60254	4.33457	4.85584	5.39552
ENSDARG00000093006	ENSDARG00000093006	rarres3	7.72674	8.60398	7.09457	6.26959	4.28261	3.92589	3.72719	3.90949
ENSDARG00000096317	ENSDARG00000096317	CU571254.1	7.59934	7.66586	6.53472	4.27131	3.14273	3.16627	3.62281	3.80989
ENSDARG00000104572	ENSDARG00000104572	si:dkey-35h6.1	7.38766	6.2748	7.4249	7.05841	10.6161	10.7197	10.5216	10.7057
ENSDARG00000104629	ENSDARG00000104629	SLC16A6	2.83056	2	2.48503	2.51126	5.53982	5.7488	6.84448	5.93405
ENSDARG00000098772	ENSDARG00000098772	gig2d	7.20945	7.42	5.32067	3.99169	2.78642	2.69791	3.62281	2.80887
ENSDARG00000075621	ENSDARG00000075621	birc5a	3.81955	4.55956	4.26193	2.51126	6.8712	7.39446	7.23811	7.47107
ENSDARG00000104765	ENSDARG00000104765	chek1	4.23182	4.09204	4.06932	3.43358	7.39478	7.63018	7.38096	7.81083
ENSDARG00000095532	ENSDARG00000095532	si:dkey-58f10.13	6.26992	6.65949	6.33496	4.70681	2.97555	2.39075	2.54811	2.32264
ENSDARG00000094578	ENSDARG00000094578	epsti1	7.07432	7.67165	6.60747	5.59187	2.97555	3.80266	3.38823	3.17189
ENSDARG00000043137	ENSDARG00000043137	cdca8	4.55209	4.70203	4.72128	4.39312	8.01213	8.31092	8.15947	8.19332
ENSDARG00000069917	ENSDARG00000069917	ska3	3.97045	4.40146	3.76455	2.88798	7.09165	7.41564	7.21136	7.27024
ENSDARG00000036239	ENSDARG00000036239	gatm	9.96624	9.87121	9.81623	10.4984	13.5953	13.3236	13.6068	13.8277
ENSDARG00000100552	ENSDARG00000100552	taco1 ENSDARG00000100552	7.40764	7.44724	7.5096	7.5655	3.14273	5.13372	3.91571	4.00266
ENSDARG00000077620	ENSDARG00000077620	cdca7a	6.19526	6.65949	6.06908	5.59187	9.54526	9.59893	9.64359	9.8443
ENSDARG00000099006	ENSDARG00000099006	CABZ01029938.1	8.21649	8.03691	7.60744	7.29558	6.31068	2.39075	5.59598	5.67569
ENSDARG00000014685	ENSDARG00000014685	esco2	5.54876	5.45871	5.45816	5.24881	8.87887	9.12661	8.9263	9.03694
ENSDARG00000053136	ENSDARG00000053136	b2m	8.46553	9.07254	7.45807	7.03988	4.76518	4.14465	4.491	5.32512
ENSDARG00000102245	ENSDARG00000102245	tk1	5.47494	6.09707	5.53478	6.362	9.4267	9.1802	9.37498	9.57717
ENSDARG00000117321	ENSDARG00000117321	CZQB01066256.1	2.47424	3.50372	3.26222	3.18642	6.53773	6.54829	6.41517	6.95762
ENSDARG00000045815	ENSDARG00000045815	mcm10	3.65101	4.02132	3.48453	3.82853	7.19041	7.27204	7.26437	7.4464
ENSDARG00000010948	ENSDARG00000010948	kif11	6.57092	6.51253	6.52223	6.50397	9.90071	10.1327	10.1407	10.0736
ENSDARG00000054929	ENSDARG00000054929	zgc:110540	5.39713	5.58669	5.43169	5.69021	9.01175	8.96358	9.02687	9.2251
ENSDARG00000100678	ENSDARG00000100678	ifnphi4	5.03562	6.04454	6.10302	2.88798	2	2	2	2
ENSDARG00000078433	ENSDARG00000078433	spc25	4.29039	4.74656	4.26193	4.50543	7.63114	8.38796	7.66343	8.08564
ENSDARG00000058533	ENSDARG00000058533	pole	6.19526	6.40552	5.96217	5.86882	9.49977	9.70167	9.71196	9.56003
ENSDARG00000068006	ENSDARG00000068006	gck	5.13484	6.70533	6.39099	5.64187	9.07774	8.34995	9.71355	9.9059
ENSDARG00000040282	ENSDARG00000040282	zgc:92590	9.15056	8.56099	9.32234	8.71109	5.34777	4.42091	7.06965	6.0908
ENSDARG00000057738	ENSDARG00000057738	hells	5.99853	5.97139	5.80606	5.91021	9.20604	9.5803	9.42628	9.47723
ENSDARG00000113386	ENSDARG00000113386	LO018432.1	6.13261	6.91493	5.40473	3.99169	2.56871	2.69791	2.29993	2.32264
ENSDARG00000025043	ENSDARG00000025043	trip13	3.46014	3.69762	3.37765	3.43358	7.01827	6.88846	6.89017	7.11196
ENSDARG00000037961	ENSDARG00000037961	rcn3	5.7911	5.63486	5.20039	5.73698	8.90819	9.11371	9.13281	9.09363
ENSDARG00000075682	ENSDARG00000075682	orc6	3.81955	3.94695	3.48453	3.18642	7.15172	6.82654	7.02938	7.25138
ENSDARG00000104943	ENSDARG00000104943	mad2l1bp	2.98037	3.50372	2.48503	2.51126	6.37928	6.20323	6.24979	6.37841
ENSDARG00000051923	ENSDARG00000051923	ccnb1	5.47494	5.72663	5.60753	5.82619	8.98173	9.14892	9.20011	9.20319
ENSDARG00000093622	ENSDARG00000093622	spc24	3.97045	4.09204	4.67689	4.70681	7.7065	7.8484	7.85991	7.80438
ENSDARG00000026704	ENSDARG00000026704	ftr72	6.71684	7.33507	6.23134	5.98961	3.66648	2.95102	2.75979	3.46169
ENSDARG00000024204	ENSDARG00000024204	mcm3	6.88778	7.51958	6.99865	7.05841	10.4517	10.4805	10.5785	10.6944
ENSDARG00000017744	ENSDARG00000017744	smc2	6.96172	7.23705	6.87639	6.98281	10.2328	10.6543	10.4978	10.4329
ENSDARG00000091150	ENSDARG00000091150	mki67	8.42035	8.44081	8.12378	8.23699	11.6909	11.9534	11.8943	11.4001
ENSDARG00000011094	ENSDARG00000011094	ccna2	5.8507	6.11416	6.16861	6.02773	9.29306	9.59893	9.46075	9.56576
ENSDARG00000097181	ENSDARG00000097181	defbl3	6.03324	5.93337	6.23134	5.69021	2.97555	3.16627	2.29993	2
ENSDARG00000024488	ENSDARG00000024488	top2a	7.71074	7.77737	7.74279	8.01778	11.1369	11.3358	11.3332	11.1179
ENSDARG00000043004	ENSDARG00000043004	si:dkeyp-117h8.4	3.97045	3.86853	4.06932	3.99169	7.45163	7.49739	7.38894	7.23227
ENSDARG00000096380	ENSDARG00000096380	defbl2	5.87002	5.74869	5.90559	5.95046	2.56871	2	2.54811	2.80887
ENSDARG00000079233	ENSDARG00000079233	si:ch211-160f23.5	4.55209	4.4561	4.13642	4.39312	7.69308	7.83274	7.72144	7.85523
ENSDARG00000098716	ENSDARG00000098716	parp11	7.02344	7.28312	6.71015	5.64187	3.87089	2.69791	3.62281	3.58732
ENSDARG00000092222	ENSDARG00000092222	wu:fb64b08	6.17985	6.16426	4.99878	3.64453	2	2	2	3.00177
ENSDARG00000041490	ENSDARG00000041490	afp4 ENSDARG00000041490	2.47424	2	2.48503	2	5.3816	5.81407	5.82494	5.36075
ENSDARG00000018266	ENSDARG00000018266	mthfd1a	6.70612	6.21268	6.60747	6.10107	9.65482	9.93962	9.71514	9.77005
ENSDARG00000043249	ENSDARG00000043249	irf1b	9.81239	10.1821	9.80339	8.2451	7.02898	5.90675	6.12159	6.39569
ENSDARG00000034063	ENSDARG00000034063	unm_sa911	6.78969	7.02748	6.08615	5.91021	2.97555	3.51927	2.75979	3.46169
ENSDARG00000111120	ENSDARG00000111120	CABZ01000635.1	5.59596	6.52536	5.69915	5.91021	2.3122	2.69791	3.2549	2.32264
ENSDARG00000095298	ENSDARG00000095298	ftr73	6.87827	7.41311	6.36324	5.54006	3.14273	3.92589	2.94436	3.46169
ENSDARG00000053502	ENSDARG00000053502	cryaa	11.525	11.5531	11.7907	11.6722	9.2364	9.15208	8.43078	7.14299
ENSDARG00000098890	ENSDARG00000098890	cyp2aa9	3.81955	4.74656	4.26193	3.82853	7.11195	8.12409	7.17491	7.32538
ENSDARG00000100795	ENSDARG00000100795	timp4.3	9.81862	10.2012	9.41815	9.1774	6.44476	6.44905	6.04287	6.44632
ENSDARG00000117599	ENSDARG00000117599	CABZ01068842.1	5.98086	8.47759	6.2466	4.27131	2.97555	3.92589	3.91571	4.00266
ENSDARG00000114670	ENSDARG00000114670	ube2c ENSDARG00000114670	4.89173	4.78975	4.99878	5.31195	8.24134	8.39331	8.32248	8.41289
ENSDARG00000014017	ENSDARG00000014017	rrm1	7.86321	8.34993	8.06901	8.17889	11.4107	11.5225	11.4631	11.448
ENSDARG00000061468	ENSDARG00000061468	ncaph	5.52457	6.00843	5.69915	5.95046	9.10078	9.28175	9.04718	9.11986
ENSDARG00000073735	ENSDARG00000073735	ftr95	6.52288	7.21345	6.91513	5.54006	4.0499	2.39075	3.91571	3.46169
ENSDARG00000002304	ENSDARG00000002304	gins2	3.46014	3.50372	3.67711	3.82853	6.7207	7.26038	6.82109	6.96921
ENSDARG00000026224	ENSDARG00000026224	fanci	4.8534	5.0954	4.32081	5.04088	8.00672	8.09155	8.19176	8.26559
ENSDARG00000091271	ENSDARG00000091271	cenpt	4.34666	4.50876	4.48428	4.39312	7.69981	7.59347	7.77113	7.98648
ENSDARG00000096564	ENSDARG00000096564	CU915827.1	6.55905	7.13187	6.3206	5.73698	3.42824	2.69791	3.38823	3.32405
ENSDARG00000060023	ENSDARG00000060023	ncapg2	5.16645	5.25802	5.16868	5.31195	8.2321	8.64723	8.57063	8.69699
ENSDARG00000089749	ENSDARG00000089749	aqp8b	2	2	2.2628	2	4.54398	5.645	5.56814	5.49508
ENSDARG00000078654	ENSDARG00000078654	tpx2	6.74851	7.05429	6.92465	6.84016	10.0515	10.1907	10.2651	10.2808
ENSDARG00000045863	ENSDARG00000045863	asb15b	6.85905	6.77147	7.29876	7.11261	3.66648	3.66791	3.82453	3.70289
ENSDARG00000089908	ENSDARG00000089908	DEPDC4	3.55873	3.78561	3.13674	3.82853	6.7469	6.64114	7.09913	6.91031
ENSDARG00000044491	ENSDARG00000044491	kif20a	5.8311	6.09707	5.8467	5.82619	9.11342	9.17089	9.19101	9.27731
ENSDARG00000008403	ENSDARG00000008403	phospho1	6.24051	6.13106	5.88622	5.73698	9.50169	8.90487	9.43786	9.19581
ENSDARG00000077090	ENSDARG00000077090	si:ch211-127b11.1	3.65101	2.86067	2.2628	3.18642	6.41239	6.15366	6.41517	5.67569
ENSDARG00000080152	ENSDARG00000080152	dre-mir-29b-1	5.99853	4.91208	5.16868	5.43051	2.3122	2	2	2.32264
ENSDARG00000058389	ENSDARG00000058389	ccl19a.1	8.90096	9.05494	8.16855	6.88237	5.12617	5.32499	6.14061	4.64683
ENSDARG00000005098	ENSDARG00000005098	zgc:86764	5.03562	5.31827	4.26193	4.70681	7.98487	7.93164	8.10724	8.12761
ENSDARG00000013022	ENSDARG00000013022	si:ch211-59h6.1	5.39713	5.61097	5.37725	5.64187	2	2	2.54811	2.58614
ENSDARG00000044807	ENSDARG00000044807	dck	5.06945	4.74656	4.88632	4.60963	7.88814	8.19318	7.84258	8.3027
ENSDARG00000063285	ENSDARG00000063285	ube2t	3.73774	3.60393	3.48453	3.82853	6.61088	6.81064	7.10882	7.03686
ENSDARG00000019907	ENSDARG00000019907	dscc1	4.10705	4.40146	4.5349	3.43358	7.19041	7.4571	7.27301	7.28885
ENSDARG00000035632	ENSDARG00000035632	ccl19a.2	6.42172	5.89433	5.16868	3.64453	2.3122	3.35354	2.29993	2
ENSDARG00000039616	ENSDARG00000039616	cenpk	4.04037	3.94695	3.67711	3.43358	6.75983	7.13827	6.92351	7.13272
ENSDARG00000045167	ENSDARG00000045167	dlgap5	6.42172	6.34888	6.20031	6.30106	9.49591	9.52533	9.64692	9.54074
ENSDARG00000070239	ENSDARG00000070239	knl1	6.01599	5.85419	6.10302	6.10107	9.11845	9.52533	9.24256	9.08033
ENSDARG00000096762	ENSDARG00000096762	si:dkey-61p9.11	7.05756	7.92512	7.0776	8.69933	4.13171	4.91316	4.54911	4.95728
ENSDARG00000027658	ENSDARG00000027658	irf10	7.1865	7.84035	7.16053	5.98961	3.87089	4.03941	3.82453	4.09017
ENSDARG00000087359	ENSDARG00000087359	c3a.2	7.23948	6.53808	6.50963	5.64187	9.4388	10.1052	9.46642	9.3164
ENSDARG00000074919	ENSDARG00000074919	BFSP1	10.0544	10.7028	10.3909	10.4899	8.13625	8.28237	7.51822	5.9806
ENSDARG00000102514	ENSDARG00000102514	BX323596.2	4.81402	5.70423	6.08615	3.99169	2	2	2.29993	2.32264
ENSDARG00000097530	ENSDARG00000097530	xkr5b	3.97045	4.34466	4.06932	3.82853	7.26482	7.01876	7.3071	7.39577
ENSDARG00000032264	ENSDARG00000032264	mybl2b	5.72894	6.11416	5.60753	5.69021	8.9426	9.05754	9.03452	8.8953
ENSDARG00000099194	ENSDARG00000099194	CABZ01058261.1	6.84934	6.89529	6.90554	7.49922	10.1407	10.2872	10.23	10.2251
ENSDARG00000077516	ENSDARG00000077516	recql4	4.45303	4.34466	4.5349	4.60963	7.49092	7.5558	7.67652	7.96927
ENSDARG00000110288	ENSDARG00000110288	CT583625.5	7.92919	8.04138	7.60152	6.81857	4.41921	3.66791	5.14679	5.17307
ENSDARG00000103760	ENSDARG00000103760	cfhl2	4.77353	5.06055	4.6311	4.27131	7.77175	8.16844	7.53988	7.86146
ENSDARG00000021086	ENSDARG00000021086	znf367	5.49997	5.3761	5.20039	4.96433	8.41477	8.07833	8.58459	8.61084
ENSDARG00000092033	ENSDARG00000092033	si:dkey-239h2.3	10.4257	10.1912	10.2293	10.3465	7.03962	7.11255	6.95609	7.3785
ENSDARG00000079059	ENSDARG00000079059	retreg1	9.48268	9.53758	9.34911	9.11238	6.29301	5.93636	6.36752	6.23217
ENSDARG00000074379	ENSDARG00000074379	knstrn	4.34666	4.34466	3.76455	4.8835	7.29177	7.80089	7.14696	7.52703
ENSDARG00000021572	ENSDARG00000021572	cgas	5.99853	7.17324	6.26171	3.82853	3.14273	3.51927	2.75979	3.32405
ENSDARG00000076093	ENSDARG00000076093	ftr76	6.06713	7.01843	6.44492	4.79786	3.29254	2.95102	3.10797	3.17189
ENSDARG00000033757	ENSDARG00000033757	ncaph2	5.37023	5.53685	4.92479	4.8835	8.11629	8.4611	8.28876	8.41713
ENSDARG00000054155	ENSDARG00000054155	pcna	9.1003	9.21006	8.87881	8.9432	12.0033	12.2362	12.158	12.3688
ENSDARG00000014041	ENSDARG00000014041	smarcad1a	6.19526	6.74976	6.1197	6.10107	9.30854	9.53504	9.36288	9.53295
ENSDARG00000058471	ENSDARG00000058471	plk1	6.84934	6.6478	6.84665	6.44885	9.76629	9.93779	9.86137	9.86151
ENSDARG00000061274	ENSDARG00000061274	lss	3.73774	3.39603	3.84699	4.27131	6.41239	6.25115	7.54703	7.19327
ENSDARG00000075619	ENSDARG00000075619	cenpo	3.35431	2.86067	2.48503	2.51126	5.86091	6.07596	5.67641	6.04772
ENSDARG00000015460	ENSDARG00000015460	racgap1	5.70761	5.79182	5.69915	6.33185	9.00091	8.86307	9.09186	9.09098
ENSDARG00000023002	ENSDARG00000023002	dtl	4.17079	4.50876	4.43182	3.99169	7.58105	7.16353	7.39687	7.48728
ENSDARG00000004937	ENSDARG00000004937	skp2	4.45303	4.50876	3.84699	3.64453	7.01827	7.23677	7.05969	7.51916
ENSDARG00000037640	ENSDARG00000037640	aurkb	5.39713	5.51127	5.13627	5.54006	8.50196	8.36092	8.5024	8.7584
ENSDARG00000078052	ENSDARG00000078052	emilin3a	2.98037	3.78561	3.99895	3.99169	6.59654	7.23677	6.64574	6.54255
ENSDARG00000034624	ENSDARG00000034624	nuf2	5.34282	5.48523	5.43169	5.43051	8.5058	8.71287	8.52429	8.47923
ENSDARG00000068175	ENSDARG00000068175	ing5b	3.35431	3.94695	3.84699	3.82853	6.89483	6.91845	6.87888	6.7583
ENSDARG00000100741	ENSDARG00000100741	cdc20	5.37023	6.09707	5.45816	5.59187	8.65507	8.77975	8.78532	8.73143
ENSDARG00000088130	ENSDARG00000088130	si:dkey-30c15.10	5.8311	5.99003	5.40473	5.73698	8.80286	8.86692	8.86756	8.90136
ENSDARG00000077029	ENSDARG00000077029	bub1	6.24051	6.44658	5.60753	6.60828	9.36037	9.21686	9.35272	9.30043
ENSDARG00000076257	ENSDARG00000076257	si:ch211-285c6.1	5.28639	5.40416	6.0518	4.50543	2.3122	2	2.54811	2.32264
ENSDARG00000045089	ENSDARG00000045089	si:ch211-270n8.1	4.29039	3.78561	4.5838	3.64453	7.02898	7.64819	6.82109	6.99211
ENSDARG00000068621	ENSDARG00000068621	si:ch211-181d7.3	9.59002	9.66918	9.36843	9.23148	6.46068	6.10233	6.24979	6.67583
ENSDARG00000026454	ENSDARG00000026454	mis12	4.55209	4.74656	4.26193	4.79786	7.65208	7.72656	7.63687	7.74494
ENSDARG00000014803	ENSDARG00000014803	cryba1l2	10.2142	10.2866	10.1655	10.3083	7.75893	7.80089	7.48139	6.11186
ENSDARG00000095282	ENSDARG00000095282	BX950187.1	5.99853	6.16426	5.37725	4.70681	2	2.39075	3.10797	3.00177
ENSDARG00000103996	ENSDARG00000103996	spdl1	4.59918	4.74656	4.88632	4.96433	7.659	8.13051	7.87134	7.91037
ENSDARG00000041411	ENSDARG00000041411	rad51	4.81402	4.78975	4.80616	4.13827	7.53669	7.69225	7.6895	7.91037
ENSDARG00000074927	ENSDARG00000074927	bub1bb	4.50341	5.02484	5.40473	5.59187	8.24134	8.13051	8.20538	8.12761
ENSDARG00000001303	ENSDARG00000001303	psmb8a	5.44947	5.99003	5.23141	3.82853	2	2	2.75979	2.32264
ENSDARG00000061385	ENSDARG00000061385	haus3	4.59918	4.40146	4.32081	4.70681	7.36125	7.87923	7.58225	7.51916
ENSDARG00000017038	ENSDARG00000017038	zgc:152670	5.10252	5.77042	5.1031	4.39312	2	2	2	2.32264
ENSDARG00000036139	ENSDARG00000036139	lctla	10.4371	10.5713	10.5896	10.6094	8.08582	8.33335	7.32384	6.66161
ENSDARG00000100918	ENSDARG00000100918	prc1a	5.39713	6.07977	5.0344	5.59187	8.49425	8.50129	8.59152	8.69001
ENSDARG00000037997	ENSDARG00000037997	tubb5	9.54413	9.65903	9.76679	10.1531	12.8683	12.8037	12.8758	12.8683
ENSDARG00000040041	ENSDARG00000040041	mcm4	8.20892	8.37497	7.85661	7.80381	11.0691	11.0263	11.1651	11.2443
ENSDARG00000024815	ENSDARG00000024815	ogfrl2	9.52444	10.3256	8.71286	7.96964	6.36243	6.46945	6.15939	6.27014
ENSDARG00000005462	ENSDARG00000005462	kif4	6.2105	6.7822	6.37718	6.60828	9.45478	9.54228	9.65355	9.58472
ENSDARG00000092290	ENSDARG00000092290	si:dkeyp-26a9.2	4.55209	4.50876	4.67689	4.27131	7.52159	7.76833	7.48883	7.50331
ENSDARG00000075626	ENSDARG00000075626	zgc:172090	7.37419	7.34234	5.94355	4.8835	3.29254	3.51927	3.82453	4.32476
ENSDARG00000062152	ENSDARG00000062152	chaf1a	7.62801	7.95863	7.58959	7.74782	10.6982	10.7523	10.8972	10.8467
ENSDARG00000036787	ENSDARG00000036787	tap2a	5.8311	5.85419	5.8467	4.13827	2.56871	2.95102	2.75979	2
ENSDARG00000012073	ENSDARG00000012073	kif15	6.5471	6.46001	6.3206	6.33185	9.41653	9.4808	9.53812	9.50735
ENSDARG00000058292	ENSDARG00000058292	sephs1	6.66244	6.53808	6.36324	6.362	9.50362	9.46055	9.5237	9.70049
ENSDARG00000016044	ENSDARG00000016044	gins4	4.64479	4.98822	4.76434	4.13827	7.18084	7.60274	7.74028	8.04788
ENSDARG00000071294	ENSDARG00000071294	tonsl	4.55209	4.70203	4.72128	4.60963	7.73949	7.71806	7.71511	7.69696
ENSDARG00000039020	ENSDARG00000039020	fbxo5	4.68899	4.15946	3.84699	4.70681	7.30946	7.35113	7.23811	7.59592
ENSDARG00000079946	ENSDARG00000079946	sqlea	3.97045	4.78975	4.26193	4.13827	6.89483	6.88846	7.95433	7.32538
ENSDARG00000098529	ENSDARG00000098529	ccne2	5.68596	5.4317	5.34924	5.64187	8.35215	8.75918	8.49872	8.70395
ENSDARG00000062943	ENSDARG00000062943	taco1 ENSDARG00000062943	5.31489	4.98822	5.20039	4.96433	8.04944	8.27079	8.23666	8.13277
ENSDARG00000092730	ENSDARG00000092730	enam	5.98086	6.43302	6.76419	6.23743	9.24562	9.25556	9.5524	9.48734
ENSDARG00000094899	ENSDARG00000094899	si:ch1073-143l10.2	3.97045	3.94695	4.13642	4.70681	7.2281	7.13827	7.16565	7.35218
ENSDARG00000058968	ENSDARG00000058968	haus1	3.35431	3.78561	3.37765	3.99169	6.63913	6.65902	6.54937	6.79783
ENSDARG00000098650	ENSDARG00000098650	iqgap3	6.66244	6.84498	6.55938	7.31112	9.85176	9.73576	9.86994	10.0356
ENSDARG00000104114	ENSDARG00000104114	kmt5ab	4.45303	4.70203	4.48428	4.27131	7.31822	7.58415	7.63687	7.55036
ENSDARG00000096554	ENSDARG00000096554	si:dkey-25o16.4	5.77068	6.19672	6.06908	6.26959	9.05957	9.23187	9.21589	8.95771
ENSDARG00000105562	ENSDARG00000105562	si:dkey-23i12.7	6.52288	7.06312	7.15245	4.8835	3.55227	3.35354	3.62281	4.17268
ENSDARG00000044691	ENSDARG00000044691	ppp1r3b	4.73188	4.78975	4.5838	4.79786	7.80953	7.63018	7.7465	7.89222
ENSDARG00000003200	ENSDARG00000003200	foxm1	5.31489	4.74656	4.99878	4.79786	7.91727	8.16219	7.95433	7.94012
ENSDARG00000105364	ENSDARG00000105364	si:ch73-223f5.1	7.08263	7.71711	7.79044	5.91021	4.0499	4.03941	4.23184	4.95728
ENSDARG00000007971	ENSDARG00000007971	cks1b	4.34666	5.12942	4.67689	4.13827	7.51398	7.61194	7.5961	7.55036
ENSDARG00000099364	ENSDARG00000099364	BX511034.5	5.00097	4.98822	4.72128	5.37245	2	2	2	2
ENSDARG00000014943	ENSDARG00000014943	kif23	6.17985	6.16426	6.53472	6.30106	9.2084	9.28463	9.38299	9.41291
ENSDARG00000070656	ENSDARG00000070656	si:ch211-69g19.2	6.55905	6.60006	6.47115	6.60828	9.48428	9.4933	9.61836	9.75004
ENSDARG00000012485	ENSDARG00000012485	aurka	4.23182	4.70203	4.32081	4.50543	7.45958	7.51713	7.35676	7.50331
ENSDARG00000001313	ENSDARG00000001313	g2e3	4.8534	5.40416	5.23141	5.59187	8.2321	8.22952	8.37162	8.26559
ENSDARG00000044280	ENSDARG00000044280	opn1mw2	12.2087	12.3033	12.314	12.2878	9.14578	9.2408	9.47394	9.15833
ENSDARG00000005023	ENSDARG00000005023	fkbp9	7.03205	6.62413	6.68796	6.96327	9.76948	9.89318	9.70399	9.98224
ENSDARG00000002403	ENSDARG00000002403	nusap1	6.6401	7.18946	6.6991	6.79667	9.67031	9.89129	9.87705	9.90891
ENSDARG00000025607	ENSDARG00000025607	ifnphi1	5.52457	6.19672	6.23134	4.13827	2.78642	2.69791	2.29993	3.46169
ENSDARG00000009942	ENSDARG00000009942	cdc6	5.34282	5.56198	5.16868	5.69021	8.30444	8.39331	8.42303	8.64736
ENSDARG00000103754	ENSDARG00000103754	aspm	6.93443	6.90514	6.91513	7.16486	9.89779	10.2669	10.0693	9.67241
ENSDARG00000005454	ENSDARG00000005454	tacc3	6.46049	6.53808	6.79567	6.77442	9.44681	9.81562	9.66838	9.64738
ENSDARG00000053448	ENSDARG00000053448	si:ch211-251f6.6	5.25733	5.12942	5.45816	5.31195	8.62006	8.05151	7.81916	8.55425
ENSDARG00000001558	ENSDARG00000001558	kifc1	6.51061	6.65949	6.47115	6.44885	9.37304	9.60586	9.59268	9.55619
ENSDARG00000089873	ENSDARG00000089873	socs1b	5.61899	5.93337	5.8666	2.51126	2.56871	2.39075	3.2549	3.00177
ENSDARG00000009673	ENSDARG00000009673	si:ch211-197g15.6 ENSDARG00000009673	5.7911	6.73878	5.50969	4.79786	2.78642	2.69791	2.75979	3.32405
ENSDARG00000100019	ENSDARG00000100019	arhgap11a	4.96547	5.40416	4.76434	4.96433	8.06515	7.93164	8.06802	7.97503
ENSDARG00000005058	ENSDARG00000005058	ncapd2	7.1315	7.25257	6.84665	6.94347	10.0007	9.95055	10.1815	10.0092
ENSDARG00000087188	ENSDARG00000087188	nfil3-6	11.6986	11.8247	11.7979	11.5782	8.58054	8.75503	9.11128	8.53098
ENSDARG00000005616	ENSDARG00000005616	bfb	8.03574	7.75029	8.06471	8.02722	5.00114	4.65268	5.22017	5.09059
ENSDARG00000038882	ENSDARG00000038882	smc4	7.49738	7.77737	7.59557	7.60385	10.5901	10.7036	10.595	10.5533
ENSDARG00000075697	ENSDARG00000075697	si:ch73-380l3.2 ENSDARG00000075697	8.13495	7.97743	8.19633	8.00828	4.86425	4.85231	5.77711	5.04751
ENSDARG00000004169	ENSDARG00000004169	stmn1a	7.14743	7.35678	7.40463	7.44391	10.137	10.3884	10.2749	10.4711
ENSDARG00000004199	ENSDARG00000004199	spam1	4.23182	4.09204	3.99895	3.64453	6.58206	7.52689	6.72351	6.82359
ENSDARG00000005993	ENSDARG00000005993	prc1b	4.81402	5.4317	4.96226	4.96433	7.746	8.2054	7.90511	8.12761
ENSDARG00000093602	ENSDARG00000093602	si:ch211-93g21.1	5.64166	4.98822	5.43169	5.86882	2.3122	3.16627	2	3.00177
ENSDARG00000079544	ENSDARG00000079544	si:ch1073-464p5.5	12.3459	12.2219	12.6597	12.4382	9.41653	9.54948	9.47768	9.35446
ENSDARG00000079553	ENSDARG00000079553	cd83	6.55905	7.77199	7.58359	5.18278	4.20913	4.14465	4.15906	4.25072
ENSDARG00000093640	ENSDARG00000093640	ugt5a2	4.68899	5.0954	4.99878	4.96433	8.34359	7.32897	7.93267	7.79138
ENSDARG00000087012	ENSDARG00000087012	BX004816.2	5.90792	6.00843	3.48453	3.82853	2.3122	2.39075	2.75979	2
ENSDARG00000096978	ENSDARG00000096978	CU972512.1	4.23182	3.50372	3.37765	3.43358	6.23865	6.88846	6.56353	6.46281
ENSDARG00000100942	ENSDARG00000100942	zgc:194655	5.72894	5.61097	4.80616	3.82853	2	2	2.75979	2.32264
ENSDARG00000100660	ENSDARG00000100660	si:ch73-252i11.1	10.0116	10.9655	10.1124	9.41524	7.52916	7.00485	7.39687	7.2129
ENSDARG00000101322	ENSDARG00000101322	tfr1a	6.24051	6.40552	6.41821	6.23743	9.2975	9.31595	9.38897	9.09891
ENSDARG00000063385	ENSDARG00000063385	cenpe	6.81983	7.14024	6.66541	7.0211	9.81508	9.89507	9.95436	9.75339
ENSDARG00000002479	ENSDARG00000002479	ercc6l	5.99853	6.13106	6.18455	6.362	9.01445	9.26434	9.17956	9.00069
ENSDARG00000103351	ENSDARG00000103351	FP102192.2	4.40083	7.9007	6.97134	2.88798	6.492	6.32018	6.28441	6.44632
ENSDARG00000097924	ENSDARG00000097924	CU464134.1	5.70761	5.28846	6.0518	6.20453	3.87089	2.39075	3.2549	2.58614
ENSDARG00000001767	ENSDARG00000001767	slc29a2	5.7911	6.67109	6.10302	6.26959	8.94543	9.23187	9.04718	9.23234
ENSDARG00000079614	ENSDARG00000079614	ftr34	6.68445	7.57001	6.78525	5.64187	4.0499	3.16627	4.54911	4.17268
ENSDARG00000077822	ENSDARG00000077822	si:dkey-6i22.5	3.55873	4.74656	4.13642	3.99169	6.82276	7.03254	6.63236	7.36978
ENSDARG00000075354	ENSDARG00000075354	espl1	5.92651	6.11416	6.18455	6.17086	8.98173	9.07761	9.05472	9.04243
ENSDARG00000105405	ENSDARG00000105405	loc564481	5.25733	5.45871	5.34924	4.96433	2	2	2.94436	2.58614
ENSDARG00000092651	ENSDARG00000092651	si:dkey-57a22.11	3.65101	4.40146	4.32081	4.13827	7.09165	7.13827	7.17491	6.70384
ENSDARG00000013476	ENSDARG00000013476	arhgef39	4.10705	4.34466	3.76455	3.64453	6.66684	6.94783	6.78527	7.08025
ENSDARG00000070109	ENSDARG00000070109	ncapg	7.07432	7.22922	7.04304	6.72887	9.88458	9.93596	9.9902	9.94604
ENSDARG00000010571	ENSDARG00000010571	ezh2	6.5471	6.86532	6.66541	6.70554	9.59479	9.71241	9.60472	9.57528
ENSDARG00000040536	ENSDARG00000040536	ftr90 ENSDARG00000040536	5.10252	5.8337	5.26178	4.79786	2.78642	2.95102	2	2
ENSDARG00000040224	ENSDARG00000040224	krcp	6.14853	6.60006	5.98054	6.55707	9.13094	9.1234	9.2709	9.36327
ENSDARG00000029406	ENSDARG00000029406	h2ax	5.68596	5.72663	5.40473	5.98961	8.42292	8.38259	8.69489	8.89833
ENSDARG00000117089	ENSDARG00000117089	CKS2	4.55209	4.70203	4.84679	5.18278	7.49092	7.95353	7.56827	7.85523
ENSDARG00000071009	ENSDARG00000071009	kif20ba	5.57255	5.8744	5.53478	5.82619	8.49811	8.82795	8.60185	8.53488
ENSDARG00000102483	ENSDARG00000102483	numa1	6.9707	6.82436	6.43163	6.60828	9.49591	9.71241	9.74963	9.50536
ENSDARG00000040110	ENSDARG00000040110	kif20bb	5.25733	5.89433	5.88622	5.95046	8.59504	8.83583	8.65244	8.46703
ENSDARG00000052779	ENSDARG00000052779	zgc:153932 ENSDARG00000052779	5.74996	6.58788	4.88632	4.60963	8.4865	8.31656	8.01745	7.72457
ENSDARG00000067665	ENSDARG00000067665	fam167aa	5.87002	6.13106	6.29146	5.31195	3.14273	2.39075	3.2549	3.58732
ENSDARG00000038785	ENSDARG00000038785	abcf2a	7.17877	7.61873	7.27662	6.84016	10.1893	10.1968	10.1145	9.98367
ENSDARG00000026577	ENSDARG00000026577	cdk2	5.72894	5.68148	5.29153	5.91021	8.29115	8.58314	8.63577	8.66172
ENSDARG00000098646	ENSDARG00000098646	mthfd2	6.57092	7.09791	6.60747	6.17086	9.58574	9.46055	9.41265	9.45885
ENSDARG00000007624	ENSDARG00000007624	gins1	5.00097	4.70203	4.5349	4.8835	7.45163	8.02419	7.44358	7.69696
ENSDARG00000104654	ENSDARG00000104654	leap2	6.75892	6.694	6.72112	6.5829	9.45478	9.82555	9.57531	9.46909
ENSDARG00000093628	ENSDARG00000093628	s100a11	6.78969	7.02748	6.88618	6.81857	9.44881	10.0265	9.49442	10.0328
ENSDARG00000073799	ENSDARG00000073799	zgc:194210	6.97962	6.79286	6.94351	6.60828	3.7723	4.14465	4.08242	3.80989
ENSDARG00000076241	ENSDARG00000076241	txlnbb	13.0034	12.7874	12.9336	12.9434	9.87421	10.1612	10.0071	10.1081
ENSDARG00000037892	ENSDARG00000037892	psmc3ip	3.81955	3.69762	4.26193	3.99169	6.69402	7.03254	6.44609	6.99211
ENSDARG00000042000	ENSDARG00000042000	si:ch211-63o20.7	4.23182	3.69762	3.76455	3.64453	6.44476	6.69411	6.82109	6.79783
ENSDARG00000060917	ENSDARG00000060917	anln	6.83957	6.93431	6.63093	6.94347	9.62864	9.67117	9.83387	9.70223
ENSDARG00000103409	ENSDARG00000103409	uhrf1	8.43989	8.48418	8.15647	8.42009	11.2146	11.0952	11.3725	11.2953
ENSDARG00000025820	ENSDARG00000025820	chek2	4.29039	4.70203	4.72128	4.70681	7.52159	7.49739	7.13752	7.66881
ENSDARG00000105273	ENSDARG00000105273	FP074902.2	8.19366	8.30969	8.26166	7.51272	5.20388	5.08166	5.29001	5.36075
ENSDARG00000036180	ENSDARG00000036180	ccnb2	3.65101	3.39603	3.67711	3.99169	6.39593	6.71135	6.33485	6.66161
ENSDARG00000093629	ENSDARG00000093629	si:ch211-106h4.4	4.10705	3.69762	3.76455	4.27131	6.88306	6.93322	6.72351	6.66161
ENSDARG00000068749	ENSDARG00000068749	si:ch211-250k18.5	6.6288	6.19672	5.80606	6.13638	4.20913	2.39075	3.62281	3.90949
ENSDARG00000095082	ENSDARG00000095082	ITLN1	7.9923	8.45093	8.49687	8.49002	5.83672	5.23252	5.62329	5.42948
ENSDARG00000057830	ENSDARG00000057830	dnmt3bb.2	5.10252	5.06055	5.55944	3.99169	7.75893	7.81691	7.52548	7.55805
ENSDARG00000014657	ENSDARG00000014657	casp23	4.96547	5.4317	4.80616	3.43358	2	2	2	2
ENSDARG00000051854	ENSDARG00000051854	cdt1	3.89697	5.31827	5.06916	4.79786	7.44365	7.13827	7.67652	7.76503
ENSDARG00000112454	ENSDARG00000112454	FO744833.2	9.69672	10.3183	9.95629	8.91805	6.23865	7.37296	7.38894	7.17337
ENSDARG00000043168	ENSDARG00000043168	cela1.5 ENSDARG00000043168	7.7373	7.32042	7.57152	7.91983	4.54398	5.08166	4.43044	5.36075
ENSDARG00000101670	ENSDARG00000101670	kntc1	6.69532	6.74976	6.57155	6.50397	9.4388	9.518	9.61156	9.33219
ENSDARG00000078182	ENSDARG00000078182	zgc:194443	4.77353	5.70423	4.76434	4.50543	2	2.39075	2.29993	2
ENSDARG00000029058	ENSDARG00000029058	rbbp4	8.2611	8.42377	8.21973	8.23699	11.0067	11.0729	11.1517	11.2756
ENSDARG00000086654	ENSDARG00000086654	cbln11	7.40101	7.04541	6.75354	6.70554	3.42824	5.3691	4.80904	3.90949
ENSDARG00000092634	ENSDARG00000092634	CABZ01000634.1	9.77826	9.41879	8.73738	6.10107	6.7207	6.99081	6.44609	6.17327
ENSDARG00000019156	ENSDARG00000019156	haus5	4.77353	4.22387	4.6311	4.70681	7.0814	7.46728	7.37294	7.61818
ENSDARG00000039269	ENSDARG00000039269	arg2	12.9173	12.8431	12.9197	12.78	9.99116	9.90634	10.0951	10.1797
ENSDARG00000042496	ENSDARG00000042496	parp12a	9.04822	9.71472	8.96209	7.42974	6.12339	6.17866	6.74853	5.9806
ENSDARG00000076228	ENSDARG00000076228	kif2c	5.87002	5.95251	5.88622	5.82619	8.6236	8.70859	8.77318	8.71775
ENSDARG00000010487	ENSDARG00000010487	sae1	5.81124	6.18058	5.82652	6.10107	8.82147	8.8319	8.61891	8.88921
ENSDARG00000025601	ENSDARG00000025601	trim35-14	5.42353	5.74869	3.26222	3.64453	2	2	2	2.80887
ENSDARG00000032242	ENSDARG00000032242	tnnt2c	5.39713	5.22693	4.96226	5.43051	7.88224	8.52585	8.04296	7.64733
ENSDARG00000070480	ENSDARG00000070480	agr2	7.171	7.1975	6.82647	7.13024	9.7437	10.0872	9.78028	9.92982
ENSDARG00000101872	ENSDARG00000101872	BX842701.1	3.81955	3.01425	2.67755	2.51126	5.16555	6.22739	5.62329	5.70371
ENSDARG00000034773	ENSDARG00000034773	ncapd3	6.38187	6.18058	6.0518	6.13638	8.86099	8.89736	9.18186	9.0231
ENSDARG00000113458	ENSDARG00000113458	CABZ01058333.1	6.75892	6.9723	6.4581	5.59187	3.29254	3.66791	3.82453	4.39518
ENSDARG00000076913	ENSDARG00000076913	eme1	3.89697	4.28553	4.37738	4.27131	7.06066	6.81064	7.17491	6.93416
ENSDARG00000071694	ENSDARG00000071694	ndc80	5.90792	6.25952	5.65407	6.02773	8.69598	8.76332	8.70131	8.8364
ENSDARG00000041361	ENSDARG00000041361	ttk	6.06713	6.3197	6.21591	6.20453	8.9623	9.18329	8.89583	8.94896
ENSDARG00000009612	ENSDARG00000009612	chia.3	9.60596	9.30616	9.77866	10.2143	6.46068	7.20061	7.3071	7.03686
ENSDARG00000042563	ENSDARG00000042563	mis18bp1	5.00097	5.0954	4.96226	4.70681	7.65208	7.65711	7.83092	7.76503
ENSDARG00000030915	ENSDARG00000030915	cpa1	12.4549	12.1548	12.6394	12.1319	9.39805	9.45545	9.69114	9.78816
ENSDARG00000069045	ENSDARG00000069045	chtf8	4.81402	4.09204	3.76455	3.82853	6.69402	6.72838	7.01914	6.92229
ENSDARG00000054805	ENSDARG00000054805	btr09	6.92522	7.42686	6.73201	6.13638	4.76518	3.35354	4.43044	4.25072
ENSDARG00000029071	ENSDARG00000029071	creld2	5.42353	5.3761	4.67689	4.50543	7.746	7.94627	7.46638	7.6759
ENSDARG00000097373	ENSDARG00000097373	ftr90 ENSDARG00000097373	7.94295	8.78565	7.98958	7.2317	5.41467	5.02765	5.29001	5.58821
ENSDARG00000055133	ENSDARG00000055133	cenpf	6.71684	6.694	6.81628	7.11261	9.60019	9.74206	9.77725	9.24431
ENSDARG00000039099	ENSDARG00000039099	aep1	8.28289	8.38908	8.05174	8.30064	10.9993	11.2499	10.7586	11.073
ENSDARG00000102558	ENSDARG00000102558	pde6ha	13.6525	13.6124	13.7634	13.7333	10.9173	10.8663	10.7149	11.1921
ENSDARG00000075421	ENSDARG00000075421	pttg1	3.2401	2.86067	2.9993	2.88798	5.59854	6.02173	5.67641	5.73119
ENSDARG00000061177	ENSDARG00000061177	mov10b.1	10.4771	11.154	10.537	9.20261	7.73949	7.80089	7.62341	7.86767
ENSDARG00000105153	ENSDARG00000105153	ifitm5	3.35431	3.60393	3.58403	3.64453	6.39593	5.90675	6.50601	6.37841
ENSDARG00000023584	ENSDARG00000023584	cdc7	4.40083	4.50876	4.26193	4.60963	7.0814	7.23677	7.02938	7.45467
ENSDARG00000070604	ENSDARG00000070604	zgc:162509 ENSDARG00000070604	7.0406	6.62413	3.76455	7.44391	8.42698	8.48133	7.24691	7.47107
ENSDARG00000026049	ENSDARG00000026049	mxf	5.81124	5.68148	6.15249	2.88798	3.42824	2.95102	2.75979	3.32405
ENSDARG00000054753	ENSDARG00000054753	col10a1a	10.1325	10.2416	10.3667	10.3064	12.9452	12.9778	13.0206	13.1376
ENSDARG00000018623	ENSDARG00000018623	rad54l	4.81402	4.78975	4.76434	4.70681	7.55904	7.39446	7.29016	7.81726
ENSDARG00000005216	ENSDARG00000005216	zgc:158328	3.89697	4.65609	3.92497	4.79786	7.10184	6.81064	7.11845	7.00343
ENSDARG00000103677	ENSDARG00000103677	CABZ01008730.1	5.74996	5.97139	5.50969	5.78227	3.55227	2.95102	2.54811	3.17189
ENSDARG00000052103	ENSDARG00000052103	dtymk	4.77353	4.83169	5.29153	4.27131	7.34419	7.58415	7.55414	7.50331
ENSDARG00000078832	ENSDARG00000078832	si:dkey-73p2.3 ENSDARG00000078832	6.58268	7.01843	6.58362	6.86142	4.28261	4.78879	4.36723	3.17189
ENSDARG00000013528	ENSDARG00000013528	mcm9	5.06945	5.25802	5.20039	5.59187	7.89401	8.00335	8.0123	8.15324
ENSDARG00000105829	ENSDARG00000105829	CR788316.4	5.61899	4.91208	3.92497	5.64187	8.01213	7.42612	6.28441	7.88
ENSDARG00000091847	ENSDARG00000091847	si:ch211-181d7.1 ENSDARG00000091847	10.9424	10.9376	10.9528	10.9294	8.20872	8.44574	7.9597	8.20317
ENSDARG00000021794	ENSDARG00000021794	hmmr	6.03324	6.19672	6.03431	6.20453	8.67907	8.95998	8.89863	8.88615
ENSDARG00000103907	ENSDARG00000103907	sgo1	5.54876	5.31827	5.40473	5.54006	8.20872	7.95353	8.33078	8.25142
ENSDARG00000101707	ENSDARG00000101707	si:ch211-156b7.4	6.42172	6.07977	6.43163	6.53076	8.96509	9.26434	8.87041	9.24907
ENSDARG00000040738	ENSDARG00000040738	zgc:153846	5.47494	5.02484	5.53478	5.48632	2.78642	3.51927	2.75979	2
ENSDARG00000043802	ENSDARG00000043802	ms4a17a.8	5.16645	4.74656	4.5349	4.8835	7.39478	7.5558	8.09266	6.8614
ENSDARG00000097691	ENSDARG00000097691	pclaf	4.40083	4.65609	3.84699	4.70681	6.90649	6.81064	7.25567	7.32538
ENSDARG00000117786	ENSDARG00000117786	CABZ01072848.1	5.39713	5.63486	5.58368	5.69021	8.28222	8.32218	8.26295	8.32993
ENSDARG00000094892	ENSDARG00000094892	cenph	3.35431	3.15304	3.58403	3.43358	6.14325	6.25115	5.9161	6.04772
ENSDARG00000008022	ENSDARG00000008022	kif18a	4.89173	5.16266	5.06916	4.50543	7.29177	7.69225	7.65021	7.74494
ENSDARG00000024904	ENSDARG00000024904	stil	4.40083	4.87245	4.43182	4.60963	7.29177	7.36209	7.29016	7.19327
ENSDARG00000077631	ENSDARG00000077631	CU459089.1	3.89697	3.86853	3.58403	3.64453	6.34538	6.67667	6.4613	6.32529
ENSDARG00000079347	ENSDARG00000079347	zgc:194659	10.9171	10.858	11.0265	10.904	8.17535	8.2054	8.08285	8.4001
ENSDARG00000096618	ENSDARG00000096618	BX000534.1	4.40083	5.65836	5.0344	4.50543	2.56871	2.69791	2	2
ENSDARG00000088924	ENSDARG00000088924	si:dkey-185e18.7	4.59918	4.70203	4.84679	4.96433	7.41125	7.59347	7.39687	7.52703
ENSDARG00000029204	ENSDARG00000029204	tyrp1a	6.6288	6.51253	6.76419	6.17086	9.29528	9.03376	9.13044	9.36327
ENSDARG00000068759	ENSDARG00000068759	si:ch211-244o22.2	5.92651	6.22846	5.98054	6.13638	8.72921	8.95275	8.68844	8.70395
ENSDARG00000105578	ENSDARG00000105578	amfrb	8.27566	8.03242	7.96672	7.79278	5.3816	5.2795	5.29001	5.32512
ENSDARG00000100231	ENSDARG00000100231	ccdc135	9.15254	9.0416	9.07329	8.9382	6.29301	6.44905	6.31823	6.32529
ENSDARG00000095448	ENSDARG00000095448	ftr30	4.92907	6.24407	5.32067	4.96433	2.78642	2.69791	2.75979	2.80887
ENSDARG00000099667	ENSDARG00000099667	snrpg	6.65132	6.90514	6.36324	6.23743	8.9426	9.47071	9.10886	9.3073
ENSDARG00000018165	ENSDARG00000018165	depdc1a	5.16645	5.34747	4.92479	5.54006	7.84634	7.93164	7.97568	7.96349
ENSDARG00000093936	ENSDARG00000093936	si:dkeyp-1h4.6	11.5704	11.7708	9.72108	8.35412	8.83375	8.18086	8.59842	8.59596
ENSDARG00000042688	ENSDARG00000042688	bora	4.17079	3.94695	3.92497	3.64453	6.62507	6.88846	6.44609	6.42964
ENSDARG00000056798	ENSDARG00000056798	zgc:123297	6.73803	6.99093	6.20031	4.96433	4.35252	3.35354	3.72719	3.80989
ENSDARG00000096242	ENSDARG00000096242	si:ch211-76l23.4	6.5471	6.44658	6.72112	7.09477	9.38976	9.68868	9.00108	9.34337
ENSDARG00000038847	ENSDARG00000038847	gins3	4.10705	4.09204	4.06932	3.18642	6.36243	6.72838	6.2672	6.60331
ENSDARG00000052158	ENSDARG00000052158	il23r	6.44768	6.09707	6.92465	6.17086	3.7723	3.51927	4.54911	3.46169
ENSDARG00000102478	ENSDARG00000102478	ADAMTS7	4.77353	4.34466	4.32081	4.96433	7.36971	7.32897	7.45122	6.82359
ENSDARG00000044437	ENSDARG00000044437	cdca5	4.50341	5.16266	5.26178	4.8835	7.45958	7.72656	7.61663	7.64009
ENSDARG00000027689	ENSDARG00000027689	pold1	7.4849	7.31304	7.25414	7.29558	9.94098	9.99696	10.0505	10.1121
ENSDARG00000062187	ENSDARG00000062187	kif14	5.34282	5.28846	5.67678	5.78227	8.10113	8.28813	8.30572	8.06958
ENSDARG00000033382	ENSDARG00000033382	grifin	9.22938	9.24733	9.42152	9.20677	7.18084	7.59347	6.56353	5.75817
ENSDARG00000044875	ENSDARG00000044875	crygm2e	5.99853	5.16266	5.98054	5.98961	4.28261	4.03941	2.94436	2.32264
ENSDARG00000053928	ENSDARG00000053928	si:dkey-117a8.3	2.25652	2.68877	2	2	4.86425	4.97154	4.65876	5.04751
ENSDARG00000099981	ENSDARG00000099981	si:ch1073-228h2.2	2.66337	3.39603	2.48503	2.88798	5.12617	5.5714	5.25551	5.9102
ENSDARG00000052565	ENSDARG00000052565	cenpi	5.13484	5.56198	5.23141	5.11357	7.93447	7.88683	7.98624	7.9283
ENSDARG00000095048	ENSDARG00000095048	si:dkey-250k15.7	8.92657	8.51668	8.8566	8.98255	6.06211	5.99383	6.44609	6.13262
ENSDARG00000001656	ENSDARG00000001656	psmb13a	5.19738	5.45871	4.84679	3.18642	2	2.39075	2.29993	2.58614
ENSDARG00000042189	ENSDARG00000042189	tspan33b	6.52288	6.62413	6.43163	6.5829	4.28261	4.03941	4.00147	3.32405
ENSDARG00000038025	ENSDARG00000038025	cbx7a	11.1807	11.3109	11.173	11.0314	8.50963	8.67823	8.46892	8.36982
ENSDARG00000089388	ENSDARG00000089388	ftr35	6.17985	6.33436	5.90559	5.59187	2.97555	3.51927	3.72719	3.32405
ENSDARG00000026764	ENSDARG00000026764	ahsg1	10.0733	9.77373	10.3331	10.3892	7.122	7.37296	7.88833	7.71083
ENSDARG00000071475	ENSDARG00000071475	aox5	6.36835	6.16426	6.10302	6.33185	8.86996	9.2017	8.39953	9.01474
ENSDARG00000087440	ENSDARG00000087440	ponzr4	4.17079	4.09204	4.43182	5.48632	7.42754	7.09952	6.85604	6.91031
ENSDARG00000011998	ENSDARG00000011998	bfsp2	10.7698	11.089	11.1123	11.2232	9.00363	9.22888	8.22334	7.70391
ENSDARG00000113971	ENSDARG00000113971	LO018181.1	7.1315	7.35678	7.37715	7.66559	4.48294	5.68043	4.36723	4.81039
ENSDARG00000038618	ENSDARG00000038618	cpt2	7.37419	7.76118	7.29142	7.27987	10.062	9.99521	9.99282	10.2287
ENSDARG00000093761	ENSDARG00000093761	si:ch211-250k18.7	6.25529	5.8744	6.18455	5.95046	4.28261	2.39075	3.82453	4.00266
ENSDARG00000042659	ENSDARG00000042659	thyn1	3.89697	4.22387	4.13642	4.13827	6.29301	6.94783	6.64574	7.00343
ENSDARG00000092419	ENSDARG00000092419	vtg7	2	2.49358	2.48503	2	4.41921	5.45345	5.10865	4.09017
ENSDARG00000028027	ENSDARG00000028027	trim63a	11.7978	12.0309	11.9264	11.9152	9.12095	9.52289	9.13992	9.3073
ENSDARG00000086840	ENSDARG00000086840	si:ch211-266k8.4	4.04037	3.78561	3.26222	3.64453	6.37928	6.42835	6.19623	6.2128
ENSDARG00000101161	ENSDARG00000101161	orc4	5.03562	5.06055	4.80616	5.37245	7.45163	7.63921	7.56827	8.08564
ENSDARG00000015164	ENSDARG00000015164	mknk2b	14.5374	14.5522	14.6108	14.559	11.8064	11.9652	11.9899	11.8915
ENSDARG00000098237	ENSDARG00000098237	fbn2b	9.03971	9.00541	9.10714	9.31862	11.7962	11.6986	11.9031	11.6438
ENSDARG00000107280	ENSDARG00000107280	FO744833.1	6.84934	7.92996	7.20027	6.47668	4.65882	4.72234	4.23184	4.7579
ENSDARG00000096304	ENSDARG00000096304	btr31	5.72894	5.95251	5.99869	4.39312	2.78642	3.16627	2.94436	3.32405
ENSDARG00000038802	ENSDARG00000038802	cenpl	3.46014	3.39603	3.48453	4.13827	6.23865	6.27453	6.08277	6.32529
ENSDARG00000039453	ENSDARG00000039453	dhrs7ca	2.98037	2.49358	3.48453	4.27131	5.62704	5.71502	6.24979	5.36075
ENSDARG00000075355	ENSDARG00000075355	ftr29	6.57092	6.95343	6.20031	5.59187	3.7723	3.35354	3.72719	4.64683
ENSDARG00000069292	ENSDARG00000069292	acot16	5.22767	5.25802	4.92479	5.48632	7.64514	7.96075	7.78329	7.97503
ENSDARG00000100900	ENSDARG00000100900	si:ch211-183d5.2	6.60592	5.3761	5.58368	3.64453	3.14273	3.66791	2.75979	3.17189
ENSDARG00000117300	ENSDARG00000117300	BX936456.1	2.25652	3.01425	2	2	3.7723	4.42091	5.56814	5.04751
ENSDARG00000011404	ENSDARG00000011404	fen1	6.86869	7.06312	7.02545	6.96327	9.3646	9.76906	9.47581	9.78488
ENSDARG00000109618	ENSDARG00000109618	CABZ01066611.1	2	2	2	2	2	3.16627	5.48125	4.64683
ENSDARG00000005115	ENSDARG00000005115	calub	6.75892	7.12346	6.6991	6.98281	9.49784	9.6219	9.4683	9.44023
ENSDARG00000041141	ENSDARG00000041141	cryba1a	6.58268	6.53808	6.55938	6.86142	5.08569	4.03941	4.23184	3.32405
ENSDARG00000020289	ENSDARG00000020289	pif1	3.55873	3.78561	3.48453	3.64453	6.36243	6.22739	6.33485	6.00332
ENSDARG00000099416	ENSDARG00000099416	ly6m3	5.8311	6.28993	3.37765	3.18642	2.56871	3.16627	3.62281	2.80887
ENSDARG00000092584	ENSDARG00000092584	si:ch1073-385f13.3	6.70612	7.27554	6.40466	5.91021	4.35252	3.35354	4.491	4.32476
ENSDARG00000039351	ENSDARG00000039351	ccl19b	9.16237	9.3283	9.37191	7.89942	5.76161	6.97662	6.54937	6.96921
ENSDARG00000093964	ENSDARG00000093964	si:ch211-250k18.6	5.90792	5.97139	6.34917	5.37245	3.7723	2.39075	4.00147	3.80989
ENSDARG00000098386	ENSDARG00000098386	ctps1b	10.6008	10.5361	11.037	10.5287	7.45958	7.90192	8.74548	8.64736
ENSDARG00000093203	ENSDARG00000093203	ftr32 ENSDARG00000093203	5.49997	5.79182	4.92479	4.8835	2.56871	2.69791	3.10797	2.58614
ENSDARG00000068114	ENSDARG00000068114	f11r.2	4.04037	4.02132	3.99895	4.13827	6.55266	6.72838	6.64574	6.70384
ENSDARG00000011262	ENSDARG00000011262	traip	4.40083	4.60863	4.06932	3.82853	6.58206	6.99081	6.83283	6.7716
ENSDARG00000117814	ENSDARG00000117814	CABZ01063971.1	5.13484	4.98822	5.16868	4.96433	3.66648	2	2.94436	2
ENSDARG00000023151	ENSDARG00000023151	ucp1	15.4555	15.1885	15.5207	15.6625	13.0421	12.3287	13.1947	13.044
ENSDARG00000060041	ENSDARG00000060041	lig1	7.52203	7.48057	7.59557	7.64121	10.0737	10.3199	10.1688	10.0897
ENSDARG00000113107	ENSDARG00000113107	CABZ01085275.1	7.50358	8.41345	7.5222	6.77442	5.00114	5.02765	4.90117	5.46265
ENSDARG00000000551	ENSDARG00000000551	slc1a4	7.40764	7.14024	7.49688	7.57839	10.0357	9.83541	10.068	10.0411
ENSDARG00000079467	ENSDARG00000079467	si:ch73-15b2.5	4.17079	4.09204	4.43182	4.60963	6.53773	7.05971	6.61885	7.27957
ENSDARG00000041911	ENSDARG00000041911	si:ch211-245h14.1	7.25427	7.97276	7.29876	5.86882	5.04403	4.91316	4.30112	4.81039
ENSDARG00000054418	ENSDARG00000054418	ssuh2.2	7.76338	8.43741	7.6767	6.26959	5.31312	5.41189	5.06947	5.0031
ENSDARG00000104649	ENSDARG00000104649	si:dkey-40c23.2 ENSDARG00000104649	7.66167	8.16955	7.25414	6.77442	4.86425	5.02765	5.14679	4.86103
ENSDARG00000018351	ENSDARG00000018351	hpda	12.691	12.3114	12.7008	12.8878	9.95228	9.8588	10.2155	10.2901
ENSDARG00000087393	ENSDARG00000087393	prr11	3.46014	3.94695	3.76455	3.64453	6.22007	6.22739	6.44609	6.25128
ENSDARG00000096445	ENSDARG00000096445	si:ch211-214p16.3	11.486	11.4099	11.8724	11.5669	9.36883	8.1559	9.6369	9.35225
ENSDARG00000045308	ENSDARG00000045308	pola1	7.80916	7.67741	7.91987	7.5655	10.1468	10.4423	10.3411	10.3731
ENSDARG00000043720	ENSDARG00000043720	cdc45	4.89173	5.25802	5.23141	5.43051	7.48315	7.80089	7.83092	7.95185
ENSDARG00000102364	ENSDARG00000102364	si:dkey-202l22.6	7.979	7.31304	8.11549	8.9432	10.5692	10.7791	10.2845	10.4944
ENSDARG00000077875	ENSDARG00000077875	slc2a5	5.52457	4.87245	5.74287	5.48632	7.39478	8.35545	7.60298	8.20317
ENSDARG00000037533	ENSDARG00000037533	mep1b	9.05668	8.77494	9.24274	9.49903	6.56744	5.99383	7.45122	6.7583
ENSDARG00000053940	ENSDARG00000053940	btr32	4.23182	5.4317	4.92479	4.27131	2.3122	2	2.29993	2.32264
ENSDARG00000036140	ENSDARG00000036140	crybgx	11.1459	11.4684	11.5401	11.5209	9.19894	9.83147	8.57763	8.31638
ENSDARG00000009702	ENSDARG00000009702	ascl1b ENSDARG00000009702	8.3771	9.21204	8.50641	7.68957	6.04109	5.93636	6.31823	5.70371
ENSDARG00000099465	ENSDARG00000099465	rnf213a	11.4187	11.9358	11.2134	10.3763	8.95107	8.90112	8.78532	8.52706
ENSDARG00000071083	ENSDARG00000071083	si:dkeyp-34c12.1	6.86869	6.84498	6.75354	6.72887	3.87089	4.57948	4.36723	4.17268
ENSDARG00000109859	ENSDARG00000109859	CABZ01072242.1	9.76542	9.49906	9.51431	9.6624	7.30946	6.56735	7.22925	7.17337
ENSDARG00000094923	ENSDARG00000094923	CU469568.2	3.73774	3.50372	3.67711	3.18642	5.86091	5.645	6.60522	6.02569
ENSDARG00000071629	ENSDARG00000071629	BX511034.1	4.45303	4.70203	4.13642	4.8835	2	2	2	2
ENSDARG00000093201	ENSDARG00000093201	si:dkey-112e17.1	8.17046	8.22568	8.20417	8.15326	5.56948	5.7818	6.04287	5.21261
ENSDARG00000008790	ENSDARG00000008790	actr3b	8.95852	8.93019	8.98047	8.64519	6.12339	6.36443	6.43071	6.36092
ENSDARG00000062442	ENSDARG00000062442	msrb1b ENSDARG00000062442	2.25652	4.95065	5.58368	5.31195	3.14273	2.69791	2.75979	2.58614
ENSDARG00000076343	ENSDARG00000076343	si:dkeyp-13d11.1 ENSDARG00000076343	2.66337	2.49358	2.48503	2	4.35252	5.23252	4.80904	5.21261
ENSDARG00000117637	ENSDARG00000117637	CABZ01005379.1	5.22767	5.53685	4.88632	5.73698	7.8219	7.90941	7.94354	7.78484
ENSDARG00000042708	ENSDARG00000042708	tuba8l	10.4834	10.7905	10.3115	10.4848	12.9724	13.0594	13.0731	13.1421
ENSDARG00000012506	ENSDARG00000012506	rnpep	4.45303	4.60863	4.88632	4.79786	7.16149	7.36209	7.10882	7.27957
ENSDARG00000063177	ENSDARG00000063177	manf	6.28439	6.95343	6.1197	6.10107	9.07516	8.70859	8.79436	8.88615
ENSDARG00000061201	ENSDARG00000061201	acsf2	8.61335	8.42034	8.43824	8.66347	11.0343	11.2134	10.8782	11.1866
ENSDARG00000071618	ENSDARG00000071618	si:ch211-213a13.5	5.39713	5.53685	5.06916	4.50543	3.14273	2	2.54811	3.32405
ENSDARG00000040163	ENSDARG00000040163	prim1	6.08378	6.07977	5.7853	6.23743	8.36066	8.55954	8.72041	8.66172
ENSDARG00000098666	ENSDARG00000098666	si:dkey-93h22.8	7.45321	7.30561	7.06903	7.48559	4.54398	5.32499	4.94512	4.52649
ENSDARG00000087697	ENSDARG00000087697	lpl	13.4627	13.5181	13.4936	13.5248	10.9599	11.15	10.8431	10.89
ENSDARG00000094984	ENSDARG00000094984	si:ch211-197g15.8	5.77068	5.97139	5.0344	3.64453	3.29254	2.69791	2.94436	2.80887
ENSDARG00000039217	ENSDARG00000039217	orc1	5.94485	5.81291	5.45816	6.20453	8.204	8.44058	8.26295	8.53488
ENSDARG00000101362	ENSDARG00000101362	mibp	6.75892	7.24483	6.71015	7.21528	9.38768	9.53746	9.45316	9.59785
ENSDARG00000086746	ENSDARG00000086746	prodha	11.7663	11.688	11.5783	11.6578	9.339	9.08093	9.25134	8.9134
ENSDARG00000040036	ENSDARG00000040036	tcf19l	3.97045	3.78561	3.99895	3.64453	6.41239	6.34247	6.60522	6.11186
ENSDARG00000012422	ENSDARG00000012422	col11a2	10.6202	10.6613	10.8021	11.022	13.4047	13.2977	13.3779	13.1165
ENSDARG00000053862	ENSDARG00000053862	crygmx	12.5628	12.5661	12.792	12.7114	10.9122	11.0306	10.22	9.20564
ENSDARG00000058553	ENSDARG00000058553	sprb	2.83056	2.86067	3.58403	2.88798	5.31312	5.45345	5.22017	6.00332
ENSDARG00000089853	ENSDARG00000089853	si:dkey-22n8.3	9.00078	8.98697	9.03204	8.89246	6.63913	6.72838	6.2672	6.23217
ENSDARG00000057027	ENSDARG00000057027	rtn2b	7.09911	6.5632	6.6991	6.86142	9.28861	9.28175	9.31134	9.38506
ENSDARG00000061222	ENSDARG00000061222	uba7	8.47187	8.79893	7.74279	6.81857	5.65497	5.5714	6.24979	5.39552
ENSDARG00000077068	ENSDARG00000077068	si:ch211-11p18.6 ENSDARG00000077068	5.70761	5.45871	5.63098	4.60963	2.78642	2.39075	3.38823	3.32405
ENSDARG00000051925	ENSDARG00000051925	cyb5r2	6.55905	6.19672	5.92469	7.05841	8.74555	8.88981	8.86756	9.03142
ENSDARG00000023656	ENSDARG00000023656	he1.1	5.57255	5.74869	4.37738	5.37245	3.42824	3.66791	2.29993	2.58614
ENSDARG00000016290	ENSDARG00000016290	clca1 ENSDARG00000016290	7.80414	8.18581	8.29508	7.71315	6.14325	5.13372	5.59598	5.36075
ENSDARG00000101719	ENSDARG00000101719	pargl	9.73015	9.92548	9.32414	9.19006	7.30064	6.84227	7.01914	7.11196
ENSDARG00000013963	ENSDARG00000013963	mipb	12.0387	12.0488	12.1842	12.106	10.9773	11.0629	10.2834	8.26559
ENSDARG00000109686	ENSDARG00000109686	si:ch211-59p23.1	5.61899	5.48523	5.69915	5.37245	3.29254	2.95102	2.54811	3.58732
ENSDARG00000070923	ENSDARG00000070923	zgc:158296	5.25733	5.06055	5.53478	5.82619	7.79076	8.10465	7.83092	7.85523
ENSDARG00000016793	ENSDARG00000016793	crybb1l2	14.4945	14.6093	14.7251	14.7096	12.7465	12.9716	12.1121	11.3434
ENSDARG00000002508	ENSDARG00000002508	ankrd33ab	6.13261	6.24407	6.39099	6.02773	4.0499	3.92589	3.82453	3.17189
ENSDARG00000106529	ENSDARG00000106529	dut	5.54876	5.40416	5.76424	5.64187	7.96269	7.75177	7.94354	8.55809
ENSDARG00000087285	ENSDARG00000087285	tmem182b	3.81955	2.86067	3.37765	2	5.3816	5.08166	5.3888	5.42948
ENSDARG00000037845	ENSDARG00000037845	col9a3	10.2488	10.2819	10.5175	10.592	12.9577	12.8262	12.8993	12.9337
ENSDARG00000016088	ENSDARG00000016088	rtn2a	7.54626	7.02748	7.22361	7.59118	9.88458	10.0555	9.63858	9.68652
ENSDARG00000097189	ENSDARG00000097189	FP101861.1	3.73774	3.60393	3.67711	3.43358	5.90811	6.25115	5.9161	6.30714
ENSDARG00000102729	ENSDARG00000102729	SAMD9	4.23182	4.55956	4.43182	4.70681	2	2	2	2
ENSDARG00000058537	ENSDARG00000058537	si:dkey-102c8.2 ENSDARG00000058537	5.64166	5.40416	6.10302	5.64187	4.0499	2	4.23184	4.17268
ENSDARG00000062025	ENSDARG00000062025	cpox	6.59435	6.52536	6.23134	6.44885	8.89067	8.90861	8.75168	9.1558
ENSDARG00000051731	ENSDARG00000051731	faap24	2.47424	2.86067	2.9993	2	4.76518	4.78879	4.90117	5.46265
ENSDARG00000089769	ENSDARG00000089769	hapln1a	9.21434	9.25891	9.35264	9.30316	11.8334	11.8844	11.7995	11.5335
ENSDARG00000102395	ENSDARG00000102395	HAPLN1	4.96547	4.74656	4.72128	4.50543	7.02898	7.53659	7.24691	6.94594
ENSDARG00000089661	ENSDARG00000089661	FO704622.1	7.95658	8.51347	7.36321	7.05841	5.3816	5.49385	5.29001	5.32512
ENSDARG00000078349	ENSDARG00000078349	zmp:0000000845	6.10024	6.25952	5.50969	5.48632	2.97555	3.35354	3.38823	4.32476
ENSDARG00000052332	ENSDARG00000052332	ftr98	5.81124	6.51253	5.37725	5.24881	3.29254	3.16627	4.00147	3.17189
ENSDARG00000090914	ENSDARG00000090914	si:ch211-117k10.3	12.4431	12.3154	12.3973	12.2665	9.9593	9.95959	9.82948	9.77336
ENSDARG00000008805	ENSDARG00000008805	orc3	5.81124	6.0266	5.98054	5.31195	8.27324	8.26497	8.10724	8.26559
ENSDARG00000104995	ENSDARG00000104995	ugt5b1	6.13261	5.79182	5.69915	5.98961	8.3942	8.27659	8.41133	8.39152
ENSDARG00000092115	ENSDARG00000092115	eif4a1a	10.2367	10.6656	10.271	9.93733	12.7854	12.6825	12.7438	12.6979
ENSDARG00000004251	ENSDARG00000004251	dhfr	6.01599	6.41933	6.39099	6.20453	8.64813	8.58314	8.68844	8.94309
ENSDARG00000067872	ENSDARG00000067872	CU469531.1	5.54876	5.85419	5.48415	5.24881	3.29254	3.35354	2.75979	3.00177
ENSDARG00000055476	ENSDARG00000055476	CR352329.1	5.34282	5.8744	5.55944	4.70681	2.78642	2.95102	2.75979	3.58732
ENSDARG00000103137	ENSDARG00000103137	rmi2	4.23182	4.74656	4.32081	4.13827	6.79791	6.52898	6.61885	7.18335
ENSDARG00000117259	ENSDARG00000117259	BX957317.3	5.98086	6.06226	5.65407	6.20453	3.66648	3.16627	3.91571	3.46169
ENSDARG00000083189	ENSDARG00000083189	arhgap19	5.54876	6.18058	6.10302	6.02773	8.49038	8.35545	8.48389	8.27496
ENSDARG00000036968	ENSDARG00000036968	si:ch1073-416d2.3	8.63045	8.40999	8.71286	8.63905	5.90811	5.93636	6.64574	6.2128
ENSDARG00000071216	ENSDARG00000071216	si:ch211-133n4.9	4.23182	4.22387	4.96226	4.27131	2	2	2	2
ENSDARG00000053293	ENSDARG00000053293	ftr14	7.73203	8.44419	7.87146	7.53935	5.4786	5.2795	5.42028	5.81064
ENSDARG00000040736	ENSDARG00000040736	crygm7	4.68899	4.74656	4.96226	4.8835	2.56871	2.39075	2	2.58614
ENSDARG00000097976	ENSDARG00000097976	CR812464.1	2	2	2	2	4.28261	3.92589	4.90117	4.52649
ENSDARG00000104841	ENSDARG00000104841	JMJD8	3.73774	4.28553	4.06932	4.70681	6.62507	6.87323	6.47636	6.39569
ENSDARG00000031647	ENSDARG00000031647	stat2	11.671	12.451	11.8612	11.1201	9.53778	9.26434	9.53633	9.33667
ENSDARG00000105731	ENSDARG00000105731	CR788316.1	6.31292	6.06226	4.99878	6.26959	8.75526	7.85617	6.93445	8.53488
ENSDARG00000023861	ENSDARG00000023861	dnase1l1l	7.74255	8.09402	8.12378	7.87871	5.78709	6.42835	5.32369	5.0031
ENSDARG00000058799	ENSDARG00000058799	mybpha	7.37419	7.52598	7.68233	7.90966	10.0698	10.0656	9.96774	10.1341
ENSDARG00000037397	ENSDARG00000037397	ssrp1a	7.92919	8.12387	7.7211	8.13591	10.2362	10.6205	10.3585	10.4256
ENSDARG00000102050	ENSDARG00000102050	MCOLN3	5.47494	5.79182	5.69915	5.73698	7.89986	8.23549	8.13122	8.18837
ENSDARG00000105479	ENSDARG00000105479	si:ch211-126c2.4	5.64166	5.48523	5.67678	5.98961	7.77175	8.41451	8.09753	8.15831
ENSDARG00000079245	ENSDARG00000079245	si:dkey-73p2.2 ENSDARG00000079245	7.00607	6.73878	7.06903	6.94347	4.28261	5.13372	5.67641	3.80989
ENSDARG00000058556	ENSDARG00000058556	muc5.2	5.98086	7.11499	5.7853	6.13638	8.71269	8.81605	8.70131	7.86767
ENSDARG00000071212	ENSDARG00000071212	p3h1	6.05028	6.19672	5.96217	6.02773	8.62006	8.50129	8.37162	8.49134
ENSDARG00000103868	ENSDARG00000103868	e2f1	4.96547	4.83169	4.76434	5.04088	7.19041	7.27204	7.39687	7.46289
ENSDARG00000094284	ENSDARG00000094284	si:dkey-58f10.10	5.10252	5.4317	4.99878	3.43358	2.3122	2.69791	2.29993	3.17189
ENSDARG00000029695	ENSDARG00000029695	pgp	6.26992	6.60006	6.0518	6.44885	8.75526	8.70859	8.73613	8.849
ENSDARG00000007278	ENSDARG00000007278	ect2	6.11652	5.89433	6.10302	5.86882	8.52106	8.43021	8.43078	8.32091
ENSDARG00000028396	ENSDARG00000028396	fkbp5	8.30437	9.44941	9.15848	9.49223	11.5705	11.7174	11.4214	10.8915
ENSDARG00000093156	ENSDARG00000093156	si:ch73-21g5.7	2.66337	3.15304	2.48503	3.43358	5.3816	5.3691	4.94512	5.46265
ENSDARG00000015070	ENSDARG00000015070	pola2	5.94485	6.07977	5.90559	6.10107	8.32197	8.456	8.37162	8.57336
ENSDARG00000063475	ENSDARG00000063475	abcg1	10.6693	10.6598	10.6675	10.6405	8.32197	8.29386	7.93811	8.42135
ENSDARG00000094344	ENSDARG00000094344	si:dkey-222h21.8	4.8534	5.06055	4.20054	3.64453	2.3122	2	2.29993	2
ENSDARG00000042780	ENSDARG00000042780	apoba	9.42667	9.46948	9.67668	9.36774	11.9426	12.1288	11.8947	11.6086
ENSDARG00000033273	ENSDARG00000033273	primpol	5.13484	5.22693	4.92479	5.31195	7.34419	7.57476	7.56122	7.75167
ENSDARG00000087666	ENSDARG00000087666	fibpb	9.22564	9.14085	9.2766	9.07646	6.61088	6.58615	6.80925	7.0909
ENSDARG00000089922	ENSDARG00000089922	dsn1	5.34282	4.60863	4.80616	5.11357	7.32693	7.29508	7.36487	7.4464
ENSDARG00000117535	ENSDARG00000117535	AL929493.2	5.61899	6.09707	5.82652	5.86882	3.55227	3.51927	3.2549	3.46169
ENSDARG00000091211	ENSDARG00000091211	adh8a	7.54024	7.82486	7.48406	8.44847	5.3816	5.68043	5.35661	5.46265
ENSDARG00000087102	ENSDARG00000087102	si:ch1073-164k15.3	3.65101	3.39603	3.13674	2.51126	5.44699	5.23252	6.2143	4.58791
ENSDARG00000116941	ENSDARG00000116941	nfil3-3	5.22767	5.51127	5.37725	4.70681	3.14273	3.16627	2.54811	2.58614
ENSDARG00000098591	ENSDARG00000098591	tubb2b	11.3729	11.4588	11.3371	11.4905	13.7648	13.7462	13.8488	13.9595
ENSDARG00000021677	ENSDARG00000021677	phf11	7.49738	8.08538	7.83152	6.72887	5.08569	5.18397	5.56814	5.13242
ENSDARG00000104350	ENSDARG00000104350	si:dkey-68o6.6	5.00097	4.98822	3.13674	2.51126	2	2	2	2.32264
ENSDARG00000031483	ENSDARG00000031483	col9a1b	6.5471	6.7822	6.63093	7.11261	9.28191	9.30464	8.9695	9.0588
ENSDARG00000070892	ENSDARG00000070892	si:ch211-262h13.5	7.33994	7.12346	7.61334	7.42974	4.65882	4.72234	5.3888	5.32512
ENSDARG00000100781	ENSDARG00000100781	col28a2b	6.06713	6.06226	5.7853	6.13638	8.25053	8.49633	8.40741	8.49936
ENSDARG00000030215	ENSDARG00000030215	matn1	10.5403	10.4687	10.8143	10.7241	12.9834	13.1151	12.9962	13.0646
ENSDARG00000043640	ENSDARG00000043640	cenpn	4.40083	4.60863	4.43182	4.27131	6.55266	7.03254	6.74853	6.93416
ENSDARG00000067596	ENSDARG00000067596	fancb	2.66337	3.39603	2.9993	3.64453	5.81212	5.18397	5.35661	5.64711
ENSDARG00000002394	ENSDARG00000002394	ugt5d1	5.98086	6.13106	5.0344	6.02773	8.02824	7.8944	8.20538	8.30728
ENSDARG00000071604	ENSDARG00000071604	si:ch211-156p11.1 ENSDARG00000071604	5.47494	5.77042	5.37725	4.96433	3.29254	2.39075	3.2549	3.46169
ENSDARG00000096856	ENSDARG00000096856	znf1012	5.13484	4.78975	3.37765	2.51126	5.81212	6.36443	5.25551	5.5268
ENSDARG00000038742	ENSDARG00000038742	rbp1.2	9.95724	9.91576	9.95629	9.78709	7.38647	7.36209	7.61663	7.6759
ENSDARG00000087057	ENSDARG00000087057	ftr36 ENSDARG00000087057	5.70761	6.34888	5.74287	4.39312	4.0499	2.69791	3.2549	4.17268
ENSDARG00000105212	ENSDARG00000105212	cfhl1	4.40083	4.87245	4.80616	4.79786	7.02898	7.24862	7.04965	7.08025
ENSDARG00000071288	ENSDARG00000071288	samhd1	4.77353	5.02484	4.5349	5.11357	7.31822	7.41564	7.27301	6.88606
ENSDARG00000012881	ENSDARG00000012881	slc4a1a	8.05275	8.33543	8.05607	8.3238	10.4	10.7492	10.4337	10.7057
ENSDARG00000058480	ENSDARG00000058480	chtf18	6.08378	6.07977	5.7853	6.06486	8.2321	8.61096	8.34726	8.34779
ENSDARG00000039069	ENSDARG00000039069	slx4ip	3.97045	3.78561	3.92497	3.99169	6.16284	6.34247	6.4613	6.25128
ENSDARG00000016594	ENSDARG00000016594	haus4	3.89697	4.55956	4.13642	4.50543	6.31068	6.56735	6.61885	6.95762
ENSDARG00000012137	ENSDARG00000012137	cyp46a1.1	5.59596	5.8337	5.16868	5.37245	7.79076	8.07167	7.77113	7.77166
ENSDARG00000052898	ENSDARG00000052898	kcnk3b	5.06945	4.34466	4.96226	4.60963	6.7207	7.15095	7.49623	6.89824
ENSDARG00000040781	ENSDARG00000040781	sult3st4	5.52457	4.34466	4.72128	4.96433	7.16149	7.35113	6.95609	7.29807
ENSDARG00000010478	ENSDARG00000010478	hsp90aa1.1	9.26267	9.31358	9.21001	9.27966	11.6013	11.9315	11.456	11.5866
ENSDARG00000089205	ENSDARG00000089205	si:dkey-73n8.3	5.39713	4.87245	5.34924	5.59187	7.50634	7.46728	7.44358	8.10678
ENSDARG00000070485	ENSDARG00000070485	cenps	3.2401	2.68877	3.13674	3.18642	5.62704	5.32499	5.06947	5.61796
ENSDARG00000098739	ENSDARG00000098739	h2af1al	4.45303	4.22387	4.84679	4.70681	2.3122	2	2.54811	2
ENSDARG00000033539	ENSDARG00000033539	paics	10.0795	10.026	10.0924	10.0688	12.2245	12.7643	12.2997	12.4589
ENSDARG00000039354	ENSDARG00000039354	ska1	4.10705	3.86853	4.37738	3.99169	6.23865	6.62304	6.659	6.23217
ENSDARG00000024471	ENSDARG00000024471	nsl1	3.46014	3.60393	3.48453	3.82853	5.73568	6.27453	5.93802	5.86128
ENSDARG00000056108	ENSDARG00000056108	ndufa4	8.59023	8.93019	8.93878	8.64519	11.1018	11.3599	10.7876	11.2668
ENSDARG00000008986	ENSDARG00000008986	e2f7	5.49997	5.4317	5.45816	5.86882	7.8033	8.08495	7.95433	7.87385
ENSDARG00000061728	ENSDARG00000061728	acot13	5.16645	5.22693	5.65407	5.48632	7.69981	7.87158	7.58919	7.81083
ENSDARG00000100747	ENSDARG00000100747	GUCA1A	7.87282	7.88087	8.11132	7.45793	5.44699	5.41189	5.32369	5.75817
ENSDARG00000036636	ENSDARG00000036636	ebpl	3.11607	3.39603	3.13674	3.43358	4.95694	5.84563	5.75259	5.78464
ENSDARG00000105079	ENSDARG00000105079	BX649411.2	7.28339	7.08929	7.14432	6.362	4.13171	5.18397	4.71061	4.81039
ENSDARG00000101975	ENSDARG00000101975	si:dkey-225f5.4	4.81402	4.98822	4.99878	5.04088	7.23737	7.54623	7.36487	7.14299
ENSDARG00000096689	ENSDARG00000096689	si:dkey-66i24.9	4.17079	4.74656	4.84679	4.13827	6.79791	6.74521	6.82109	6.84891
ENSDARG00000097397	ENSDARG00000097397	ugt5a4	2.47424	3.15304	2.9993	2.88798	5.31312	5.18397	5.5108	4.7579
ENSDARG00000013719	ENSDARG00000013719	gtse1	5.72894	5.70423	5.67678	5.24881	7.91727	7.77654	8.11688	7.946
ENSDARG00000017984	ENSDARG00000017984	zgc:172106	4.92907	4.78975	3.37765	4.70681	2.56871	2	2	2.58614
ENSDARG00000034577	ENSDARG00000034577	si:dkey-23o4.6	8.06538	8.11115	8.04302	7.97939	5.65497	5.41189	5.67641	6.06942
ENSDARG00000088260	ENSDARG00000088260	gig2p	6.2105	6.21268	6.01661	5.18278	3.87089	3.51927	3.51029	3.58732
ENSDARG00000117107	ENSDARG00000117107	CABZ01058647.1	4.64479	4.60863	5.16868	4.70681	2.3122	2.39075	2.29993	2.80887
ENSDARG00000117448	ENSDARG00000117448	CABZ01072245.1	10.9901	10.6518	10.7428	10.8663	8.35215	8.48635	8.54229	8.43395
ENSDARG00000069451	ENSDARG00000069451	gja8a	6.61741	6.7822	6.80601	6.90303	6.56744	6.7783	5.75259	3.17189
ENSDARG00000069615	ENSDARG00000069615	ckmt2a	8.82623	8.93741	8.99636	9.12122	11.1443	11.2675	11.3755	11.5098
ENSDARG00000092361	ENSDARG00000092361	si:dkey-79f11.7	2	2	2	2	2.3122	4.72234	3.82453	4.7579
ENSDARG00000099336	ENSDARG00000099336	mvda	5.42353	5.51127	5.45816	5.24881	7.54418	7.56531	8.07298	7.82366
ENSDARG00000104120	ENSDARG00000104120	LO018260.1	4.45303	5.56198	4.72128	4.13827	2.78642	2.69791	2	2.58614
ENSDARG00000117530	ENSDARG00000117530	CABZ01085662.1	9.59293	9.44097	9.33668	9.21092	7.0814	7.18836	7.22033	6.74488
ENSDARG00000012388	ENSDARG00000012388	cox4i1l	4.8534	4.40146	4.80616	4.13827	6.56744	6.91845	6.82109	7.11196
ENSDARG00000052348	ENSDARG00000052348	smarca5	9.05034	9.28744	9.18646	9.02556	11.4566	11.5681	11.434	11.4984
ENSDARG00000016718	ENSDARG00000016718	mmp11b	4.89173	4.91208	5.34924	5.18278	7.122	7.8639	7.07954	7.46289
ENSDARG00000101715	ENSDARG00000101715	arsg	3.73774	3.94695	4.13642	3.43358	5.97613	6.20323	6.28441	6.06942
ENSDARG00000037966	ENSDARG00000037966	thoc6	5.10252	5.34747	5.26178	4.13827	7.11195	7.46728	6.98796	7.23227
ENSDARG00000077883	ENSDARG00000077883	fam83d	5.13484	5.12942	5.32067	5.04088	7.58105	7.36209	7.33214	7.70391
ENSDARG00000077403	ENSDARG00000077403	col8a1a	4.68899	4.70203	4.67689	5.54006	7.37811	7.05971	7.15633	7.16331
ENSDARG00000056008	ENSDARG00000056008	atp5mc1	9.71286	9.84841	9.6795	9.83624	12.0225	12.1159	12.0832	12.2413
ENSDARG00000007377	ENSDARG00000007377	odc1	7.52812	7.75574	7.5096	7.70141	9.88458	10.0555	9.91208	10.0134
ENSDARG00000010962	ENSDARG00000010962	fkbp7	5.39713	5.48523	5.82652	5.31195	7.75893	8.10465	7.63687	7.79789
ENSDARG00000100558	ENSDARG00000100558	slbp	6.79981	6.62413	6.72112	6.65773	8.79661	9.29895	8.78834	9.20809
ENSDARG00000070157	ENSDARG00000070157	tgm2a	6.61741	6.87538	6.81628	6.72887	8.76491	9.40867	8.87041	9.24669
ENSDARG00000076251	ENSDARG00000076251	irf3	7.2616	8.32812	7.96672	7.03988	5.41467	5.68043	5.3888	5.2511
ENSDARG00000097938	ENSDARG00000097938	asb5a	9.15254	8.95175	9.04519	8.87688	6.59654	6.50941	6.64574	6.96921
ENSDARG00000016479	ENSDARG00000016479	ugt5a1	4.29039	4.55956	4.32081	4.50543	6.97459	6.84227	6.64574	6.49524
ENSDARG00000087181	ENSDARG00000087181	cbx7b	7.11539	6.73878	7.04304	7.21528	4.54398	4.85231	4.54911	4.90996
ENSDARG00000102594	ENSDARG00000102594	zgc:194627	3.81955	4.34466	3.99895	3.43358	5.56948	6.46945	6.19623	6.32529
ENSDARG00000041864	ENSDARG00000041864	capn3a	11.4884	11.6507	11.7907	11.6767	10.194	10.2301	9.43594	8.40864
ENSDARG00000051939	ENSDARG00000051939	pcxb	9.92294	9.8109	10.1165	10.3652	12.4229	12.4256	12.323	12.3079
ENSDARG00000103490	ENSDARG00000103490	dpysl4	7.39435	7.55131	7.5096	7.7248	9.84419	9.90259	9.97703	9.76674
ENSDARG00000030650	ENSDARG00000030650	r3hdml	2.83056	2.68877	3.26222	2.88798	5.08569	5.45345	5.14679	5.21261
ENSDARG00000090889	ENSDARG00000090889	LECT2	6.42172	6.49958	6.21591	5.64187	3.66648	4.03941	3.72719	4.32476
ENSDARG00000078533	ENSDARG00000078533	poc1a	3.11607	3.15304	2.84738	2.51126	5.16555	5.13372	5.25551	5.28858
ENSDARG00000102808	ENSDARG00000102808	calr3b	9.67765	10.055	9.36143	9.33771	11.9759	11.9112	11.9493	11.7663
ENSDARG00000058346	ENSDARG00000058346	sass6	4.73188	5.06055	4.5838	4.70681	7.10184	7.03254	7.15633	7.05872
ENSDARG00000098241	ENSDARG00000098241	fanca	3.89697	4.34466	2.9993	3.64453	5.95381	5.45345	6.24979	5.9806
ENSDARG00000032929	ENSDARG00000032929	cryba1l1	13.6062	13.7744	13.8329	13.8259	12.1368	12.1224	11.4398	10.6786
ENSDARG00000086550	ENSDARG00000086550	dbf4b	4.23182	4.4561	4.5838	4.8835	6.91807	6.81064	6.90137	6.70384
ENSDARG00000053875	ENSDARG00000053875	cryba1b	13.1357	13.3813	13.3898	13.4544	12.0465	11.8063	11.1853	10.1029
ENSDARG00000035333	ENSDARG00000035333	mis18a	3.89697	3.86853	4.06932	4.60963	6.23865	6.42835	6.49126	6.39569
ENSDARG00000037894	ENSDARG00000037894	ezh1	11.5541	11.4241	11.5261	11.5066	9.13094	9.30464	9.10644	9.21784
ENSDARG00000074066	ENSDARG00000074066	tas2r200.2	5.06945	4.65609	4.6311	5.24881	2.3122	2.95102	3.10797	2.32264
ENSDARG00000055595	ENSDARG00000055595	clul1 ENSDARG00000055595	11.1429	11.0879	11.2255	11.0945	8.74879	8.77566	8.78834	9.00914
ENSDARG00000001782	ENSDARG00000001782	prkacba	4.45303	4.78975	4.92479	4.79786	6.84718	7.43652	6.99843	6.7583
ENSDARG00000006544	ENSDARG00000006544	c1qtnf6b	4.29039	4.09204	2.9993	3.82853	6.16284	5.645	6.24979	5.86128
ENSDARG00000056151	ENSDARG00000056151	tyrp1b	8.66129	8.72852	8.72381	8.75152	10.9711	11.1959	10.7929	11.1062
ENSDARG00000025914	ENSDARG00000025914	si:dkey-190g11.3	8.07374	7.97743	8.03425	7.95981	5.65497	5.7818	5.67641	5.70371
ENSDARG00000100302	ENSDARG00000100302	si:dkey-237g15.2	8.24268	8.11115	7.93409	8.11836	5.62704	5.68043	6.15939	5.81064
ENSDARG00000086569	ENSDARG00000086569	zgc:172051	10.4428	10.2714	10.7122	10.5728	8.3393	8.19318	8.10239	8.20317
ENSDARG00000104721	ENSDARG00000104721	si:dkey-203a12.9	5.59596	4.4561	5.16868	4.13827	6.85924	7.176	6.82109	7.08025
ENSDARG00000037158	ENSDARG00000037158	rcc1	6.39528	6.37747	5.90559	5.86882	8.35215	8.19318	8.48761	8.57336
ENSDARG00000070857	ENSDARG00000070857	si:dkey-32e6.6	4.29039	4.50876	4.5838	4.79786	6.55266	7.27204	6.39946	6.89824
ENSDARG00000096229	ENSDARG00000096229	si:dkey-260c8.8	3.73774	2.86067	3.84699	3.18642	5.76161	5.3691	5.56814	5.78464
ENSDARG00000002745	ENSDARG00000002745	tdh	14.2449	14.1844	14.2276	14.2077	11.891	11.9923	11.8044	12.0011
ENSDARG00000097559	ENSDARG00000097559	cyp8b3	3.65101	3.27964	3.92497	3.64453	5.68238	6.0491	5.84828	5.9806
ENSDARG00000088274	ENSDARG00000088274	si:ch211-181d7.1 ENSDARG00000088274	7.61661	7.61873	7.3702	7.71315	5.70928	4.91316	5.25551	5.42948
ENSDARG00000101320	ENSDARG00000101320	si:dkey-50i6.5	6.85905	9.16771	9.77076	6.90303	6.81039	7.22482	6.78527	6.61811
ENSDARG00000079525	ENSDARG00000079525	slc39a5	3.73774	3.78561	3.76455	2.88798	5.76161	6.20323	5.67641	5.2511
ENSDARG00000060594	ENSDARG00000060594	hadhab	9.2736	9.25699	9.20807	9.27966	11.5239	11.5962	11.499	11.5705
ENSDARG00000100573	ENSDARG00000100573	ckap2l	5.8891	5.97139	5.99869	6.17086	8.32632	8.31656	8.15012	8.37854
ENSDARG00000041080	ENSDARG00000041080	thap3	3.46014	3.94695	3.92497	2	5.16555	4.91316	5.59598	5.49508
ENSDARG00000067608	ENSDARG00000067608	zswim7	2.47424	3.15304	2.67755	2.51126	4.41921	5.23252	5.0292	5.0031
ENSDARG00000012274	ENSDARG00000012274	eif4e1c	7.69457	7.86581	7.4249	7.16486	9.86378	9.95417	9.66674	9.66886
ENSDARG00000086658	ENSDARG00000086658	crygm2d21	11.5771	11.6905	11.8662	11.587	9.62688	9.39807	9.53273	9.10155
ENSDARG00000088908	ENSDARG00000088908	CU570691.1	6.57092	7.05429	6.10302	6.30106	4.35252	4.57948	3.72719	4.70344
ENSDARG00000016704	ENSDARG00000016704	pbld	5.8507	5.77042	5.60753	4.8835	7.53669	7.98929	7.69595	7.73139
ENSDARG00000109996	ENSDARG00000109996	CABZ01101996.1	9.89844	9.94591	10.2551	10.0365	7.60988	8.09155	7.57528	7.83637
ENSDARG00000078050	ENSDARG00000078050	phf19	5.77068	6.04454	5.90559	5.43051	7.95146	7.74341	8.21887	8.20806
ENSDARG00000075555	ENSDARG00000075555	adamts17	5.25733	4.78975	4.48428	5.18278	7.30064	7.22482	7.18411	6.92229
ENSDARG00000040921	ENSDARG00000040921	zmp:0000000606	5.92651	6.09707	5.40473	4.60963	3.7723	3.51927	2.94436	3.46169
ENSDARG00000070568	ENSDARG00000070568	atad5a	6.97962	6.9439	6.88618	7.32649	9.22713	9.49579	9.26223	9.19334
ENSDARG00000115234	ENSDARG00000115234	crygm2b	5.47494	5.02484	5.48415	5.59187	2.97555	3.66791	3.72719	2.58614
ENSDARG00000094518	ENSDARG00000094518	si:ch211-125e6.8	4.68899	4.50876	5.16868	5.37245	6.91807	7.20061	7.17491	7.30723
ENSDARG00000094782	ENSDARG00000094782	si:ch211-196h16.4	7.88237	8.01432	7.69907	7.26399	5.08569	5.45345	5.70225	5.78464
ENSDARG00000105114	ENSDARG00000105114	crebrf	10.4093	10.3876	10.4407	10.4254	8.03888	8.49135	8.26728	7.86767
ENSDARG00000063288	ENSDARG00000063288	slc2a11b	6.69532	6.70533	6.76419	6.30106	8.86399	9.0474	8.71089	8.84586
ENSDARG00000079307	ENSDARG00000079307	si:dkey-205h13.1	11.5208	11.3704	11.3762	11.3281	9.21779	8.90487	9.17495	9.26326
ENSDARG00000063518	ENSDARG00000063518	zgc:153913	6.49824	6.60006	6.71015	6.84016	8.78717	9.1234	8.733	9.00069
ENSDARG00000091058	ENSDARG00000091058	sting1	7.2616	7.2055	6.1197	5.18278	4.28261	4.50237	5.0292	4.46233
ENSDARG00000112405	ENSDARG00000112405	BX005399.6	4.8534	3.50372	3.26222	3.99169	2	2	2.94436	5.32512
ENSDARG00000041873	ENSDARG00000041873	si:dkey-221h15.4	5.54876	5.12942	4.92479	5.18278	2.97555	2.95102	2.75979	3.17189
ENSDARG00000071389	ENSDARG00000071389	si:dkey-78l4.6	4.04037	5.22693	4.26193	4.27131	2	2.39075	2	3.17189
ENSDARG00000089920	ENSDARG00000089920	mlip	11.6101	11.5464	11.5654	11.5358	9.32819	9.25262	9.49627	9.16086
ENSDARG00000101271	ENSDARG00000101271	si:ch211-227n13.3	3.89697	3.60393	3.37765	4.13827	5.56948	6.0491	5.95961	6.2128
ENSDARG00000030954	ENSDARG00000030954	ftr56	8.19366	8.625	7.86157	6.75182	5.81212	5.87651	5.87124	5.75817
ENSDARG00000037402	ENSDARG00000037402	lim2.3	9.62173	9.61467	9.8788	9.54575	7.89986	7.96075	7.4739	6.7583
ENSDARG00000041295	ENSDARG00000041295	lim2.5	9.28624	9.23371	9.38059	9.13438	7.60273	8.11116	7.03955	6.2128
ENSDARG00000097473	ENSDARG00000097473	zgc:113340	3.73774	4.02132	4.20054	3.82853	6.39593	5.84563	6.23215	6.19317
ENSDARG00000077907	ENSDARG00000077907	si:dkey-183p4.10	5.03562	5.16266	5.13627	4.96433	3.29254	2.39075	2.54811	3.46169
ENSDARG00000068507	ENSDARG00000068507	crybb1	13.3966	13.6739	13.7378	13.8019	12.4801	12.2384	11.6745	10.4423
ENSDARG00000037188	ENSDARG00000037188	rpa2	6.76925	6.9439	6.66541	6.88237	8.96509	9.08755	8.93722	9.22752
ENSDARG00000100021	ENSDARG00000100021	plaat1	5.87002	6.37747	6.26171	6.06486	4.13171	4.65268	3.51029	3.70289
ENSDARG00000094346	ENSDARG00000094346	si:ch211-114l13.13	6.08378	6.36325	5.50969	5.73698	4.13171	3.35354	4.00147	3.58732
ENSDARG00000003732	ENSDARG00000003732	mitfa	3.55873	3.27964	3.48453	3.99169	5.90811	6.02173	4.90117	5.95751
ENSDARG00000074071	ENSDARG00000074071	mrnip	3.11607	2.68877	2.9993	2	4.86425	4.57948	5.0292	4.90996
ENSDARG00000036830	ENSDARG00000036830	krt91	16.6411	16.6199	16.6632	16.7341	14.4147	14.4613	14.4597	14.3619
ENSDARG00000093289	ENSDARG00000093289	si:dkey-9i23.14	2.83056	3.15304	2.2628	3.18642	4.20913	5.60867	4.98777	4.86103
ENSDARG00000009153	ENSDARG00000009153	pla2g1b	10.8254	10.4762	10.8794	10.6436	8.31761	8.30525	8.68844	8.67239
ENSDARG00000117097	ENSDARG00000117097	crygm2c	6.10024	5.12942	5.69915	5.95046	4.20913	4.03941	2.94436	3.46169
ENSDARG00000020887	ENSDARG00000020887	armc1l	5.66398	5.72663	5.60753	6.33185	7.76535	8.33335	7.80133	8.11201
ENSDARG00000094098	ENSDARG00000094098	si:ch211-278p9.3	4.8534	4.4561	4.48428	4.13827	2.3122	2	2.29993	2.58614
ENSDARG00000007715	ENSDARG00000007715	lgsn	8.78864	9.1595	9.33132	9.24368	7.80953	8.43021	6.84448	6.13262
ENSDARG00000095773	ENSDARG00000095773	zgc:194906 ENSDARG00000095773	5.22767	5.74869	4.48428	4.27131	3.14273	2.39075	2.94436	3.17189
ENSDARG00000023176	ENSDARG00000023176	tdo2b	9.71152	9.4511	9.56238	9.83624	7.42754	7.41564	7.38894	7.4464
ENSDARG00000006220	ENSDARG00000006220	ugt1a1	10.2552	10.1115	10.0818	10.1617	12.2673	12.3315	12.4462	12.4653
ENSDARG00000001971	ENSDARG00000001971	cthrc1b	5.06945	5.4317	5.50969	5.64187	7.71978	7.53659	7.5961	7.62552
ENSDARG00000086847	ENSDARG00000086847	irgq1	4.89173	5.74869	3.67711	5.24881	2.56871	3.35354	3.2549	2.80887
ENSDARG00000076733	ENSDARG00000076733	bard1	4.34666	3.15304	3.99895	4.50543	5.8847	6.29754	5.72764	6.36092
ENSDARG00000063626	ENSDARG00000063626	ddx21	14.4948	14.2948	14.3669	14.3571	12.139	12.0006	12.2051	12.2889
ENSDARG00000105265	ENSDARG00000105265	zgc:171534	8.44955	7.63066	8.66537	8.6574	6.257	5.7488	6.47636	6.52695
ENSDARG00000097483	ENSDARG00000097483	si:ch211-213d14.2	5.10252	5.06055	5.23141	4.8835	7.05018	7.42612	7.11845	7.48728
ENSDARG00000020239	ENSDARG00000020239	lpin1	13.4565	13.6027	13.5668	13.6242	11.463	11.2784	11.5201	11.1418
ENSDARG00000026548	ENSDARG00000026548	cyp2u1	8.96303	8.75873	8.81624	8.78528	6.73386	6.60472	6.69805	6.42964
ENSDARG00000097876	ENSDARG00000097876	si:dkey-40g16.5	2.47424	2.2678	2.48503	2	4.35252	4.42091	4.65876	4.58791
ENSDARG00000037654	ENSDARG00000037654	pmm2	5.7911	6.00843	5.34924	5.37245	7.75248	8.07167	7.48883	7.87385
ENSDARG00000068729	ENSDARG00000068729	eif2ak2	7.73203	8.30969	8.19239	7.38639	5.81212	5.90675	5.70225	5.58821
ENSDARG00000097907	ENSDARG00000097907	CU928083.1	4.77353	5.51127	5.13627	5.59187	3.29254	2.95102	3.10797	3.00177
ENSDARG00000036304	ENSDARG00000036304	dnaaf3l	4.17079	4.60863	3.58403	4.27131	2	2	2	2
ENSDARG00000020711	ENSDARG00000020711	rrm2 ENSDARG00000020711	5.31489	5.65836	4.20054	6.02773	7.07106	7.65711	7.16565	7.20312
ENSDARG00000028335	ENSDARG00000028335	hmga1a	12.1634	12.3417	12.2054	12.2404	14.3625	14.5051	14.508	14.4421
ENSDARG00000096092	ENSDARG00000096092	BX548032.3	5.57255	5.68148	5.72117	5.11357	3.96317	3.51927	3.10797	3.00177
ENSDARG00000044135	ENSDARG00000044135	cenpp	2.98037	3.27964	4.37738	4.13827	5.78709	5.7488	5.84828	5.61796
ENSDARG00000097231	ENSDARG00000097231	ugt1b2	5.37023	4.95065	4.37738	5.11357	7.00747	7.44684	6.76088	7.10147
ENSDARG00000042527	ENSDARG00000042527	unga	5.16645	5.19516	5.06916	5.59187	7.21877	7.57476	7.33214	7.63283
ENSDARG00000045367	ENSDARG00000045367	tuba1b	8.17823	7.94437	8.10715	8.03659	10.1785	10.3763	10.3391	10.1983
ENSDARG00000004647	ENSDARG00000004647	spice1	8.42363	7.96806	8.38405	8.36904	5.83672	6.07596	6.06296	6.47912
ENSDARG00000044253	ENSDARG00000044253	paqr3b	5.98086	6.11416	5.55944	6.26959	8.08582	8.23549	8.23223	8.0803
ENSDARG00000098398	ENSDARG00000098398	CABZ01079480.1	8.08206	8.4169	8.08184	7.55248	6.08283	5.71502	5.56814	6.23217
ENSDARG00000032469	ENSDARG00000032469	ampd3b	11.1082	11.1529	11.2394	11.0477	8.79974	9.01653	9.13281	8.80117
ENSDARG00000018491	ENSDARG00000018491	pdia4	8.48759	8.90586	8.3806	8.52375	10.7032	10.9968	10.6053	10.7246
ENSDARG00000070317	ENSDARG00000070317	irge4	5.19738	5.89433	3.13674	4.8835	3.42824	2.69791	2.94436	3.70289
ENSDARG00000010420	ENSDARG00000010420	ndrg1b	11.9698	12.0551	12.162	12.0223	9.68054	10.0248	9.65686	10.087
ENSDARG00000104205	ENSDARG00000104205	cfhl3	5.66398	6.0266	5.76424	5.48632	3.42824	3.92589	4.23184	3.00177
ENSDARG00000029894	ENSDARG00000029894	slc2a15a	5.13484	5.28846	5.63098	5.54006	7.60988	7.80089	7.16565	7.6759
ENSDARG00000054744	ENSDARG00000054744	si:ch211-244e12.7	5.34282	5.45871	5.65407	5.48632	3.87089	4.03941	3.2549	2.58614
ENSDARG00000075476	ENSDARG00000075476	nlrp15	4.92907	5.16266	5.1031	4.13827	3.29254	2.39075	2.54811	2.80887
ENSDARG00000045843	ENSDARG00000045843	apex1	8.53982	8.45764	8.46459	8.65131	10.6616	10.633	10.7525	10.8654
ENSDARG00000110103	ENSDARG00000110103	FO834799.1	4.89173	5.40416	4.96226	4.79786	7.13197	6.82654	7.4359	7.28885
ENSDARG00000007576	ENSDARG00000007576	crybb1l1	13.7657	14.0533	14.1102	14.1965	13.0222	12.8793	12.1401	10.8269
ENSDARG00000029822	ENSDARG00000029822	cel.2	11.6389	11.2017	11.7255	11.3205	9.14332	9.08755	9.31134	9.74499
ENSDARG00000094706	ENSDARG00000094706	cxcl11.6 ENSDARG00000094706	3.81955	4.74656	4.67689	2.51126	2.3122	2	2	2.32264
ENSDARG00000056367	ENSDARG00000056367	mpv17l2	5.8311	6.21268	5.1031	4.70681	7.47533	7.42612	7.3071	7.73818
ENSDARG00000079537	ENSDARG00000079537	ftr13	6.06713	6.49958	6.15249	5.82619	4.0499	4.50237	3.91571	3.58732
ENSDARG00000102848	ENSDARG00000102848	BX927336.3	4.64479	4.22387	4.5838	4.39312	2.3122	2	2.54811	2.32264
ENSDARG00000116491	ENSDARG00000116491	h2az2b	9.22188	9.45948	9.30422	9.39716	11.4275	11.4917	11.5133	11.6962
ENSDARG00000110978	ENSDARG00000110978	ftr32 ENSDARG00000110978	5.74996	6.52536	5.94355	5.54006	3.14273	4.03941	4.00147	4.52649
ENSDARG00000087869	ENSDARG00000087869	si:ch211-11k18.4	6.3409	6.25952	6.49692	6.26959	8.4865	8.60174	8.48016	8.55425
ENSDARG00000095005	ENSDARG00000095005	si:dkey-21e2.10	4.59918	4.15946	4.80616	4.60963	2.56871	2	2.29993	2.80887
ENSDARG00000012405	ENSDARG00000012405	col1a1a	13.7209	13.6137	13.817	13.9166	16.0225	15.9256	16.0804	15.7579
ENSDARG00000012796	ENSDARG00000012796	hnmt	6.36835	6.52536	6.36324	6.44885	8.45108	8.7214	8.57763	8.6935
ENSDARG00000076659	ENSDARG00000076659	cdca7b	7.10727	7.08062	6.97134	7.18186	9.15069	9.26726	9.24035	9.40866
ENSDARG00000008098	ENSDARG00000008098	ifit9	3.97045	5.16266	3.67711	3.18642	2.3122	2	2	2
ENSDARG00000005619	ENSDARG00000005619	nek2	4.29039	4.78975	4.26193	4.96433	6.70742	7.01876	6.23215	6.7716
ENSDARG00000016337	ENSDARG00000016337	lctlb	8.88442	9.08559	9.30239	9.3862	7.92876	8.25325	7.40476	5.95751
ENSDARG00000045853	ENSDARG00000045853	rad51ap1	4.34666	4.50876	4.13642	3.82853	6.37928	6.22739	6.39946	6.42964
ENSDARG00000043102	ENSDARG00000043102	lxn	11.7778	11.7263	11.67	11.525	9.4508	9.42182	9.45696	9.66174
ENSDARG00000057879	ENSDARG00000057879	p3h3	6.31292	6.36325	6.08615	6.53076	8.3649	8.69132	8.32248	8.56575
ENSDARG00000092894	ENSDARG00000092894	si:ch211-114l13.9	5.49997	5.31827	4.76434	3.43358	2.78642	3.35354	2.75979	2.80887
ENSDARG00000091961	ENSDARG00000091961	pth1b	5.90792	6.07977	5.48415	5.37245	3.66648	4.24274	3.72719	3.00177
ENSDARG00000093214	ENSDARG00000093214	si:ch211-284e13.9	4.81402	4.28553	4.06932	3.18642	2	2	2	2.32264
ENSDARG00000015088	ENSDARG00000015088	dnajb11	8.39054	8.83803	8.13202	8.33904	10.6028	10.5847	10.5671	10.5485
ENSDARG00000100028	ENSDARG00000100028	pole2	4.92907	5.06055	4.72128	5.48632	7.26482	6.67667	7.41261	7.27024
ENSDARG00000024631	ENSDARG00000024631	nlrc5	6.17985	6.24407	5.96217	5.31195	4.20913	3.35354	4.491	3.58732
ENSDARG00000099187	ENSDARG00000099187	purg	4.77353	5.25802	4.92479	5.24881	7.41125	6.82654	7.17491	7.33437
ENSDARG00000102490	ENSDARG00000102490	asb2b	10.6871	10.5448	10.3632	10.6993	8.68924	8.24736	8.37965	8.34779
ENSDARG00000074001	ENSDARG00000074001	crygmxl2	11.5953	11.7912	12.026	11.8002	10.0237	10.7014	9.46264	9.07766
ENSDARG00000073720	ENSDARG00000073720	RNF180	6.61741	7.18137	7.34913	7.2317	5.50953	6.10233	5.18395	4.09017
ENSDARG00000044894	ENSDARG00000044894	zgc:113307	6.03324	6.00843	6.40466	6.02773	8.18017	8.49135	8.28021	8.14304
ENSDARG00000087178	ENSDARG00000087178	scpp9	4.17079	6.22846	5.53478	4.50543	6.31068	5.18397	6.92351	3.58732
ENSDARG00000014805	ENSDARG00000014805	fhl5	5.49997	5.74869	5.8467	6.10107	7.75893	8.08495	7.84838	8.05877
ENSDARG00000008982	ENSDARG00000008982	casq2	9.29521	9.13249	9.27474	9.36029	11.3431	11.6681	11.381	11.2895
ENSDARG00000056028	ENSDARG00000056028	slc22a7a	6.43476	6.70533	6.50963	6.5829	8.8122	8.84367	8.39161	8.76838
ENSDARG00000075643	ENSDARG00000075643	ifi35	8.45276	9.12407	8.24275	7.19867	6.34538	6.44905	6.28441	6.23217
ENSDARG00000045190	ENSDARG00000045190	ch25h	4.55209	6.0266	4.80616	3.64453	2.56871	2.95102	3.72719	3.00177
ENSDARG00000073721	ENSDARG00000073721	smarcad1b	6.43476	6.72771	6.6991	6.84016	8.87293	8.94549	8.80632	8.65456
ENSDARG00000094438	ENSDARG00000094438	plac8.2	4.17079	5.25802	3.92497	3.18642	2	2	3.2549	2.32264
ENSDARG00000004576	ENSDARG00000004576	plk4	6.14853	5.91398	5.8467	6.26959	8.18975	8.14326	8.20085	8.22266
ENSDARG00000079986	ENSDARG00000079986	BX927329.1	4.50341	4.87245	4.32081	5.04088	2.56871	2.39075	2.75979	2.58614
ENSDARG00000039208	ENSDARG00000039208	nasp	8.33251	8.32078	8.22359	8.4694	10.3161	10.4679	10.496	10.642
ENSDARG00000069342	ENSDARG00000069342	zgc:153115	7.66167	7.97743	7.74279	7.66559	9.99663	9.85104	10.0136	9.73654
ENSDARG00000082187	ENSDARG00000082187	dre-mir-21-1	6.52288	6.24407	6.03431	6.20453	4.76518	3.16627	4.90117	4.58791
ENSDARG00000092604	ENSDARG00000092604	si:ch211-15j1.4	5.03562	5.72663	3.92497	2.51126	3.66648	2.69791	3.38823	2.80887
ENSDARG00000102349	ENSDARG00000102349	cep55l	5.13484	4.87245	4.92479	5.04088	7.18084	7.04619	7.15633	7.16331
ENSDARG00000019838	ENSDARG00000019838	ugdh	8.37372	8.47759	8.39437	8.26916	10.5188	10.4031	10.536	10.632
ENSDARG00000097679	ENSDARG00000097679	ftr90 ENSDARG00000097679	5.13484	5.81291	5.40473	4.60963	2.97555	3.16627	3.10797	3.58732
ENSDARG00000013856	ENSDARG00000013856	amy2a	14.4091	13.9945	14.4321	14.0251	12.0395	11.727	12.1327	12.6786
ENSDARG00000096363	ENSDARG00000096363	BX927298.1	4.17079	5.06055	2.84738	2.51126	2	2	2.29993	2
ENSDARG00000076844	ENSDARG00000076844	plin6	6.38187	6.21268	5.72117	5.95046	8.36912	8.11764	7.96505	8.23711
ENSDARG00000009001	ENSDARG00000009001	pdia6	8.72637	8.99852	8.56543	8.55018	10.8562	10.8352	10.8503	10.8165
ENSDARG00000104906	ENSDARG00000104906	mtr	8.00547	8.07669	7.73198	7.78167	9.98567	9.81761	10.0568	10.2323
ENSDARG00000087099	ENSDARG00000087099	si:ch73-106k19.5	4.81402	5.12942	4.43182	2.88798	2	2.95102	2.75979	2.80887
ENSDARG00000059053	ENSDARG00000059053	slc13a4	7.31194	7.46733	7.4249	7.74782	9.56196	9.81163	9.58749	9.48935
ENSDARG00000035458	ENSDARG00000035458	atp2a1l	16.8498	16.7275	16.7129	16.6787	14.586	14.5308	14.6904	14.6034
ENSDARG00000112959	ENSDARG00000112959	SRL	8.98757	8.76956	9.10923	9.23962	11.328	11.3253	11.0371	10.8277
ENSDARG00000094045	ENSDARG00000094045	si:dkeyp-73d8.8	6.40856	6.28993	7.20027	6.33185	5.04403	4.24274	4.23184	4.64683
ENSDARG00000002613	ENSDARG00000002613	rpa3	4.8534	4.91208	5.0344	4.8835	6.91807	7.09952	6.91248	7.25138
ENSDARG00000005544	ENSDARG00000005544	btbd3a	7.71074	7.77737	7.99411	7.27987	5.81212	6.07596	5.95961	4.90996
ENSDARG00000063079	ENSDARG00000063079	ago3b	5.64166	6.28993	5.50969	5.11357	7.64514	7.69225	7.69595	7.71772
ENSDARG00000103295	ENSDARG00000103295	cyp3a65	14.5737	14.1529	14.7321	14.8195	12.4338	12.089	12.9155	12.6058
ENSDARG00000105015	ENSDARG00000105015	CU459147.1	5.44947	5.79182	5.63098	6.13638	3.55227	4.03941	3.82453	3.32405
ENSDARG00000038969	ENSDARG00000038969	zgc:113142	4.96547	4.83169	3.76455	4.79786	6.70742	6.72838	6.59146	6.37841
ENSDARG00000056059	ENSDARG00000056059	rangap1b	6.92522	6.84498	6.5956	6.60828	8.67225	8.93085	8.8761	8.9548
ENSDARG00000075151	ENSDARG00000075151	si:dkey-188i13.10	7.63368	8.15724	7.33492	6.75182	5.34777	5.18397	5.67641	5.75817
ENSDARG00000093774	ENSDARG00000093774	rbp2b	7.81914	7.8092	8.17654	8.12716	9.68054	10.5906	9.84841	10.0547
ENSDARG00000087753	ENSDARG00000087753	NPAS4	7.58186	7.73379	7.49688	7.81475	5.53982	5.7488	5.14679	5.83618
ENSDARG00000097592	ENSDARG00000097592	si:dkey-40c23.1	5.8311	6.39156	5.94355	5.59187	3.96317	3.51927	3.72719	4.39518
ENSDARG00000090882	ENSDARG00000090882	si:rp71-36a1.5 ENSDARG00000090882	7.29058	7.00015	6.34917	5.37245	4.71298	4.33457	4.80904	4.81039
ENSDARG00000055868	ENSDARG00000055868	rsl1d1	12.4715	12.2904	12.4005	12.4325	10.1952	10.4868	10.1642	10.2727
ENSDARG00000095134	ENSDARG00000095134	si:dkey-250k15.9	3.11607	2.49358	2.67755	3.18642	5.16555	4.91316	4.36723	5.17307
ENSDARG00000097493	ENSDARG00000097493	si:dkey-148h10.5	2	2	2	2.51126	3.42824	4.42091	3.91571	4.70344
ENSDARG00000039066	ENSDARG00000039066	klhl31	13.7639	13.5809	13.5955	13.583	11.5371	11.7024	11.5792	11.2532
ENSDARG00000094331	ENSDARG00000094331	BX901918.2	5.49997	6.16426	5.72117	5.31195	7.56641	6.97662	4.491	7.66881
ENSDARG00000110428	ENSDARG00000110428	CABZ01072614.1	6.2105	6.00843	5.65407	4.96433	6.75983	6.22739	6.90137	8.81729
ENSDARG00000077372	ENSDARG00000077372	tfr1b	9.59439	9.75205	9.60446	9.47509	11.7452	11.7785	11.6622	11.7238
ENSDARG00000022730	ENSDARG00000022730	aasdh	5.49997	5.85419	5.53478	4.8835	7.45958	7.67479	7.39687	7.48728
ENSDARG00000040445	ENSDARG00000040445	si:ch211-219a4.3	9.43804	9.74247	8.8566	7.94992	6.89483	7.26038	7.23811	7.06952
ENSDARG00000069244	ENSDARG00000069244	si:ch211-244b2.3	8.49072	8.92778	8.48082	7.3417	6.46068	6.02173	6.67213	6.37841
ENSDARG00000099461	ENSDARG00000099461	asb10	8.62477	8.52948	8.51904	8.6574	6.492	6.32018	6.4613	6.58836
ENSDARG00000102845	ENSDARG00000102845	dclk2b	5.42353	5.4317	6.52223	6.10107	7.8219	7.90192	7.55414	8.16336
ENSDARG00000039900	ENSDARG00000039900	si:ch73-168d20.1	3.55873	4.4561	4.5349	3.43358	2	2	2	2
ENSDARG00000103696	ENSDARG00000103696	CABZ01064968.1	5.42353	5.8744	5.26178	5.24881	3.42824	3.16627	3.10797	4.00266
ENSDARG00000102776	ENSDARG00000102776	cxcl19	4.34666	4.22387	3.58403	4.60963	2	2	2.29993	2.32264
ENSDARG00000015759	ENSDARG00000015759	tspan7	8.12291	7.97743	8.04738	8.05517	9.99663	10.31	10.1826	10.1456
ENSDARG00000007697	ENSDARG00000007697	fabp7a	10.1265	10.2743	10.3277	10.3874	12.147	12.6705	12.2124	12.4462
ENSDARG00000007207	ENSDARG00000007207	cnpy2	5.13484	5.8337	5.8666	6.06486	7.83417	7.60274	7.83676	7.81726
ENSDARG00000099247	ENSDARG00000099247	si:dkey-68o6.5	2.47424	3.39603	3.26222	3.18642	5.31312	5.02765	5.18395	4.95728
ENSDARG00000058372	ENSDARG00000058372	mcph1	3.65101	3.39603	2.9993	3.43358	5.31312	5.84563	5.22017	5.32512
ENSDARG00000075521	ENSDARG00000075521	cpz	6.79981	6.5632	6.88618	6.79667	9.0438	8.97433	8.78834	8.59222
ENSDARG00000092044	ENSDARG00000092044	si:dkey-22f5.9	5.66398	5.95251	5.80606	5.64187	7.91727	6.76185	8.06802	8.11201
ENSDARG00000075504	ENSDARG00000075504	si:dkey-40c23.2 ENSDARG00000075504	7.66721	7.90562	7.02545	6.39154	5.53982	5.13372	5.42028	5.21261
ENSDARG00000105117	ENSDARG00000105117	sdad1	11.8826	11.8266	11.973	11.9152	9.64789	9.99521	9.80285	9.76175
ENSDARG00000092961	ENSDARG00000092961	ftr26	4.8534	5.4317	4.5838	3.82853	2.56871	2.69791	2.54811	3.32405
ENSDARG00000078608	ENSDARG00000078608	CT573423.1	3.97045	5.12942	2	2.51126	2	2.69791	2.54811	2
ENSDARG00000024681	ENSDARG00000024681	pane1	4.68899	4.70203	4.92479	4.70681	6.78533	7.05971	6.53506	6.95762
ENSDARG00000056087	ENSDARG00000056087	ecrg4a	6.2105	6.39156	6.47115	6.55707	8.30884	8.66944	8.21887	8.71775
ENSDARG00000103865	ENSDARG00000103865	wu:fc30c06	6.88778	7.02748	7.19241	7.26399	5.12617	4.91316	5.0292	4.95728
ENSDARG00000114454	ENSDARG00000114454	CR762483.1	6.24051	6.87538	6.15249	5.04088	4.28261	5.18397	3.62281	4.39518
ENSDARG00000077157	ENSDARG00000077157	synpo2b	7.4849	6.86532	7.11966	7.53935	9.02252	9.63325	9.25352	9.24669
ENSDARG00000078825	ENSDARG00000078825	bub1ba	5.22767	5.16266	5.8666	4.79786	7.31822	7.36209	7.20233	7.26084
ENSDARG00000063333	ENSDARG00000063333	nup210	8.40387	8.45764	7.98048	8.05517	10.2907	10.2728	10.4172	10.1983
ENSDARG00000071410	ENSDARG00000071410	cks2	3.89697	4.55956	3.84699	4.27131	6.18217	5.87651	6.30142	6.36092
ENSDARG00000095032	ENSDARG00000095032	ftr33	5.8507	6.81393	5.7853	4.60963	3.7723	4.24274	3.72719	4.39518
ENSDARG00000002401	ENSDARG00000002401	gale	6.58268	6.90514	5.96217	5.82619	8.37333	8.22952	8.18719	8.45471
ENSDARG00000104901	ENSDARG00000104901	ostc	7.47861	7.71711	7.3702	7.49922	9.47647	9.60816	9.54349	9.76008
ENSDARG00000092467	ENSDARG00000092467	si:ch73-46j18.5	10.1769	10.2552	10.1953	10.316	12.5132	12.3605	12.3749	11.983
ENSDARG00000051762	ENSDARG00000051762	CABZ01080568.1	7.40101	7.7666	7.24657	7.61641	9.60735	9.81163	9.37899	9.47316
ENSDARG00000074691	ENSDARG00000074691	mms22l	6.06713	6.16426	5.94355	5.78227	7.83417	8.11116	8.20085	8.10152
ENSDARG00000024548	ENSDARG00000024548	cryba4	13.0746	13.2681	13.3816	13.3882	11.8542	12.0485	11.2687	10.4245
ENSDARG00000103038	ENSDARG00000103038	pik3r3a	7.55226	8.03242	7.58359	7.83639	9.88752	9.93045	9.75118	9.69177
ENSDARG00000042641	ENSDARG00000042641	cyp51	7.16319	7.39224	7.09457	6.84016	8.78401	8.85534	9.69758	9.17093
ENSDARG00000093921	ENSDARG00000093921	BX276103.2	5.61899	5.28846	5.20039	5.43051	3.14273	3.16627	4.80904	3.17189
ENSDARG00000117646	ENSDARG00000117646	CABZ01072309.2	8.13095	8.0006	8.21197	8.25317	10.2362	10.542	10.106	9.92982
ENSDARG00000101671	ENSDARG00000101671	zgc:158417	5.81124	6.0266	5.96217	5.73698	3.14273	4.03941	5.35661	4.00266
ENSDARG00000070972	ENSDARG00000070972	si:ch211-81a5.8	10.7595	10.7021	10.8296	10.7963	8.67907	8.68261	8.56712	8.85838
ENSDARG00000068637	ENSDARG00000068637	si:ch211-281l24.3	8.11078	8.17363	8.01655	7.75919	9.75987	10.1783	9.56302	10.5427
ENSDARG00000044299	ENSDARG00000044299	lmnb1	9.15845	9.15537	9.09031	9.22329	11.2034	11.269	11.2321	11.2245
ENSDARG00000028664	ENSDARG00000028664	ahsa1a	5.19738	5.22693	4.5838	4.27131	3.55227	2.69791	2.54811	2.80887
ENSDARG00000055618	ENSDARG00000055618	acta1b	12.0244	12.2753	12.3469	12.7564	14.2131	14.3773	14.7034	14.1962
ENSDARG00000057110	ENSDARG00000057110	slc25a1a	8.2684	8.31709	8.16855	8.22063	10.2896	10.3072	10.1849	10.4681
ENSDARG00000098153	ENSDARG00000098153	lhfpl2b	5.7911	5.99003	5.65407	6.26959	7.94582	8.01033	7.86564	8.06418
ENSDARG00000098754	ENSDARG00000098754	si:ch211-156p11.1 ENSDARG00000098754	5.06945	5.77042	5.45816	5.31195	3.42824	2.69791	3.72719	4.17268
ENSDARG00000101049	ENSDARG00000101049	CABZ01075274.1	6.87827	7.21345	7.02545	6.63321	5.73568	5.13372	4.36723	4.81039
ENSDARG00000041140	ENSDARG00000041140	ddb2	9.90197	9.76022	9.84535	9.78431	7.57375	8.14326	7.72775	7.66168
ENSDARG00000093773	ENSDARG00000093773	si:ch1073-296i8.2	3.46014	3.39603	3.26222	4.27131	4.95694	5.49385	5.89385	5.75817
ENSDARG00000038980	ENSDARG00000038980	txndc12	7.57599	7.46066	7.46461	7.55248	9.66	9.6219	9.60301	9.43188
ENSDARG00000099572	ENSDARG00000099572	hmgn2	11.5326	11.689	11.5832	11.7369	13.5832	13.7303	13.6747	13.8087
ENSDARG00000038716	ENSDARG00000038716	casq1a	10.0618	9.9182	10.0892	10.3141	12.135	12.4562	11.8639	12.0814
ENSDARG00000008859	ENSDARG00000008859	mylipa	11.7533	11.6624	11.6471	11.7275	9.70078	9.54709	9.50547	9.79143
ENSDARG00000030756	ENSDARG00000030756	dnmt1	9.20676	9.33561	9.39607	9.25978	11.3436	11.3379	11.4107	11.3666
ENSDARG00000055760	ENSDARG00000055760	srm	7.23203	7.64837	7.40463	7.14765	9.47451	9.37392	9.44362	9.33444
ENSDARG00000100480	ENSDARG00000100480	si:ch73-364h19.2	9.05457	9.09208	9.22165	9.10793	7.19993	6.52898	7.29865	7.42131
ENSDARG00000003197	ENSDARG00000003197	wdr21 ENSDARG00000003197	6.53504	6.46001	5.20039	5.64187	4.28261	4.03941	3.91571	4.00266
ENSDARG00000059841	ENSDARG00000059841	exosc1	11.2666	11.2402	11.1855	11.2657	9.2131	9.13621	9.35068	9.0231
ENSDARG00000015445	ENSDARG00000015445	lim2.4	11.1199	11.1892	11.2886	11.2953	9.77586	9.85686	9.27736	8.40438
ENSDARG00000095863	ENSDARG00000095863	afp4 ENSDARG00000095863	9.91947	9.98824	9.45312	9.92223	11.6693	11.7568	11.8133	12.1495
ENSDARG00000029944	ENSDARG00000029944	parpbp	5.06945	5.34747	5.26178	4.79786	7.06066	7.18836	7.22033	7.17337
ENSDARG00000075045	ENSDARG00000075045	cxcl18b	6.68445	7.11499	7.11966	5.95046	4.13171	5.32499	5.06947	4.95728
ENSDARG00000061621	ENSDARG00000061621	them4	5.8311	5.63486	5.74287	5.43051	7.69308	7.95353	7.57528	7.58843
ENSDARG00000042033	ENSDARG00000042033	mettl11b	4.34666	4.28553	4.26193	3.99169	6.01976	6.62304	5.93802	6.37841
ENSDARG00000036135	ENSDARG00000036135	bbox1	7.61661	8.08971	7.79564	8.19573	10.025	9.79354	10.0084	10.0007
ENSDARG00000112352	ENSDARG00000112352	CABZ01093429.1	6.36835	6.0266	6.21591	5.64187	4.41921	4.14465	3.51029	4.32476
ENSDARG00000104267	ENSDARG00000104267	postnb	11.8764	11.826	12.0485	11.9658	13.9861	14.1672	13.865	13.8985
ENSDARG00000057099	ENSDARG00000057099	papss1	6.85905	7.02748	6.96212	6.94347	8.97343	9.00958	9.05723	8.98079
ENSDARG00000094492	ENSDARG00000094492	si:ch211-284e13.12	4.81402	4.28553	3.26222	2.88798	2.3122	2	2	2
ENSDARG00000007080	ENSDARG00000007080	rhcgl1	8.25007	8.84828	8.6511	8.66347	6.61088	6.12822	7.14696	6.64726
ENSDARG00000077219	ENSDARG00000077219	si:ch211-106h4.6	3.73774	2.86067	2.84738	3.99169	4.91134	5.5714	5.59598	4.7579
ENSDARG00000115161	ENSDARG00000115161	CABZ01069162.1	3.81955	4.02132	4.06932	4.27131	2	2	2	2
ENSDARG00000089831	ENSDARG00000089831	si:dkey-207m2.4 ENSDARG00000089831	6.92522	7.01843	6.79567	6.92339	5.3816	5.60867	4.30112	4.70344
ENSDARG00000061196	ENSDARG00000061196	emilin2a	8.25376	8.20189	8.30605	8.10058	7.29177	6.32018	5.25551	7.4464
ENSDARG00000096988	ENSDARG00000096988	CR589944.1	5.61899	6.41933	5.53478	2.88798	5.86091	5.90675	4.80904	5.88594
ENSDARG00000034855	ENSDARG00000034855	ccnb3	5.8311	5.68148	5.92469	5.86882	7.52159	7.96075	7.84258	8.10152
ENSDARG00000035993	ENSDARG00000035993	sumo3b	8.33946	8.28726	8.22744	8.33144	10.2489	10.2523	10.3349	10.531
ENSDARG00000018961	ENSDARG00000018961	gtpbp4	14.7268	14.5058	14.7054	14.6098	12.485	12.7304	12.5225	12.6329
ENSDARG00000031588	ENSDARG00000031588	si:dkey-239b22.1	8.74219	9.14293	7.40463	6.86142	10.0143	9.65568	9.42434	8.66528
ENSDARG00000073699	ENSDARG00000073699	col9a1a	10.5433	10.5321	10.7347	10.895	12.6746	12.7542	12.6527	12.7732
ENSDARG00000041665	ENSDARG00000041665	mkrn1	12.3982	12.3572	12.3564	12.3938	10.3399	10.1998	10.3183	10.4711
ENSDARG00000103443	ENSDARG00000103443	vwde	6.72747	6.51253	6.89589	6.94347	8.77449	8.69132	8.80035	8.92832
ENSDARG00000042873	ENSDARG00000042873	slc25a27	3.97045	4.02132	4.06932	3.82853	5.27762	6.20323	5.65009	6.47912
ENSDARG00000059917	ENSDARG00000059917	ccnj	3.2401	3.50372	3.13674	3.64453	5.4786	4.91316	5.65009	5.42948
ENSDARG00000100909	ENSDARG00000100909	zgc:173581	6.91595	7.46733	6.79567	6.39154	4.95694	5.08166	4.60498	5.13242
ENSDARG00000068127	ENSDARG00000068127	si:ch211-194e1.7 ENSDARG00000068127	5.49997	5.48523	5.92469	5.24881	3.66648	4.14465	2.75979	4.25072
ENSDARG00000095410	ENSDARG00000095410	si:ch211-285c6.4	4.23182	4.34466	4.48428	2.88798	2	2.39075	2.29993	2
ENSDARG00000103025	ENSDARG00000103025	hmgcs1	8.8287	8.64278	8.59555	8.60163	10.6054	10.4215	10.9795	10.7349
ENSDARG00000079043	ENSDARG00000079043	si:dkeyp-75b4.10	3.97045	4.60863	4.6311	4.96433	2.56871	2.39075	2.54811	2.80887
ENSDARG00000105461	ENSDARG00000105461	si:dkey-11o1.6	5.70761	5.40416	5.0344	5.04088	3.55227	3.16627	2.94436	3.70289
ENSDARG00000057114	ENSDARG00000057114	hpf1	6.73803	6.84498	7.04304	6.63321	8.71601	8.92717	8.73925	8.96351
ENSDARG00000074908	ENSDARG00000074908	col6a1	10.6693	10.7684	10.778	10.825	12.8112	12.7995	12.805	12.7686
ENSDARG00000038186	ENSDARG00000038186	zgc:103564	4.34666	3.94695	3.92497	3.43358	5.93114	5.5714	5.84828	6.15309
ENSDARG00000096616	ENSDARG00000096616	si:ch211-255p10.3	7.93838	7.996	8.01655	8.14461	9.96768	10.1814	9.67165	10.297
ENSDARG00000035147	ENSDARG00000035147	lrwd1	5.44947	5.56198	5.50969	5.73698	7.59554	7.67479	7.45882	7.63283
ENSDARG00000046098	ENSDARG00000046098	ebp	5.28639	5.22693	4.96226	5.24881	6.98563	7.00485	7.3071	7.4464
ENSDARG00000093423	ENSDARG00000093423	swsap1	2.98037	2.86067	2.67755	2.51126	5.00114	4.78879	4.54911	4.70344
ENSDARG00000092667	ENSDARG00000092667	si:ch211-271e10.2	5.10252	5.22693	4.48428	3.64453	2.97555	2.69791	2.94436	2.58614
ENSDARG00000006782	ENSDARG00000006782	rb1	7.62801	7.51958	7.54707	7.65345	9.47451	9.54228	9.72147	9.7057
ENSDARG00000052633	ENSDARG00000052633	si:ch211-106n13.3	6.89723	6.74976	6.5471	7.0211	8.90237	8.77975	8.70451	8.87388
ENSDARG00000053481	ENSDARG00000053481	entpd5a	6.83957	6.77147	7.03427	6.77442	8.7617	8.96717	8.74859	9.00633
ENSDARG00000102689	ENSDARG00000102689	BX663516.2	6.24051	6.36325	6.36324	6.47668	4.48294	4.03941	4.36723	4.52649
ENSDARG00000053990	ENSDARG00000053990	hmgb2b	10.1652	10.2809	10.2626	10.2888	12.1365	12.3151	12.2463	12.3883
ENSDARG00000105411	ENSDARG00000105411	si:ch211-113d11.5	8.841	8.45429	9.05172	9.19844	10.897	10.7303	10.7671	11.0636
ENSDARG00000115070	ENSDARG00000115070	si:dkeyp-74b6.2	4.64479	4.28553	4.26193	4.79786	3.29254	2	2.54811	2.58614
ENSDARG00000040100	ENSDARG00000040100	si:dkey-95h12.1	7.12347	7.08929	7.23895	7.55248	9.22713	9.2961	9.27736	9.23234
ENSDARG00000016375	ENSDARG00000016375	asns	7.51591	7.66586	7.30607	7.59118	9.61449	9.51555	9.64025	9.34114
ENSDARG00000027529	ENSDARG00000027529	hmox1a	9.24056	9.50555	9.55627	9.36774	7.59554	7.70951	7.26437	7.14299
ENSDARG00000115988	ENSDARG00000115988	AL935186.11	7.0406	7.54502	6.68796	6.75182	8.73904	7.74341	8.733	9.6653
ENSDARG00000102412	ENSDARG00000102412	eci2	8.54284	8.51668	8.56847	8.73433	10.5025	10.5998	10.4699	10.8157
ENSDARG00000086838	ENSDARG00000086838	itga2.3	4.89173	5.61097	4.67689	5.73698	6.85924	7.36209	7.11845	7.16331
ENSDARG00000058260	ENSDARG00000058260	cip2a	5.66398	6.04454	5.48415	6.06486	7.77175	7.8944	7.82505	7.70391
ENSDARG00000101819	ENSDARG00000101819	CU984583.1	4.68899	4.34466	5.40473	4.60963	2	3.51927	3.38823	3.17189
ENSDARG00000043562	ENSDARG00000043562	zgc:65997	8.6076	8.61001	8.61627	8.51035	6.65305	6.50941	6.4613	6.67583
ENSDARG00000074326	ENSDARG00000074326	mcm8	5.00097	5.02484	5.06916	5.64187	7.122	6.91845	7.29865	7.27024
ENSDARG00000020693	ENSDARG00000020693	sesn1	14.5604	14.5768	14.5491	14.506	12.4867	12.4784	12.6215	12.5545
ENSDARG00000027182	ENSDARG00000027182	rnf25	11.4766	11.3986	11.3832	11.3234	9.3433	9.3847	9.38099	9.43397
ENSDARG00000057911	ENSDARG00000057911	ACTC1	8.6969	8.40999	8.58358	8.35412	10.1652	10.6431	10.5889	10.5828
ENSDARG00000037558	ENSDARG00000037558	asb12b	3.81955	3.27964	3.84699	3.99169	5.50953	5.81407	5.77711	5.70371
ENSDARG00000029838	ENSDARG00000029838	si:dkey-23a13.11	5.54876	5.74869	6.0518	6.39154	4.95694	3.16627	4.08242	4.81039
ENSDARG00000093992	ENSDARG00000093992	si:ch211-279g13.1	6.25529	5.53685	6.0518	5.54006	4.41921	3.66791	3.82453	3.80989
ENSDARG00000042379	ENSDARG00000042379	TMEM120A	6.35469	6.49958	6.21591	6.26959	8.3393	8.19318	8.34316	8.45883
ENSDARG00000006008	ENSDARG00000006008	dct	8.22026	8.05029	7.89587	8.06437	10.0711	10.212	9.90375	10.0203
ENSDARG00000058158	ENSDARG00000058158	trim55b	9.46212	9.58279	9.53777	9.44019	7.50634	7.65711	7.37294	7.48728
ENSDARG00000001889	ENSDARG00000001889	tuba1a	10.6953	10.7148	10.7714	10.974	12.8019	12.6209	12.8086	12.8864
ENSDARG00000070668	ENSDARG00000070668	cd4-1	4.50341	5.06055	5.29153	3.99169	2.56871	2.69791	3.2549	3.00177
ENSDARG00000070502	ENSDARG00000070502	si:dkey-31e10.5	6.2105	6.30489	6.41821	5.11357	4.28261	4.57948	3.82453	4.09017
ENSDARG00000055566	ENSDARG00000055566	mastl	5.92651	5.97139	5.7853	5.95046	7.75248	8.11116	7.78933	7.93422
ENSDARG00000015628	ENSDARG00000015628	psmd10	5.8891	5.79182	5.60753	4.96433	7.42754	7.52689	7.4359	7.58843
ENSDARG00000100284	ENSDARG00000100284	cd247	5.28639	5.72663	5.06916	5.31195	4.0499	2.95102	3.51029	3.32405
ENSDARG00000102129	ENSDARG00000102129	crygn1	8.57264	8.56099	8.80339	8.66347	7.30946	7.176	6.41517	6.19317
ENSDARG00000090228	ENSDARG00000090228	gsta.1	11.3321	11.1673	11.5123	11.5862	13.2885	13.3889	13.3429	13.5054
ENSDARG00000098843	ENSDARG00000098843	FQ311879.1	4.59918	5.31827	4.84679	4.13827	3.29254	2.69791	2.29993	3.46169
ENSDARG00000075188	ENSDARG00000075188	adamts10	5.47494	5.91398	5.80606	6.17086	8.00672	7.84059	7.76501	7.55805
ENSDARG00000111173	ENSDARG00000111173	si:dkeyp-67e1.2	4.29039	4.15946	4.20054	2.88798	2	2	2.29993	2
ENSDARG00000098345	ENSDARG00000098345	mamdc2a	5.57255	5.70423	5.45816	5.43051	7.40304	7.56531	7.56827	7.56571
ENSDARG00000095362	ENSDARG00000095362	si:ch211-77g15.32	8.80128	8.84828	8.67669	8.62668	6.73386	6.32018	7.10882	7.03686
ENSDARG00000075993	ENSDARG00000075993	clic5a	9.91249	9.95542	10.0495	9.83624	8.00129	8.09812	7.85991	7.86146
ENSDARG00000086917	ENSDARG00000086917	crygm2d2	12.6649	12.8691	12.964	12.8414	10.978	11.2232	10.7486	10.5715
ENSDARG00000094935	ENSDARG00000094935	si:dkey-58f10.11	5.44947	4.87245	4.48428	3.82853	2.97555	2.69791	2.54811	3.46169
ENSDARG00000018459	ENSDARG00000018459	msrb2	8.42035	8.35713	8.42823	8.40569	10.315	10.5214	10.3401	10.3764
ENSDARG00000060130	ENSDARG00000060130	dusp3b	5.13484	4.09204	5.13627	4.39312	2.56871	2.39075	3.38823	3.32405
ENSDARG00000098915	ENSDARG00000098915	si:ch211-216p19.5	2.66337	2	2.48503	2.51126	4.13171	3.92589	4.23184	4.90996
ENSDARG00000087143	ENSDARG00000087143	serpina7	7.65612	7.80395	7.08611	7.79278	5.93114	5.53315	5.3888	5.81064
ENSDARG00000009401	ENSDARG00000009401	vcanb	9.24797	9.23371	9.44487	9.65024	11.3885	11.4791	11.3604	11.2118
ENSDARG00000037278	ENSDARG00000037278	lrata	4.50341	4.70203	4.80616	4.39312	6.39593	7.01876	6.10231	6.54255
ENSDARG00000093926	ENSDARG00000093926	CR855277.3	4.23182	3.86853	4.43182	3.43358	2	2.39075	2	2
ENSDARG00000102219	ENSDARG00000102219	si:ch211-12p12.2	5.25733	5.63486	4.80616	4.8835	3.42824	2.69791	3.72719	3.32405
ENSDARG00000039116	ENSDARG00000039116	nr5a5	9.90666	9.58279	9.89706	10.0224	8.03357	7.40509	8.33078	8.00349
ENSDARG00000038643	ENSDARG00000038643	alas2	7.12347	7.27554	7.29876	7.26399	9.1109	9.18638	9.10402	9.43397
ENSDARG00000026400	ENSDARG00000026400	rad51d	3.55873	4.78975	3.99895	4.13827	5.68238	5.96539	6.10231	6.17327
ENSDARG00000070713	ENSDARG00000070713	prss60.1	2.47424	2.68877	2.9993	2.51126	4.48294	4.42091	4.54911	4.95728
ENSDARG00000097873	ENSDARG00000097873	BX530721.1	6.36835	8.9034	8.72108	7.91983	7.49865	6.9623	6.41517	6.25128
ENSDARG00000055550	ENSDARG00000055550	casp21	6.2105	6.30489	5.72117	4.60963	3.96317	3.80266	3.82453	4.52649
ENSDARG00000069459	ENSDARG00000069459	si:dkey-6n21.13	4.34666	4.28553	3.48453	4.27131	6.16284	6.22739	5.65009	5.88594
ENSDARG00000019877	ENSDARG00000019877	rbks	5.57255	5.45871	5.50969	5.11357	7.42754	7.49739	7.17491	7.36978
ENSDARG00000071553	ENSDARG00000071553	zgc:171500	5.00097	5.77042	5.0344	5.04088	2.78642	4.24274	3.38823	3.32405
ENSDARG00000093360	ENSDARG00000093360	CU469531.2	6.40856	7.15683	6.57155	5.82619	4.76518	4.78879	4.491	4.52649
ENSDARG00000099960	ENSDARG00000099960	elovl1a	5.31489	5.56198	5.88622	5.31195	7.52159	7.60274	7.29865	7.39577
ENSDARG00000101992	ENSDARG00000101992	si:dkey-238k10.3 ENSDARG00000101992	7.7839	7.89577	7.98504	7.8891	6.37928	6.15366	5.42028	6.00332
ENSDARG00000059923	ENSDARG00000059923	slc25a47a	10.34	10.3035	10.5104	10.4536	8.50963	8.21147	8.60185	8.48328
ENSDARG00000055186	ENSDARG00000055186	ccr9a	7.02344	7.32042	7.51591	7.68957	5.4786	5.53315	5.14679	5.75817
ENSDARG00000019949	ENSDARG00000019949	serpinh1b	8.56673	8.22174	8.16855	8.30064	10.2637	10.2814	10.1583	10.35
ENSDARG00000060112	ENSDARG00000060112	sybu	10.8704	10.8182	11.0381	10.8807	8.99818	8.89736	8.87893	9.00069
ENSDARG00000043806	ENSDARG00000043806	postna	9.56355	9.4827	9.63378	9.61311	11.5395	11.6592	11.3865	11.5335
ENSDARG00000053131	ENSDARG00000053131	irak3	4.77353	5.0954	5.53478	4.27131	3.66648	3.35354	2.75979	2.80887
ENSDARG00000037285	ENSDARG00000037285	mipa	11.4821	11.5053	11.6122	11.583	10.7493	10.8537	10.156	8.55425
ENSDARG00000026759	ENSDARG00000026759	ldlrb	7.63368	7.83521	7.13615	7.57839	9.53214	9.11694	9.5683	9.59785
ENSDARG00000104831	ENSDARG00000104831	cep192	6.86869	6.84498	6.65401	6.72887	8.67567	8.87076	8.67545	8.68299
ENSDARG00000098622	ENSDARG00000098622	ccne1	5.16645	5.3761	4.48428	4.96433	6.81039	6.79456	6.80925	7.14299
ENSDARG00000078970	ENSDARG00000078970	il7r	5.52457	5.63486	5.40473	5.91021	3.87089	4.24274	4.08242	3.00177
ENSDARG00000099961	ENSDARG00000099961	bnip3	10.0481	10.1083	10.1155	10.0341	8.14612	7.98929	8.19176	8.16336
ENSDARG00000102624	ENSDARG00000102624	kif22	7.61661	7.75574	7.50325	7.35675	9.38976	9.56379	9.5073	9.54849
ENSDARG00000030632	ENSDARG00000030632	ccdc3b	6.38187	6.55069	6.6991	6.60828	8.49425	8.41451	8.55298	8.57336
ENSDARG00000069282	ENSDARG00000069282	bbc3	9.54263	9.38573	9.32953	9.36774	7.72638	7.11255	7.39687	7.70391
ENSDARG00000058005	ENSDARG00000058005	hgd	12.5286	12.3777	12.5463	12.3549	10.4092	10.5165	10.5079	10.5705
ENSDARG00000070775	ENSDARG00000070775	cyp2x9	7.59934	7.50021	7.50325	7.3417	9.14085	9.66455	9.27521	9.57148
ENSDARG00000077567	ENSDARG00000077567	angel1	7.42735	7.47397	7.67106	7.57839	5.34777	5.3691	5.87124	5.9102
ENSDARG00000007276	ENSDARG00000007276	ela3l	14.5696	14.2677	14.607	14.3459	12.4476	12.0395	12.7914	13.032
ENSDARG00000008936	ENSDARG00000008936	sec11a	7.51591	7.5638	7.6367	7.24794	9.34758	9.49579	9.42434	9.45885
ENSDARG00000073978	ENSDARG00000073978	crabp2a	7.37419	7.45397	7.51591	7.67763	9.35612	9.3685	9.5018	9.56386
ENSDARG00000052057	ENSDARG00000052057	pcolceb	6.58268	6.53808	7.20809	7.24794	8.69262	8.93452	8.69489	8.81086
ENSDARG00000077479	ENSDARG00000077479	msh5	3.35431	3.01425	3.13674	4.39312	4.91134	5.5714	4.54911	5.58821
ENSDARG00000058753	ENSDARG00000058753	si:ch73-213k20.5	4.59918	4.60863	5.06916	5.37245	2.78642	3.35354	3.2549	2.80887
ENSDARG00000108326	ENSDARG00000108326	LT631684.1	9.99844	9.74109	9.65825	9.70713	7.96826	7.53659	7.97568	7.92235
ENSDARG00000103261	ENSDARG00000103261	CABZ01038699.1	3.81955	3.86853	4.76434	4.39312	5.8847	6.07596	5.93802	6.36092
ENSDARG00000077180	ENSDARG00000077180	slc37a4b ENSDARG00000077180	8.19366	8.24521	8.27661	8.2771	10.2716	10.2029	10.1229	10.1896
ENSDARG00000003061	ENSDARG00000003061	cd276	6.40856	6.36325	6.33496	6.33185	8.29115	8.29386	8.02771	8.55425
ENSDARG00000053820	ENSDARG00000053820	pcmtd2a	9.98963	9.95186	10.0441	10.0129	7.99036	8.07833	7.97037	8.17342
ENSDARG00000012600	ENSDARG00000012600	si:dkey-97a13.6	9.12666	9.87623	9.36843	8.3466	7.30946	7.42612	7.33214	7.51916
ENSDARG00000016538	ENSDARG00000016538	zgc:55888	4.77353	6.71656	6.84665	6.13638	4.48294	4.03941	5.62329	5.04751
ENSDARG00000092870	ENSDARG00000092870	BX936337.1	8.63611	8.3134	8.52531	8.07351	6.41239	6.60472	6.41517	6.42964
ENSDARG00000103979	ENSDARG00000103979	calr3a	9.92179	10.2838	9.79042	9.66543	11.6968	12.0438	11.7128	11.8502
ENSDARG00000004627	ENSDARG00000004627	panx3	4.8534	4.91208	5.20039	5.04088	6.83502	6.82654	7.04965	7.0258
ENSDARG00000075161	ENSDARG00000075161	defbl1	6.47318	6.37747	6.82647	5.91021	7.99583	8.21147	8.38763	8.48328
ENSDARG00000113274	ENSDARG00000113274	AL929536.3	6.70612	6.694	6.92465	6.81857	8.7325	8.72989	8.73925	8.70395
ENSDARG00000093318	ENSDARG00000093318	si:dkey-57a22.15	8.99199	9.1779	9.33668	9.2836	7.32693	8.27079	7.09913	6.93416
ENSDARG00000017261	ENSDARG00000017261	gdpd1	8.22402	8.29852	8.24275	8.35412	10.3128	10.0605	10.2155	10.2727
ENSDARG00000096748	ENSDARG00000096748	asb2a.1 ENSDARG00000096748	5.37023	4.74656	5.13627	5.31195	2.97555	2.95102	3.82453	3.46169
ENSDARG00000051970	ENSDARG00000051970	smu1b	7.45321	7.61273	7.58959	7.53935	5.65497	5.90675	5.14679	5.95751
ENSDARG00000074210	ENSDARG00000074210	zgc:110286	5.94485	5.89433	3.76455	5.48632	4.0499	3.51927	3.91571	3.80989
ENSDARG00000044562	ENSDARG00000044562	cycsb	10.1622	10.26	10.1765	10.0247	12.0195	12.2391	11.9337	12.1341
ENSDARG00000093764	ENSDARG00000093764	si:dkey-145c18.5	2	2	2.84738	3.18642	4.41921	3.51927	4.71061	4.09017
ENSDARG00000088514	ENSDARG00000088514	and1	11.1836	11.1882	11.4245	11.4742	13.1482	13.2275	13.2822	13.311
ENSDARG00000088911	ENSDARG00000088911	cbln17	5.8311	5.31827	5.43169	5.54006	4.54398	2.95102	3.51029	4.39518
ENSDARG00000108475	ENSDARG00000108475	otos	7.13949	7.22136	7.36321	7.26399	8.95107	9.41395	9.15169	9.14307
ENSDARG00000104396	ENSDARG00000104396	trim25	9.92294	10.5573	10.0463	9.30316	8.08582	8.18704	8.05304	8.19825
ENSDARG00000062304	ENSDARG00000062304	pdpk1a	10.6202	10.5233	10.576	10.5001	8.58418	8.60636	8.76093	8.5504
ENSDARG00000110298	ENSDARG00000110298	mbd4	9.74724	9.80696	9.66395	9.87073	7.88224	7.63018	7.85416	8.04788
ENSDARG00000090977	ENSDARG00000090977	ifit12	5.06945	5.79182	5.40473	4.8835	3.96317	3.35354	3.62281	3.00177
ENSDARG00000102748	ENSDARG00000102748	CABZ01074745.1	4.10705	3.94695	4.37738	3.64453	5.59854	5.49385	5.3888	6.63275
ENSDARG00000100669	ENSDARG00000100669	si:dkey-61p9.9 ENSDARG00000100669	6.92522	6.9629	6.88618	6.60828	4.95694	5.41189	4.43044	5.17307
ENSDARG00000088140	ENSDARG00000088140	hsd17b7	5.61899	5.34747	5.63098	5.59187	7.28284	7.41564	7.55414	7.60338
ENSDARG00000104188	ENSDARG00000104188	fam83fb	7.77368	7.80395	7.74279	7.05841	5.4786	5.93636	5.59598	5.93405
ENSDARG00000097738	ENSDARG00000097738	AL929222.2	5.37023	5.22693	5.43169	6.26959	7.40304	7.38375	7.42818	7.4464
ENSDARG00000097157	ENSDARG00000097157	si:ch211-207n23.2	6.73803	7.29816	6.92465	6.33185	8.67225	8.7879	8.6458	8.6365
ENSDARG00000017728	ENSDARG00000017728	phb2b	7.81415	7.85568	7.68233	7.70141	9.61449	9.75874	9.61836	9.75172
ENSDARG00000000887	ENSDARG00000000887	zgc:56699	3.35431	4.02132	3.58403	3.99169	5.76161	5.53315	5.62329	5.55783
ENSDARG00000067806	ENSDARG00000067806	zgc:158432	8.13495	7.98675	7.67106	7.79278	5.76161	5.68043	6.15939	6.70384
ENSDARG00000070463	ENSDARG00000070463	e2f3	6.95268	7.39224	7.2313	7.42974	9.09314	9.02	9.18186	9.29584
ENSDARG00000071087	ENSDARG00000071087	slc35b4	8.2611	8.19789	8.18052	8.35412	10.2023	10.1517	10.0618	10.2395
ENSDARG00000056160	ENSDARG00000056160	hspd1	9.79479	10.1168	9.58056	9.63488	11.6058	11.7142	11.6519	11.7361
ENSDARG00000013274	ENSDARG00000013274	eif4eb	6.42172	6.65949	6.44492	6.362	8.26872	8.5643	8.33078	8.34779
ENSDARG00000087324	ENSDARG00000087324	crygm2d1	12.5479	12.722	12.8175	12.6168	10.8756	11.1649	10.6138	10.5281
ENSDARG00000069093	ENSDARG00000069093	col2a1a	13.3342	13.2015	13.3887	13.4958	15.3595	15.1711	15.3819	15.1312
ENSDARG00000097890	ENSDARG00000097890	SLC25A10	3.2401	3.27964	2.9993	2.88798	5.04403	5.18397	4.94512	4.81039
ENSDARG00000090572	ENSDARG00000090572	si:dkey-63j12.4 ENSDARG00000090572	2	2	2	2	4.60254	3.35354	2.75979	3.90949
ENSDARG00000030177	ENSDARG00000030177	uchl3	7.59354	7.77199	7.57152	7.41544	9.36249	9.68214	9.38099	9.51922
ENSDARG00000099865	ENSDARG00000099865	hnrnpabb	10.7724	10.8024	10.6717	10.7796	12.5948	12.7158	12.6081	12.7513
ENSDARG00000099332	ENSDARG00000099332	ly6m5	3.73774	2.2678	2.67755	2.51126	4.28261	4.57948	4.65876	4.58791
ENSDARG00000101611	ENSDARG00000101611	HUS1B	5.13484	4.98822	4.84679	5.43051	6.98563	6.64114	7.10882	7.13272
ENSDARG00000099315	ENSDARG00000099315	nsdhl	5.28639	5.34747	5.69915	5.69021	7.15172	7.46728	7.39687	7.53485
ENSDARG00000053493	ENSDARG00000053493	aldh1a2	8.88916	8.90094	8.72926	8.86113	10.6956	10.7439	10.7656	10.8085
ENSDARG00000103309	ENSDARG00000103309	BX664625.5	5.06945	5.28846	5.34924	5.31195	4.41921	2.39075	4.08242	3.90949
ENSDARG00000053558	ENSDARG00000053558	rtkn2a	6.83957	6.30489	6.60747	7.09477	8.5058	8.71287	8.55298	8.50733
ENSDARG00000024847	ENSDARG00000024847	col5a2b	6.88778	7.11499	6.91513	7.3417	9.0332	8.98145	8.95345	8.83006
ENSDARG00000018002	ENSDARG00000018002	eci1	7.20184	7.03647	7.49049	7.21528	8.92262	9.174	9.10886	9.26796
ENSDARG00000094104	ENSDARG00000094104	AL929237.1	9.24242	9.29683	7.29876	8.11836	6.52265	7.49739	7.44358	6.94594
ENSDARG00000097019	ENSDARG00000097019	dhrs13b.1 ENSDARG00000097019	6.47318	6.52536	5.48415	4.79786	4.13171	4.42091	4.15906	4.17268
ENSDARG00000096449	ENSDARG00000096449	si:ch211-194e1.7 ENSDARG00000096449	6.6401	6.36325	6.60747	6.17086	4.13171	5.02765	4.60498	4.70344
ENSDARG00000018553	ENSDARG00000018553	ifih1	8.15478	8.85084	8.06901	7.57839	6.55266	6.44905	6.24979	6.27014
ENSDARG00000077089	ENSDARG00000077089	blm	6.40856	6.46001	6.2466	6.26959	8.17535	8.3772	8.28021	8.12761
ENSDARG00000038709	ENSDARG00000038709	MYADM ENSDARG00000038709	6.70612	6.67109	6.63093	6.53076	8.58781	8.47125	8.6087	8.45883
ENSDARG00000117643	ENSDARG00000117643	CU896641.1	6.99731	7.00015	6.67673	6.39154	4.65882	4.91316	4.98777	5.09059
ENSDARG00000059294	ENSDARG00000059294	marco	7.86802	8.2568	7.98504	7.13024	5.86091	6.10233	5.80123	6.36092
ENSDARG00000056722	ENSDARG00000056722	cd99l2	10.1295	10.2561	10.3033	10.4182	12.1819	12.2091	12.2309	12.051
ENSDARG00000055991	ENSDARG00000055991	hmbsb	6.38187	6.9723	6.55938	6.55707	8.42698	8.64723	8.3183	8.54266
ENSDARG00000042186	ENSDARG00000042186	paplnb	5.8891	5.63486	5.67678	5.73698	4.0499	4.14465	4.08242	3.32405
ENSDARG00000101378	ENSDARG00000101378	nadsyn1 ENSDARG00000101378	6.3409	5.77042	5.65407	6.06486	7.75893	7.80089	7.70875	7.98076
ENSDARG00000042010	ENSDARG00000042010	pklr	13.3401	13.2661	13.6279	13.285	11.659	10.9933	11.7957	11.7513
ENSDARG00000058082	ENSDARG00000058082	birc7	7.38094	7.59458	7.68793	7.75919	6.06211	5.99383	5.72764	5.28858
ENSDARG00000076904	ENSDARG00000076904	loxl5b	2.25652	3.01425	2.9993	2.51126	4.71298	3.35354	3.91571	5.09059
ENSDARG00000105324	ENSDARG00000105324	si:dkey-11o1.7	5.98086	5.53685	5.58368	4.39312	4.48294	3.51927	3.82453	3.32405
ENSDARG00000033754	ENSDARG00000033754	rbm48	9.01388	9.05272	8.95281	8.99703	7.03962	7.27204	6.95609	7.19327
ENSDARG00000091119	ENSDARG00000091119	fbxo40.2	6.26992	6.04454	6.15249	6.26959	7.99036	8.39331	7.9597	7.88
ENSDARG00000013794	ENSDARG00000013794	klf11b	7.73203	8.09402	7.90552	8.50361	9.86975	9.8491	9.9902	9.9313
ENSDARG00000094946	ENSDARG00000094946	si:ch211-132b12.2	4.23182	3.94695	3.99895	3.43358	5.00114	5.87651	5.84828	5.95751
ENSDARG00000117200	ENSDARG00000117200	BX119314.2	4.29039	3.94695	2.9993	3.18642	5.44699	5.02765	5.22017	5.58821
ENSDARG00000058710	ENSDARG00000058710	terf1	4.8534	5.02484	4.88632	4.8835	6.85924	6.62304	6.47636	7.13272
ENSDARG00000071355	ENSDARG00000071355	si:ch211-197g15.7	7.37419	7.72825	6.13619	5.69021	5.20388	4.97154	5.89385	5.28858
ENSDARG00000096080	ENSDARG00000096080	CR381686.3	4.04037	3.39603	3.99895	3.99169	2	2	2	2
ENSDARG00000096802	ENSDARG00000096802	si:dkeyp-13d11.1 ENSDARG00000096802	2.25652	2.2678	2.2628	2.51126	4.48294	4.03941	4.36723	3.80989
ENSDARG00000070006	ENSDARG00000070006	rcn1	7.09089	6.91493	6.90554	6.70554	8.64813	8.84367	8.70451	8.93129
ENSDARG00000061634	ENSDARG00000061634	aifm4	7.47861	7.75029	7.35619	7.26399	9.4104	9.24967	9.41655	9.25855
ENSDARG00000117001	ENSDARG00000117001	CABZ01086812.1	10.1405	9.76158	9.88491	10.1851	8.18017	7.63921	8.54586	8.35664
ENSDARG00000079302	ENSDARG00000079302	and2	11.8623	12.0085	12.076	12.1649	13.8388	13.9235	13.8478	14.0257
ENSDARG00000099382	ENSDARG00000099382	si:ch211-209n20.1	4.50341	4.83169	2.2628	2.88798	3.55227	2.69791	2	3.32405
ENSDARG00000092324	ENSDARG00000092324	CR383669.1	2	2.2678	2.48503	2.51126	4.28261	3.92589	4.30112	4.17268
ENSDARG00000061436	ENSDARG00000061436	col6a2	10.3512	10.3016	10.3719	10.3819	12.3099	12.3112	12.1952	12.1309
ENSDARG00000095163	ENSDARG00000095163	CR847563.1	2	2.2678	2.2628	2	3.87089	4.03941	3.82453	4.25072
ENSDARG00000024503	ENSDARG00000024503	c6ast3	9.82358	9.54232	10.1775	9.82276	7.99036	7.76833	7.9597	8.27496
ENSDARG00000044544	ENSDARG00000044544	zgc:110782	4.10705	4.15946	4.26193	3.82853	5.95381	5.84563	5.65009	6.28876
ENSDARG00000036894	ENSDARG00000036894	aimp1b	10.939	10.7698	10.834	10.7656	8.8122	8.84757	9.09673	9.04243
ENSDARG00000068465	ENSDARG00000068465	zgc:136254	2	3.15304	3.48453	2.51126	3.29254	4.97154	4.60498	4.09017
ENSDARG00000011983	ENSDARG00000011983	zgc:136908	11.3373	11.2186	11.2042	11.1112	9.33684	9.61734	9.22484	9.21541
ENSDARG00000013302	ENSDARG00000013302	gpx8	5.31489	4.91208	5.29153	5.04088	6.95225	6.97662	6.84448	7.2129
ENSDARG00000105208	ENSDARG00000105208	zgc:85843	6.57092	6.34888	6.15249	6.23743	8.15104	8.31656	8.22334	8.07495
ENSDARG00000022020	ENSDARG00000022020	focad	5.39713	5.45871	5.26178	4.8835	7.07106	7.08637	7.31549	6.89824
ENSDARG00000006818	ENSDARG00000006818	urod	6.38187	6.70533	5.98054	6.47668	8.02824	8.24736	8.11206	8.47111
ENSDARG00000020046	ENSDARG00000020046	ahr1a	4.92907	4.78975	4.13642	4.60963	6.53773	6.58615	6.50601	6.06942
ENSDARG00000059367	ENSDARG00000059367	mfap2	8.51548	8.46765	8.73468	8.79084	10.3388	10.5576	10.5785	10.4863
ENSDARG00000094310	ENSDARG00000094310	si:ch211-255g12.6	11.6393	11.812	11.9601	11.9385	10.3896	10.8401	9.79387	9.47723
ENSDARG00000069669	ENSDARG00000069669	adra2c	6.83957	6.58788	6.50963	6.63321	3.96317	4.97154	5.62329	5.55783
ENSDARG00000063108	ENSDARG00000063108	CABZ01059392.1	4.92907	4.15946	3.76455	4.50543	2.56871	2.39075	3.51029	2.32264
ENSDARG00000010008	ENSDARG00000010008	vim	12.8872	12.8795	12.8983	12.8531	10.9634	11.0738	11.0121	10.9693
ENSDARG00000034207	ENSDARG00000034207	cx44.2	5.98086	6.41933	6.40466	6.33185	8.31323	7.97509	8.27591	7.946
ENSDARG00000117671	ENSDARG00000117671	BX663525.2	6.44768	7.13187	6.4581	5.54006	4.41921	5.02765	4.54911	4.95728
ENSDARG00000024492	ENSDARG00000024492	col9a2	11.267	11.2696	11.4173	11.4481	13.2038	13.2227	13.1836	13.2749
ENSDARG00000059308	ENSDARG00000059308	golt1bb	5.77068	5.97139	5.69915	5.59187	7.60988	7.51713	7.54703	7.79138
ENSDARG00000008433	ENSDARG00000008433	unc45b	8.01852	7.84548	8.00313	8.25317	9.85176	10.0689	9.79236	9.83007
ENSDARG00000013670	ENSDARG00000013670	hyou1	9.03971	9.19407	8.77208	8.95808	10.9388	10.9531	10.8071	10.6821
ENSDARG00000013251	ENSDARG00000013251	hsf4	5.42353	6.07977	6.2466	5.78227	4.71298	5.60867	4.71061	3.17189
ENSDARG00000082753	ENSDARG00000082753	NC_002333.17	13.6513	13.6885	13.5029	13.472	11.642	11.7866	11.5643	11.8827
ENSDARG00000052520	ENSDARG00000052520	sgms2a	5.19738	4.91208	5.29153	5.24881	6.84718	7.15095	7.01914	7.04783
ENSDARG00000009342	ENSDARG00000009342	txndc5	9.30056	9.46615	9.30422	9.18163	11.1711	11.2849	11.1411	11.1094
ENSDARG00000014591	ENSDARG00000014591	ilf2	9.37686	9.52005	9.29507	9.32629	11.2414	11.1421	11.2843	11.3107
ENSDARG00000044642	ENSDARG00000044642	sc5d	6.51061	6.22846	6.10302	6.20453	7.97382	7.99634	8.46137	7.95185
ENSDARG00000022841	ENSDARG00000022841	ptk2ba	5.7911	6.07977	5.45816	5.82619	7.60273	8.04473	7.55414	7.05872
ENSDARG00000041530	ENSDARG00000041530	ppih	6.10024	6.34888	6.26171	6.20453	7.92876	8.17466	8.02771	8.21781
ENSDARG00000110991	ENSDARG00000110991	ZNF276	10.9481	10.8906	10.8302	10.9218	9.14578	8.82003	9.01661	9.17844
ENSDARG00000103306	ENSDARG00000103306	BX927130.4	4.81402	4.98822	5.37725	4.8835	6.68049	6.79456	4.76066	7.06952
ENSDARG00000044541	ENSDARG00000044541	ppp1r14ba	8.25743	8.28349	8.48726	8.46245	10.1345	10.2872	10.2222	10.2797
ENSDARG00000102704	ENSDARG00000102704	si:ch1073-376c22.1	5.06945	5.0954	4.92479	5.37245	2.78642	2.95102	4.30112	4.00266
ENSDARG00000092425	ENSDARG00000092425	BX677668.2	4.34666	4.55956	3.92497	2.88798	2.78642	2	2.29993	2.32264
ENSDARG00000061096	ENSDARG00000061096	dapk2a	9.17602	9.3043	9.20025	9.27571	7.45163	7.176	7.56122	7.36101
ENSDARG00000058865	ENSDARG00000058865	endog	5.64166	5.93337	5.69915	5.91021	7.73295	7.42612	7.48139	7.88612
ENSDARG00000099138	ENSDARG00000099138	btr29	5.06945	5.81291	5.37725	3.64453	3.42824	3.35354	3.72719	3.58732
ENSDARG00000095864	ENSDARG00000095864	ftr59	3.97045	4.55956	3.84699	2	2.56871	2	2.29993	2.58614
ENSDARG00000099351	ENSDARG00000099351	igfbp1a	11.4715	11.2072	11.2923	11.6402	9.57847	9.3847	9.72778	9.56576
ENSDARG00000103934	ENSDARG00000103934	megf8 ENSDARG00000103934	3.97045	3.94695	4.32081	4.50543	5.70928	6.65902	5.82494	5.36075
ENSDARG00000090629	ENSDARG00000090629	tmtops3b	6.98849	6.81393	6.86655	6.94347	4.86425	5.02765	5.10865	5.21261
ENSDARG00000101060	ENSDARG00000101060	gcna	5.31489	5.25802	5.69915	4.96433	6.84718	7.31777	7.03955	7.25138
ENSDARG00000056210	ENSDARG00000056210	hspa1b	5.39713	5.34747	5.76424	5.37245	7.73295	7.42612	6.73608	7.04783
ENSDARG00000069801	ENSDARG00000069801	crygm2d12	12.1709	12.2368	12.3592	12.2429	10.5254	10.8939	10.312	10.0561
ENSDARG00000103342	ENSDARG00000103342	wu:fa56d06	13.0396	12.5276	13.3229	13.313	11.3242	10.9164	11.3885	11.465
ENSDARG00000087714	ENSDARG00000087714	si:ch211-226o13.1	6.51061	6.80343	6.52223	6.23743	5.3816	5.02765	3.82453	5.61796
ENSDARG00000038505	ENSDARG00000038505	polr2h	6.19526	6.22846	6.18455	5.78227	8.00129	7.93164	7.85416	7.95185
ENSDARG00000114676	ENSDARG00000114676	BX908797.1	6.47318	6.40552	6.23134	6.39154	4.20913	4.33457	5.0292	4.7579
ENSDARG00000095915	ENSDARG00000095915	col6a3 ENSDARG00000095915	5.54876	4.91208	4.72128	5.11357	6.66684	7.00485	6.97742	6.82359
ENSDARG00000060797	ENSDARG00000060797	pfkmb	7.62801	7.57619	7.5096	8.03659	9.49205	9.52533	9.52189	9.54074
ENSDARG00000103759	ENSDARG00000103759	fahd2a	6.77951	6.52536	6.52223	7.09477	8.44709	8.38259	8.55298	8.78487
ENSDARG00000095825	ENSDARG00000095825	ftr92	3.65101	4.28553	4.37738	3.82853	2	2	2.94436	2.32264
ENSDARG00000052646	ENSDARG00000052646	ftr69	4.8534	4.65609	3.76455	3.43358	2.56871	2.69791	2.29993	2.58614
ENSDARG00000098881	ENSDARG00000098881	si:dkey-238i5.3	3.35431	3.15304	3.58403	3.43358	4.65882	5.60867	5.14679	5.21261
ENSDARG00000076534	ENSDARG00000076534	si:ch211-14a17.10	6.26992	6.21268	6.49692	6.72887	4.54398	4.14465	4.85584	5.17307
ENSDARG00000099401	ENSDARG00000099401	ccl33.3	5.16645	6.36325	6.61925	6.06486	4.60254	3.92589	4.30112	5.21261
ENSDARG00000112370	ENSDARG00000112370	FQ377918.1	5.03562	5.31827	5.60753	5.78227	3.14273	3.92589	4.00147	3.70289
ENSDARG00000093899	ENSDARG00000093899	BX510657.1	6.73803	6.79286	6.94351	7.37165	8.72921	8.75918	8.87326	8.74498
ENSDARG00000079745	ENSDARG00000079745	si:ch211-166a6.5	13.0052	12.9393	12.9918	12.9512	11.1226	11.2065	11.2393	10.949
ENSDARG00000010792	ENSDARG00000010792	cdc25b	7.43385	7.7666	7.46461	7.57839	9.45677	9.37121	9.5073	9.24431
ENSDARG00000032553	ENSDARG00000032553	egln3	5.19738	4.91208	5.50969	5.24881	7.26482	6.58615	6.97742	7.18335
ENSDARG00000044695	ENSDARG00000044695	ccdc80l2	6.79981	6.74976	6.92465	7.05841	8.56958	8.99206	8.65575	8.61821
ENSDARG00000009196	ENSDARG00000009196	anxa3a	7.07432	6.6478	7.53469	6.65773	8.58054	8.985	8.72672	8.67239
ENSDARG00000060322	ENSDARG00000060322	zgc:153654	5.42353	5.8744	4.67689	4.39312	3.14273	3.35354	4.43044	3.46169
ENSDARG00000097417	ENSDARG00000097417	CR847793.3	3.11607	2.2678	2.67755	2	4.41921	4.03941	4.30112	4.25072
ENSDARG00000093087	ENSDARG00000093087	BX649388.3	3.46014	4.02132	4.06932	4.50543	2.3122	2.39075	2	2.32264
ENSDARG00000074635	ENSDARG00000074635	abca1a	13.7783	13.7404	13.7223	13.7535	11.9883	12.072	11.8592	11.7281
ENSDARG00000043126	ENSDARG00000043126	blf	5.25733	4.95065	4.67689	5.43051	6.61088	7.47738	6.12159	6.7583
ENSDARG00000098063	ENSDARG00000098063	alp3	8.954	8.49401	9.45147	9.32246	7.39478	6.67667	7.97568	7.64009
ENSDARG00000079015	ENSDARG00000079015	brca2	6.29873	6.61215	6.4581	5.98961	8.13128	8.1369	8.20085	8.14815
ENSDARG00000104856	ENSDARG00000104856	C7H19orf12 ENSDARG00000104856	4.17079	5.06055	4.26193	2.88798	5.50953	5.18397	5.32369	6.00332
ENSDARG00000077139	ENSDARG00000077139	col6a3 ENSDARG00000077139	9.93102	9.83429	9.91628	9.80091	11.782	11.8667	11.727	11.3969
ENSDARG00000097653	ENSDARG00000097653	si:dkey-23k10.3	7.31194	7.88087	7.05176	5.69021	8.43102	8.4763	8.21438	8.55809
ENSDARG00000110616	ENSDARG00000110616	CABZ01068209.1	3.81955	4.4561	3.58403	3.82853	2.3122	2	2.29993	2
ENSDARG00000021200	ENSDARG00000021200	nebl	6.97962	7.15683	7.26167	6.94347	5.53982	5.08166	4.98777	5.55783
ENSDARG00000033376	ENSDARG00000033376	chchd4a	5.49997	5.93337	5.60753	5.95046	7.58105	7.67479	7.3486	7.62552
ENSDARG00000002589	ENSDARG00000002589	mylpfb	12.3699	12.4207	12.5139	12.5161	14.0992	14.6041	14.0718	14.2956
ENSDARG00000070465	ENSDARG00000070465	si:dkey-13n23.3 ENSDARG00000070465	3.65101	3.94695	4.06932	4.27131	6.06211	5.2795	5.89385	5.75817
ENSDARG00000099674	ENSDARG00000099674	dicp3.1	5.19738	3.94695	5.1031	4.13827	6.42867	6.48957	6.10231	5.83618
ENSDARG00000045051	ENSDARG00000045051	slc16a3	7.23948	7.33507	7.34913	7.57839	9.33036	9.08093	9.22484	9.16842
ENSDARG00000011072	ENSDARG00000011072	ddx11	5.66398	5.63486	5.43169	5.82619	7.13197	7.4571	7.60982	7.58843
ENSDARG00000022413	ENSDARG00000022413	ing5a	9.93102	10.0067	10.0882	9.93482	7.99583	8.23549	8.25424	8.15324
ENSDARG00000079932	ENSDARG00000079932	zgc:152830	9.66939	9.55958	9.60298	9.71007	11.3968	11.1989	11.487	11.7259
ENSDARG00000057353	ENSDARG00000057353	ehbp1l1a	11.0164	10.9048	10.9388	10.8781	9.25706	9.05079	9.30292	8.85213
ENSDARG00000117757	ENSDARG00000117757	BX927317.3	4.29039	4.50876	2.48503	2.88798	2.56871	2	2	2.32264
ENSDARG00000002659	ENSDARG00000002659	mapre1b	9.81862	10.0215	9.84159	9.83893	11.7528	11.662	11.7048	11.7289
ENSDARG00000004131	ENSDARG00000004131	rttn	5.61899	5.8337	5.58368	5.31195	7.39478	7.20061	7.51093	7.4792
ENSDARG00000089179	ENSDARG00000089179	si:dkey-16p6.1 ENSDARG00000089179	6.78969	7.00932	6.81628	6.65773	5.4786	4.97154	4.80904	4.86103
ENSDARG00000097000	ENSDARG00000097000	BX890558.1	3.89697	2.86067	3.84699	3.82853	5.4786	5.49385	5.35661	3.90949
ENSDARG00000073821	ENSDARG00000073821	znf1177	6.13261	6.48651	6.23134	6.44885	4.20913	5.90675	4.90117	4.17268
ENSDARG00000076043	ENSDARG00000076043	si:dkeyp-73d8.9	5.34282	5.0954	4.80616	4.60963	6.61088	7.01876	6.08277	6.98071
ENSDARG00000098206	ENSDARG00000098206	ptrh1	5.39713	5.68148	4.99878	4.8835	7.11195	6.90353	6.82109	7.18335
ENSDARG00000012563	ENSDARG00000012563	pdss2	5.98086	6.07977	5.99869	5.54006	7.82805	7.72656	7.48139	7.75836
ENSDARG00000034667	ENSDARG00000034667	CABZ01090041.1	8.04001	8.01432	7.68793	7.83639	6.01976	6.0491	6.06296	6.17327
ENSDARG00000017490	ENSDARG00000017490	cel.1	13.7358	13.1102	13.5591	13.2219	11.6594	11.3475	11.5318	12.0534
ENSDARG00000068820	ENSDARG00000068820	h2az2a	8.58439	8.55161	8.31694	8.53703	10.2351	10.3655	10.0668	10.5533
ENSDARG00000089839	ENSDARG00000089839	BX296541.1	4.55209	4.15946	4.13642	3.43358	2.56871	2	2.29993	2.58614
ENSDARG00000116524	ENSDARG00000116524	zgc:103700	5.94485	6.07977	5.55944	5.54006	3.87089	4.65268	3.51029	4.32476
ENSDARG00000076411	ENSDARG00000076411	cavin1a	6.3409	6.16426	6.37718	6.53076	8.23673	8.27659	8.24986	7.87385
ENSDARG00000092500	ENSDARG00000092500	si:dkey-222h21.1	4.55209	5.28846	4.13642	2.88798	2.56871	3.66791	2.54811	3.70289
ENSDARG00000020079	ENSDARG00000020079	neil3	6.01599	6.61215	5.63098	5.18278	7.46748	7.62109	7.63016	7.38716
ENSDARG00000102241	ENSDARG00000102241	zgc:136410	6.76925	6.62413	6.66541	7.16486	8.42698	9.03718	8.24986	8.53488
ENSDARG00000071679	ENSDARG00000071679	mydgf	7.09911	7.32776	7.19241	6.81857	8.86099	9.11694	8.66564	8.97506
ENSDARG00000092143	ENSDARG00000092143	ank1a ENSDARG00000092143	6.90662	6.74976	6.63093	7.03988	8.75848	8.50129	8.72041	8.58847
ENSDARG00000078177	ENSDARG00000078177	cxcr3.1 ENSDARG00000078177	6.71684	6.18058	6.78525	6.65773	4.54398	4.72234	4.85584	5.13242
ENSDARG00000089158	ENSDARG00000089158	si:dkeyp-104f11.6	2.98037	3.50372	2.67755	2.51126	4.13171	4.72234	4.76066	4.86103
ENSDARG00000036190	ENSDARG00000036190	txnl4a	6.66244	6.65949	6.73201	6.42048	8.16081	8.63824	8.30993	8.56192
ENSDARG00000104562	ENSDARG00000104562	CR847984.2	3.55873	2.49358	3.67711	2.88798	3.14273	4.97154	4.491	5.13242
ENSDARG00000006598	ENSDARG00000006598	sgk2b	6.16427	6.70533	6.66541	6.362	8.28669	8.31656	8.29726	8.1834
ENSDARG00000021579	ENSDARG00000021579	orc5	5.77068	5.56198	5.43169	5.11357	7.16149	7.38375	7.13752	7.3433
ENSDARG00000105823	ENSDARG00000105823	AL772146.2	3.89697	3.60393	3.37765	4.13827	5.24122	6.17866	4.80904	5.32512
ENSDARG00000100452	ENSDARG00000100452	nop53	13.581	13.4178	13.5694	13.5541	11.5733	12.0085	11.5871	11.7349
ENSDARG00000069245	ENSDARG00000069245	matn3a	3.46014	2.86067	3.26222	3.82853	5.97613	3.92589	4.76066	4.00266
ENSDARG00000013477	ENSDARG00000013477	gata1a	5.03562	4.65609	4.80616	4.50543	6.68049	6.34247	6.0225	6.91031
ENSDARG00000117546	ENSDARG00000117546	CABZ01070747.1	8.63045	8.29478	8.28402	8.64519	10.4783	10.6033	9.95704	9.76674
ENSDARG00000091754	ENSDARG00000091754	CT573476.1	4.34666	4.55956	4.37738	4.50543	6.23865	6.44905	6.23215	6.11186
ENSDARG00000101010	ENSDARG00000101010	hpdl	4.17079	5.25802	4.20054	4.50543	6.34538	5.7818	6.28441	6.42964
ENSDARG00000071001	ENSDARG00000071001	nuggc.1	5.44947	5.61097	4.26193	3.18642	3.42824	3.35354	4.36723	3.32405
ENSDARG00000093864	ENSDARG00000093864	wee1	7.17877	7.26793	7.30607	6.70554	8.89067	8.96717	8.69167	9.03142
ENSDARG00000008811	ENSDARG00000008811	cmtm3	4.89173	5.19516	5.37725	5.37245	7.13197	6.82654	6.64574	7.28885
ENSDARG00000068516	ENSDARG00000068516	hapln1b	5.39713	5.95251	6.37718	6.362	7.83417	7.87923	7.82505	7.3785
ENSDARG00000017565	ENSDARG00000017565	itk	4.73188	4.70203	4.99878	4.60963	4.13171	2.69791	2.75979	3.00177
ENSDARG00000026225	ENSDARG00000026225	nsd2	8.21649	8.38204	8.28402	8.33144	10.1833	10.03	10.2166	10.0356
ENSDARG00000093350	ENSDARG00000093350	si:dkey-58f10.7 ENSDARG00000093350	5.44947	4.28553	3.76455	2.51126	3.66648	4.14465	3.10797	2.58614
ENSDARG00000033760	ENSDARG00000033760	pmelb	4.96547	4.87245	5.50969	5.11357	6.7207	6.94783	6.89017	7.01466
ENSDARG00000102143	ENSDARG00000102143	btr24 ENSDARG00000102143	4.89173	5.77042	5.13627	4.8835	2.97555	3.35354	3.72719	4.00266
ENSDARG00000097392	ENSDARG00000097392	BX465208.1	3.55873	2.86067	3.76455	4.39312	2	2	2	2
ENSDARG00000060838	ENSDARG00000060838	trim35-33	5.16645	4.4561	3.99895	3.82853	3.14273	2	2.94436	3.80989
ENSDARG00000033616	ENSDARG00000033616	selenon	6.87827	6.7822	6.9896	6.92339	8.65507	8.72565	8.71407	8.73143
ENSDARG00000024654	ENSDARG00000024654	pgm3	7.08263	6.9629	6.49692	6.79667	8.56958	8.75918	8.46892	8.66884
ENSDARG00000069548	ENSDARG00000069548	zgc:162780	5.47494	5.91398	5.26178	5.95046	7.05018	7.74341	7.18411	7.51916
ENSDARG00000058966	ENSDARG00000058966	zgc:112332	8.49695	8.42377	8.51589	7.7248	6.46068	6.62304	6.4613	6.61811
ENSDARG00000090097	ENSDARG00000090097	CR626886.1	3.11607	3.39603	2.67755	2.88798	4.71298	5.08166	4.65876	4.64683
ENSDARG00000028163	ENSDARG00000028163	prg4b	9.67902	9.51201	8.98047	9.6624	7.80953	7.3401	7.80133	7.92235
ENSDARG00000039852	ENSDARG00000039852	ftr93	7.36058	8.32078	7.54089	6.39154	5.81212	5.87651	5.72764	6.13262
ENSDARG00000075707	ENSDARG00000075707	nid2a	9.19531	9.2454	9.19828	9.3301	11.0088	11.0928	11.0554	11.0534
ENSDARG00000092745	ENSDARG00000092745	ftr37	5.59596	5.51127	5.60753	4.60963	3.14273	3.92589	3.82453	3.80989
ENSDARG00000020007	ENSDARG00000020007	col1a2	13.0838	12.9548	13.0251	13.1568	15.0027	14.7152	14.9788	14.7176
ENSDARG00000008880	ENSDARG00000008880	usp28	11.3985	11.3077	11.2046	11.2557	9.33468	9.56616	9.53633	9.5133
ENSDARG00000105588	ENSDARG00000105588	CU464087.1	3.97045	3.01425	3.76455	4.39312	2	2.69791	2	2
ENSDARG00000012215	ENSDARG00000012215	umps	6.36835	6.3197	6.21591	6.26959	8.07034	8.10465	8.15012	8.0803
ENSDARG00000074185	ENSDARG00000074185	pcsk9	4.23182	3.86853	4.20054	3.82853	5.95381	5.18397	5.70225	6.15309
ENSDARG00000005749	ENSDARG00000005749	cand2	11.2964	11.1638	11.1605	11.0101	9.28415	9.60125	9.52913	9.09098
ENSDARG00000105371	ENSDARG00000105371	CR382283.1	4.59918	3.60393	4.48428	3.99169	3.29254	2	2.75979	2.32264
ENSDARG00000096999	ENSDARG00000096999	BX537308.1	5.13484	4.60863	4.80616	4.60963	3.96317	2.39075	3.10797	3.32405
ENSDARG00000103914	ENSDARG00000103914	THEM6	4.68899	4.98822	4.99878	4.79786	6.62507	6.25115	6.61885	7.00343
ENSDARG00000030844	ENSDARG00000030844	klf11a	8.03574	7.93958	8.31694	8.20408	9.86378	9.90447	9.88554	10.0077
ENSDARG00000093779	ENSDARG00000093779	cxcl11.6 ENSDARG00000093779	3.35431	4.40146	4.13642	2.88798	2	2	2	2.58614
ENSDARG00000100635	ENSDARG00000100635	chia.1	12.822	12.8278	13.0017	12.9434	10.9924	10.7418	11.5214	11.3395
ENSDARG00000053896	ENSDARG00000053896	slc30a1b	4.34666	4.78975	3.67711	3.64453	5.56948	5.7488	5.70225	6.04772
ENSDARG00000063535	ENSDARG00000063535	chd4a	10.3477	10.4436	10.3106	10.4814	12.2396	12.2458	12.2242	12.0649
ENSDARG00000018891	ENSDARG00000018891	rnaseh2a	7.171	7.27554	7.26167	7.21528	8.81839	9.07095	8.91805	9.25855
ENSDARG00000112958	ENSDARG00000112958	FO704758.2	7.19419	7.32042	7.34205	7.35675	5.62704	5.45345	5.45109	5.49508
ENSDARG00000004232	ENSDARG00000004232	dlb	7.19419	7.41311	7.23895	7.62886	9.17743	8.93452	9.16569	9.29814
ENSDARG00000075416	ENSDARG00000075416	si:ch211-207k7.4	4.8534	4.50876	3.92497	5.24881	6.14325	6.71135	5.72764	6.30714
ENSDARG00000103846	ENSDARG00000103846	hspa5	10.7054	11.1535	10.5494	10.3965	12.4945	12.3886	12.4074	12.5256
ENSDARG00000091320	ENSDARG00000091320	nlrc6	8.29009	8.23743	8.11549	8.25317	6.36243	6.34247	6.5206	6.49524
ENSDARG00000045677	ENSDARG00000045677	opn1sw1	13.7246	13.7039	13.7529	13.6678	15.4621	15.5467	15.4532	15.5698
ENSDARG00000002192	ENSDARG00000002192	aspn	7.63368	7.46066	7.81625	7.96964	9.41653	9.54709	9.52913	9.48734
ENSDARG00000069264	ENSDARG00000069264	si:ch211-196h16.5	8.62193	8.73958	8.32415	8.23699	6.55266	6.71135	6.82109	6.7716
ENSDARG00000078042	ENSDARG00000078042	il10rb	10.9907	10.8719	10.7562	10.9154	9.18942	8.80003	9.15404	9.30273
ENSDARG00000020594	ENSDARG00000020594	txlnba	12.2599	12.2363	12.2286	12.2328	10.5073	10.4501	10.5645	10.2785
ENSDARG00000099541	ENSDARG00000099541	CABZ01086734.1	5.19738	5.28846	5.13627	5.18278	6.78533	6.76185	7.16565	7.17337
ENSDARG00000095638	ENSDARG00000095638	si:dkey-284p5.3	4.29039	4.4561	4.5349	4.8835	6.39593	6.42835	6.00184	6.34322
ENSDARG00000105187	ENSDARG00000105187	gcshb	7.02344	7.10647	7.0776	6.68183	8.76491	8.64274	8.79436	8.78487
ENSDARG00000032838	ENSDARG00000032838	si:dkey-206f10.1	10.0289	10.0192	10.0722	9.79816	8.18017	8.16219	8.18261	8.25142
ENSDARG00000077263	ENSDARG00000077263	si:ch73-27e22.3	4.17079	3.94695	3.58403	4.50543	5.34777	6.12822	5.53976	5.88594
ENSDARG00000045493	ENSDARG00000045493	slc35e3	6.49824	6.33436	6.50963	6.65773	8.19927	8.425	8.22779	8.26559
ENSDARG00000111465	ENSDARG00000111465	znf1104 ENSDARG00000111465	5.16645	6.28993	6.3061	5.86882	7.0814	6.65902	4.23184	6.91031
ENSDARG00000032831	ENSDARG00000032831	htra1a	6.61741	7.13187	6.89589	6.90303	8.59504	8.81206	8.52067	8.68299
ENSDARG00000093105	ENSDARG00000093105	BX004774.1	5.90792	5.97139	5.60753	5.78227	4.28261	4.14465	3.72719	4.09017
ENSDARG00000091499	ENSDARG00000091499	zmp:0000001020	5.64166	5.8337	5.34924	5.31195	5.4786	4.03941	3.10797	4.32476
ENSDARG00000031971	ENSDARG00000031971	poglut2	5.61899	5.72663	5.72117	5.54006	7.50634	7.31777	7.56827	7.33437
ENSDARG00000076563	ENSDARG00000076563	rarres3l	8.94035	9.0077	8.66821	8.20408	6.96346	6.94783	6.93445	7.05872
ENSDARG00000026165	ENSDARG00000026165	col11a1a	12.5443	12.4579	12.6177	12.6851	14.3933	14.3878	14.3815	14.2646
ENSDARG00000020811	ENSDARG00000020811	efemp2b	10.4794	10.3137	10.3241	10.2868	8.67907	8.51116	8.42691	8.68299
ENSDARG00000108953	ENSDARG00000108953	si:ch211-283g2.2 ENSDARG00000108953	3.81955	4.55956	4.72128	4.60963	3.7723	2.69791	2.29993	2.80887
ENSDARG00000016733	ENSDARG00000016733	psat1	7.2689	7.10647	7.13615	7.3417	8.92549	9.1394	8.96684	8.92238
ENSDARG00000110658	ENSDARG00000110658	zgc:174696	4.40083	4.4561	4.26193	5.04088	2.3122	3.35354	3.10797	2.80887
ENSDARG00000074160	ENSDARG00000074160	paqr4b	4.04037	4.60863	4.13642	4.13827	5.70928	6.0491	6.0225	6.11186
ENSDARG00000076299	ENSDARG00000076299	FQ323119.1	6.84934	6.92465	6.95284	6.65773	8.7325	8.69132	8.55298	8.48328
ENSDARG00000075883	ENSDARG00000075883	bub3	7.29774	7.5067	7.29142	7.2317	9.16776	8.80003	9.03706	9.33891
ENSDARG00000040695	ENSDARG00000040695	fkbp14	6.10024	5.93337	6.21591	6.17086	8.01752	7.73501	7.81324	7.9283
ENSDARG00000091933	ENSDARG00000091933	BX649388.1	5.92651	5.85419	6.3206	6.06486	4.65882	4.03941	4.36723	4.17268
ENSDARG00000113324	ENSDARG00000113324	CR388148.2	3.97045	4.60863	3.26222	3.43358	2.3122	2.69791	2	2
ENSDARG00000092162	ENSDARG00000092162	mhc1zaa	5.10252	5.28846	5.06916	5.11357	3.14273	3.66791	3.62281	3.17189
ENSDARG00000097054	ENSDARG00000097054	CU927934.1	2.66337	3.39603	2.67755	3.18642	4.81557	5.18397	3.2549	4.17268
ENSDARG00000052721	ENSDARG00000052721	prim2	6.35469	6.84498	6.9805	6.90303	8.17535	8.61096	8.60185	8.59596
ENSDARG00000051912	ENSDARG00000051912	hpxb	8.58439	8.65158	8.48726	8.16185	6.68049	6.79456	6.78527	6.60331
ENSDARG00000099298	ENSDARG00000099298	xrcc5	6.51061	6.79286	6.34917	6.17086	8.15593	8.14326	8.21438	8.2889
ENSDARG00000086419	ENSDARG00000086419	si:ch211-282j17.13	4.17079	4.65609	4.5349	3.64453	2.56871	2.39075	2.54811	2.80887
ENSDARG00000106158	ENSDARG00000106158	TP53I3	4.73188	4.28553	4.76434	5.43051	6.53773	6.34247	6.41517	6.60331
ENSDARG00000057121	ENSDARG00000057121	c7b	9.10642	8.50377	9.17653	9.25175	7.60988	7.56531	8.82996	6.67583
ENSDARG00000004754	ENSDARG00000004754	hspa4a	9.20485	9.71332	8.88126	9.00182	10.9079	10.9827	10.8329	10.9313
ENSDARG00000103806	ENSDARG00000103806	BX004785.3	5.7911	5.45871	6.03431	5.98961	3.55227	4.65268	4.94512	3.90949
ENSDARG00000036864	ENSDARG00000036864	slc34a2b	8.1821	7.85059	7.81113	8.33904	9.80888	9.69303	9.85418	9.79306
ENSDARG00000063910	ENSDARG00000063910	mt-atp8	9.85666	9.79509	9.9043	9.89413	11.4239	11.9723	11.5546	11.4737
ENSDARG00000101026	ENSDARG00000101026	CABZ01038709.1	5.92651	5.4317	5.32067	5.82619	7.36125	7.31777	7.34039	7.41285
ENSDARG00000114949	ENSDARG00000114949	BX005361.5	3.73774	4.09204	3.84699	2	2.56871	2	2	2
ENSDARG00000088689	ENSDARG00000088689	si:ch211-201o1.1	5.47494	7.86581	6.27666	7.0211	5.20388	5.41189	5.48125	5.61796
ENSDARG00000091912	ENSDARG00000091912	si:ch211-15j1.5	6.57092	6.73878	6.34917	5.98961	5.16555	4.42091	4.54911	4.81039
ENSDARG00000021177	ENSDARG00000021177	cept1b	7.20184	7.32776	7.21587	7.44391	9.19419	8.7467	9.09673	9.1328
ENSDARG00000056743	ENSDARG00000056743	cavin4b	9.35474	9.15537	9.38059	9.36774	10.9945	11.312	10.9965	10.9577
ENSDARG00000076483	ENSDARG00000076483	dhrs13b.2	4.81402	5.19516	4.26193	4.13827	2.97555	3.35354	2.75979	2.80887
ENSDARG00000019125	ENSDARG00000019125	klhl40b	5.54876	5.56198	5.53478	5.31195	6.95225	7.51713	7.26437	7.17337
ENSDARG00000105241	ENSDARG00000105241	btr26	6.29873	7.1975	6.49692	6.10107	4.54398	5.08166	4.90117	5.0031
ENSDARG00000092381	ENSDARG00000092381	zgc:153759 ENSDARG00000092381	4.04037	3.60393	5.26178	3.99169	2.3122	3.92589	3.10797	4.95728
ENSDARG00000076614	ENSDARG00000076614	ssuh2.3	4.04037	4.40146	4.26193	3.43358	2.3122	2.69791	2.54811	2
ENSDARG00000036136	ENSDARG00000036136	tipin	5.42353	5.53685	5.06916	5.54006	7.15172	7.24862	6.95609	7.16331
ENSDARG00000089626	ENSDARG00000089626	ptges3b	8.68058	8.78832	8.41816	8.42009	10.1916	10.4641	10.2256	10.3969
ENSDARG00000093014	ENSDARG00000093014	CR383662.1	3.81955	3.78561	4.32081	4.13827	2	2.95102	2.54811	2
ENSDARG00000061265	ENSDARG00000061265	lmln	5.19738	5.34747	5.55944	4.27131	6.8712	6.85783	6.64574	6.39569
ENSDARG00000086720	ENSDARG00000086720	znf1023 ENSDARG00000086720	4.96547	4.95065	4.67689	3.99169	2.3122	3.66791	4.00147	3.00177
ENSDARG00000053366	ENSDARG00000053366	ftr12 ENSDARG00000053366	6.53504	6.39156	5.65407	5.69021	4.48294	4.14465	4.23184	5.0031
ENSDARG00000094643	ENSDARG00000094643	ms4a17c.1	4.59918	4.02132	4.5838	4.60963	2.78642	3.35354	2.75979	2.32264
ENSDARG00000045605	ENSDARG00000045605	ticrr	6.67349	6.74976	6.50963	6.63321	8.21343	8.39864	8.51339	8.44644
ENSDARG00000059908	ENSDARG00000059908	si:ch211-217k17.7	10.8925	10.7294	10.8447	10.8344	9.01714	9.174	8.9345	9.1558
ENSDARG00000070545	ENSDARG00000070545	top1l	9.27178	9.43248	9.12377	9.02556	11.0508	11.0203	11.0147	10.7229
ENSDARG00000054343	ENSDARG00000054343	slc7a8b	7.79911	7.64837	7.81625	7.62886	6.16284	5.7488	5.9161	6.0908
ENSDARG00000105219	ENSDARG00000105219	znf988	4.10705	4.22387	3.92497	4.70681	2.3122	2.69791	2.94436	2.32264
ENSDARG00000086248	ENSDARG00000086248	kcnj1a.3	7.753	8.10689	7.96672	8.17889	6.22007	6.15366	6.19623	6.49524
ENSDARG00000114309	ENSDARG00000114309	BX005421.3	5.00097	5.28846	3.92497	3.82853	3.96317	3.35354	3.38823	2.32264
ENSDARG00000094523	ENSDARG00000094523	BX511089.2	3.46014	3.27964	2.84738	2	4.28261	4.91316	3.51029	4.46233
ENSDARG00000112675	ENSDARG00000112675	CABZ01068208.1	4.29039	4.22387	3.76455	3.43358	2	2.39075	2.29993	2.32264
ENSDARG00000070050	ENSDARG00000070050	sfrp2	7.58771	7.63066	7.77999	7.7248	9.47647	9.60816	9.33631	9.28892
ENSDARG00000091951	ENSDARG00000091951	nuggc.2	5.54876	6.0266	4.26193	3.18642	3.96317	4.24274	4.23184	3.70289
ENSDARG00000103480	ENSDARG00000103480	BX640512.3	4.10705	4.15946	3.37765	3.64453	2	2	2.75979	2
ENSDARG00000056587	ENSDARG00000056587	cyp2r1	5.47494	6.41933	6.33496	5.98961	7.27386	7.96794	7.38894	8.02585
ENSDARG00000002523	ENSDARG00000002523	hsdl2	9.66387	9.84968	9.83529	9.88118	11.4615	11.6763	11.4603	11.627
ENSDARG00000101775	ENSDARG00000101775	zgc:172014	3.46014	3.86853	3.13674	2	4.60254	5.13372	3.72719	3.80989
ENSDARG00000045129	ENSDARG00000045129	fkbp10b	6.93443	6.85518	6.6991	6.88237	8.5058	8.69998	8.45378	8.6935
ENSDARG00000080006	ENSDARG00000080006	tmem41b	6.52288	6.88537	6.29146	6.10107	8.3393	8.25325	8.0123	7.96349
ENSDARG00000094491	ENSDARG00000094491	si:ch211-202m22.1	4.77353	4.78975	4.88632	4.50543	2.56871	3.51927	3.51029	2.80887
ENSDARG00000034403	ENSDARG00000034403	zgc:173443	2.83056	3.50372	3.13674	2.51126	4.60254	4.65268	4.65876	4.7579
ENSDARG00000098995	ENSDARG00000098995	cyp2k6 ENSDARG00000098995	5.31489	4.78975	5.13627	6.13638	7.45958	6.56735	6.86751	6.55798
ENSDARG00000070669	ENSDARG00000070669	cxcr3.3	9.59729	9.61617	9.66252	9.36402	7.93447	7.74341	7.95433	7.6759
ENSDARG00000101634	ENSDARG00000101634	si:ch211-209j12.1	3.89697	4.70203	4.06932	3.82853	5.12617	3.92589	2.29993	5.2511
ENSDARG00000036060	ENSDARG00000036060	exosc6	6.14853	5.65836	5.55944	5.73698	7.49092	7.12547	7.40476	7.81726
ENSDARG00000088915	ENSDARG00000088915	si:ch211-241n15.3	3.11607	3.01425	3.48453	3.18642	4.20913	5.13372	2.54811	4.86103
ENSDARG00000069116	ENSDARG00000069116	timm10	6.43476	6.63601	6.41821	6.55707	8.23673	8.16219	8.05304	8.50335
ENSDARG00000101126	ENSDARG00000101126	atad5b	5.13484	5.0954	4.5349	4.8835	6.22007	6.81064	6.57756	6.7716
ENSDARG00000015869	ENSDARG00000015869	slc22a16	7.55226	7.47397	7.45807	7.26399	9.24792	9.18945	9.1016	9.16591
ENSDARG00000077911	ENSDARG00000077911	treh	5.19738	4.98822	5.06916	5.54006	3.7723	2.95102	4.36723	3.46169
ENSDARG00000054272	ENSDARG00000054272	caprin1b	14.148	13.9885	14.1705	14.1286	12.3638	12.4353	12.3165	12.3503
ENSDARG00000003570	ENSDARG00000003570	hsp90b1	10.9229	11.1937	10.7475	10.8141	12.6451	12.7581	12.5441	12.6336
ENSDARG00000078844	ENSDARG00000078844	BX571839.1	3.46014	2.49358	4.32081	2	3.87089	4.85231	3.10797	3.70289
ENSDARG00000068919	ENSDARG00000068919	rad51c	4.73188	3.94695	4.37738	4.39312	6.31068	5.84563	5.77711	6.19317
ENSDARG00000088524	ENSDARG00000088524	acot17	4.8534	5.19516	5.1031	5.04088	6.492	7.35113	6.47636	6.47912
ENSDARG00000009014	ENSDARG00000009014	col11a1b	10.9978	10.9237	10.9896	11.1156	12.8974	12.7227	12.8178	12.4999
ENSDARG00000076590	ENSDARG00000076590	atad2	8.38719	8.43741	8.28032	8.44847	9.9565	10.2713	10.1986	10.0507
ENSDARG00000095719	ENSDARG00000095719	si:dkey-222h21.2 ENSDARG00000095719	4.23182	4.4561	4.32081	3.99169	2.3122	2.69791	2.54811	2.58614
ENSDARG00000030530	ENSDARG00000030530	slc22a2	10.0116	9.85351	9.90309	10.1072	8.43908	8.03792	8.20989	8.29812
ENSDARG00000111458	ENSDARG00000111458	wu:fi09b08	5.49997	6.65949	5.48415	4.70681	6.10325	5.41189	6.76088	7.5809
ENSDARG00000100086	ENSDARG00000100086	adipoqb	4.29039	4.02132	3.92497	4.39312	5.81212	5.7488	5.9161	6.00332
ENSDARG00000010732	ENSDARG00000010732	xrcc4	5.57255	6.07977	5.40473	5.98961	7.18084	7.43652	7.49623	7.64009
ENSDARG00000070256	ENSDARG00000070256	suz12a	7.5342	7.88087	7.50325	7.55248	9.30634	9.40338	9.32179	9.33891
ENSDARG00000092007	ENSDARG00000092007	CR381686.2	3.46014	3.01425	3.48453	4.39312	2	2	2	2
ENSDARG00000104696	ENSDARG00000104696	apooa	6.73803	6.55069	6.48409	6.70554	8.26872	8.46619	8.09266	8.51526
ENSDARG00000089026	ENSDARG00000089026	si:dkey-183k8.2	6.9707	6.72771	7.09457	6.60828	8.20872	9.12017	8.13596	8.44229
ENSDARG00000069326	ENSDARG00000069326	mus81	5.39713	5.8337	6.1197	5.48632	6.99659	7.63921	7.3071	7.51126
ENSDARG00000094002	ENSDARG00000094002	ccl34b.4	4.04037	4.70203	4.32081	2.88798	2.97555	3.16627	2	2.58614
ENSDARG00000104561	ENSDARG00000104561	znf1081	4.50341	4.60863	4.26193	3.43358	5.20388	5.93636	3.72719	5.9102
ENSDARG00000100691	ENSDARG00000100691	prss35	8.38047	8.43402	8.55933	8.45548	10.164	10.1768	10.1537	10.2691
ENSDARG00000086903	ENSDARG00000086903	gig2o	6.10024	6.9629	6.18455	5.31195	4.13171	4.72234	5.14679	4.81039
ENSDARG00000115248	ENSDARG00000115248	CDK2AP1	5.8311	5.22693	5.69915	6.02773	7.23737	7.49739	7.3486	7.42131
ENSDARG00000020702	ENSDARG00000020702	odf2b	5.39713	5.63486	5.55944	5.86882	7.18084	7.35113	7.29016	7.48728
ENSDARG00000061480	ENSDARG00000061480	si:ch211-132b12.1	4.64479	4.02132	3.67711	3.64453	5.53982	5.68043	4.98777	6.00332
ENSDARG00000029930	ENSDARG00000029930	SPDEF	3.46014	4.09204	3.67711	2	4.41921	4.50237	5.0292	4.39518
ENSDARG00000027183	ENSDARG00000027183	namptb	10.1375	10.8123	10.2654	9.30704	8.68924	8.61096	8.57763	8.42976
ENSDARG00000095293	ENSDARG00000095293	si:dkey-265e7.1	4.89173	5.53685	4.67689	4.8835	3.14273	3.66791	2.94436	3.90949
ENSDARG00000011521	ENSDARG00000011521	upb1	7.40101	7.34958	7.86652	7.77048	9.20131	9.19559	9.07958	9.6274
ENSDARG00000030616	ENSDARG00000030616	nfe2l1a	10.6087	10.675	10.5424	10.4554	8.84895	8.79195	8.9263	8.80117
ENSDARG00000070230	ENSDARG00000070230	aldh1l2	7.40101	7.63659	7.27662	7.55248	9.11342	9.12017	9.30503	9.20319
ENSDARG00000036162	ENSDARG00000036162	hnrnpa0b	11.6627	11.6872	11.6089	11.7304	13.402	13.2333	13.3631	13.5833
ENSDARG00000102917	ENSDARG00000102917	CR388095.1	3.81955	3.94695	3.37765	4.13827	2	2	2.94436	2
ENSDARG00000101514	ENSDARG00000101514	ftr64	6.77951	7.69456	7.12793	5.98961	5.56948	5.3691	5.56814	5.17307
ENSDARG00000092472	ENSDARG00000092472	AL953896.1	4.68899	4.15946	4.20054	4.27131	2.97555	2.95102	2	3.00177
ENSDARG00000095592	ENSDARG00000095592	si:dkey-11o15.5	6.42172	5.77042	5.96217	6.23743	4.71298	5.02765	4.80904	3.70289
ENSDARG00000098376	ENSDARG00000098376	si:ch211-207l14.1	9.568	9.75342	9.63233	9.51254	7.81573	8.01033	7.81324	7.93422
ENSDARG00000068874	ENSDARG00000068874	PTCHD3 ENSDARG00000068874	5.16645	5.8337	3.99895	6.06486	4.20913	4.91316	3.91571	3.58732
ENSDARG00000109581	ENSDARG00000109581	CT573366.1	2	2	2.48503	2.51126	4.65882	3.80266	3.10797	2.58614
ENSDARG00000093403	ENSDARG00000093403	si:ch73-376l24.4	3.89697	4.34466	4.37738	4.60963	3.42824	2	3.2549	2.58614
ENSDARG00000078995	ENSDARG00000078995	tex11	4.45303	4.28553	3.99895	4.79786	2.78642	2.95102	2.54811	2.58614
ENSDARG00000088625	ENSDARG00000088625	si:ch211-142d6.2	5.10252	5.19516	5.23141	5.98961	3.29254	4.03941	3.72719	4.09017
ENSDARG00000053684	ENSDARG00000053684	aldob	16.5466	16.2159	16.6045	16.551	14.7489	14.7368	14.6788	14.9092
ENSDARG00000092252	ENSDARG00000092252	si:dkey-103k4.1	6.67349	6.9723	6.44492	6.68183	5.20388	5.3691	4.90117	4.64683
ENSDARG00000105561	ENSDARG00000105561	BX072554.2	2.47424	2.86067	3.48453	3.18642	5.00114	4.72234	3.10797	4.32476
ENSDARG00000014963	ENSDARG00000014963	triap1	5.57255	5.58669	5.67678	5.59187	7.15172	7.40509	7.27301	7.47107
ENSDARG00000103849	ENSDARG00000103849	mdh1ab	7.44033	7.22922	7.11966	7.31112	8.75848	8.38259	9.18873	9.32319
ENSDARG00000071082	ENSDARG00000071082	p4ha1b	6.53504	6.48651	6.39099	6.77442	8.27324	8.22353	8.14541	8.3872
ENSDARG00000028688	ENSDARG00000028688	exosc2	6.17985	6.3197	6.26171	6.06486	7.746	7.92427	7.64356	8.26559
ENSDARG00000109235	ENSDARG00000109235	CABZ01103862.1	5.74996	5.0954	4.13642	4.39312	2.78642	3.80266	4.08242	3.46169
ENSDARG00000092362	ENSDARG00000092362	hsp70.2	7.23948	9.14709	7.11134	7.09477	7.24658	6.87323	6.28441	6.0908
ENSDARG00000097909	ENSDARG00000097909	si:dkey-195m11.11	4.77353	4.09204	4.67689	4.70681	3.14273	2.69791	2.75979	3.00177
ENSDARG00000042876	ENSDARG00000042876	abracl	7.77368	8.15724	7.82136	7.71315	9.60377	9.58264	9.55595	9.55234
ENSDARG00000032263	ENSDARG00000032263	zgc:110224	5.10252	5.8744	5.26178	5.64187	7.122	7.04619	7.13752	7.24185
ENSDARG00000111714	ENSDARG00000111714	BOLA2	5.10252	4.87245	5.06916	5.31195	6.81039	7.08637	6.64574	6.55798
ENSDARG00000101251	ENSDARG00000101251	ldha	11.2779	11.2739	11.2375	11.3742	13.1041	12.9964	12.8747	13.0592
ENSDARG00000099864	ENSDARG00000099864	si:ch73-170d6.2	4.77353	4.74656	3.76455	3.43358	2.3122	2.95102	3.10797	2.58614
ENSDARG00000087306	ENSDARG00000087306	CABZ01038521.1	7.19419	7.5067	6.89589	6.98281	5.68238	5.32499	5.29001	5.58821
ENSDARG00000090899	ENSDARG00000090899	sycn.3	5.92651	5.68148	5.55944	5.82619	7.02898	6.64114	7.7527	7.81726
ENSDARG00000031777	ENSDARG00000031777	pparaa	9.59002	9.52325	9.58357	9.60052	7.85841	7.90192	7.97037	7.70391
ENSDARG00000104543	ENSDARG00000104543	CR456627.1	3.11607	2	2.48503	3.64453	4.13171	2.69791	4.71061	2.58614
ENSDARG00000102329	ENSDARG00000102329	or106-11	3.97045	4.22387	4.5838	4.70681	3.7723	2	3.38823	2.80887
ENSDARG00000112674	ENSDARG00000112674	AL954682.2	7.03205	7.08062	7.2313	7.57839	8.87293	8.85146	8.94265	9.02032
ENSDARG00000035131	ENSDARG00000035131	surf4l	7.2616	7.05429	6.93411	7.05841	8.9595	8.7214	8.87326	8.54654
ENSDARG00000040553	ENSDARG00000040553	tmem97	5.96297	6.25952	6.15249	5.59187	7.64514	7.48742	7.68303	7.84268
ENSDARG00000104697	ENSDARG00000104697	si:dkey-57k17.1	4.17079	4.83169	4.76434	4.70681	6.12339	6.50941	4.65876	6.41277
ENSDARG00000075209	ENSDARG00000075209	p4htm	9.73938	9.73005	9.72789	9.6983	7.89401	8.05151	8.04296	8.04241
ENSDARG00000105037	ENSDARG00000105037	snrpf	7.38766	7.46066	7.22361	7.11261	8.7713	8.81206	9.12328	9.22026
ENSDARG00000068974	ENSDARG00000068974	lim2.1	8.78864	8.9446	9.1134	8.87688	7.659	8.00335	7.28161	6.60331
ENSDARG00000020377	ENSDARG00000020377	eif4g2a	9.9752	10.2022	9.97818	9.98896	11.7309	11.8223	11.7685	11.6635
ENSDARG00000105614	ENSDARG00000105614	si:ch211-212k18.13	4.04037	4.40146	3.84699	2.88798	2.3122	2	2.54811	2.32264
ENSDARG00000078004	ENSDARG00000078004	drl	3.2401	3.39603	3.26222	3.82853	4.86425	5.02765	5.25551	5.2511
ENSDARG00000091558	ENSDARG00000091558	si:ch211-251f6.7	2.66337	2.68877	2.84738	2.51126	4.0499	4.65268	3.72719	4.70344
ENSDARG00000105691	ENSDARG00000105691	slco1f3	5.37023	4.70203	5.1031	4.70681	4.13171	3.16627	2.94436	3.46169
ENSDARG00000105394	ENSDARG00000105394	gemin6	5.70761	6.0266	6.1197	5.43051	7.44365	7.46728	7.3486	7.6759
ENSDARG00000074985	ENSDARG00000074985	aurkaip1	7.46597	7.51958	7.20809	7.2317	8.92836	9.27307	8.93177	9.06151
ENSDARG00000045958	ENSDARG00000045958	egfl6	8.61621	8.42719	8.63958	8.5953	10.2188	10.1565	10.2234	10.4843
ENSDARG00000101576	ENSDARG00000101576	tbxta	4.92907	2.68877	2.2628	2	3.42824	2.95102	2.54811	2.58614
ENSDARG00000105782	ENSDARG00000105782	CABZ01081777.1	6.89723	6.79286	6.78525	6.42048	5.4786	4.91316	5.06947	4.81039
ENSDARG00000075463	ENSDARG00000075463	mss51	9.39699	9.17587	9.19632	9.04428	7.55163	7.60274	7.33214	7.53485
ENSDARG00000019532	ENSDARG00000019532	fads2	9.95271	9.27989	9.71971	10.0504	7.8033	7.90192	8.95614	8.20806
ENSDARG00000074410	ENSDARG00000074410	brip1	6.11652	6.33436	6.44492	6.47668	7.85841	8.10465	8.06802	8.12243
ENSDARG00000056314	ENSDARG00000056314	a2ml	10.2199	10.0237	10.3097	10.2143	11.7492	12.214	11.7995	11.7421
ENSDARG00000089806	ENSDARG00000089806	si:dkey-239j18.3	4.23182	4.4561	3.26222	3.64453	2.3122	3.35354	2	2.32264
ENSDARG00000044914	ENSDARG00000044914	suclg2	9.80863	9.96016	9.97015	10.0619	11.652	11.5121	11.6519	11.7918
ENSDARG00000094159	ENSDARG00000094159	BX072561.2	4.34666	3.39603	3.92497	3.64453	5.50953	4.65268	5.59598	5.67569
ENSDARG00000079462	ENSDARG00000079462	si:ch211-131k2.3	5.47494	5.61097	5.53478	6.13638	7.33559	7.39446	7.15633	7.51126
ENSDARG00000076790	ENSDARG00000076790	crygm2d16	11.7037	11.8234	12.0433	11.7618	10.2176	10.3817	10.0816	9.91941
ENSDARG00000086603	ENSDARG00000086603	zgc:136963	4.45303	3.39603	3.58403	3.43358	5.41467	5.60867	5.06947	5.0031
ENSDARG00000070959	ENSDARG00000070959	si:ch211-288g17.3	11.0115	11.03	11.0887	11.2527	12.8056	12.7288	12.7977	12.8586
ENSDARG00000030349	ENSDARG00000030349	cryba2a	11.9967	12.2159	12.3939	12.3883	11.1468	11.5152	10.5315	9.94311
ENSDARG00000094894	ENSDARG00000094894	tyrobp	5.06945	4.87245	4.80616	4.50543	3.14273	2.69791	3.2549	3.80989
ENSDARG00000104660	ENSDARG00000104660	si:ch73-132f6.5	7.0406	6.87538	7.02545	7.26399	8.81839	8.69132	8.49502	8.92238
ENSDARG00000099409	ENSDARG00000099409	zgc:162182	6.44768	7.11499	6.33496	5.24881	4.95694	4.57948	4.94512	5.09059
ENSDARG00000088366	ENSDARG00000088366	zgc:77938	8.49695	8.14481	8.31694	8.52375	9.97324	9.98461	10.0265	10.2348
ENSDARG00000089291	ENSDARG00000089291	cenpx	4.73188	4.50876	4.6311	4.8835	6.18217	6.46945	5.95961	6.71765
ENSDARG00000011648	ENSDARG00000011648	snrpd1	7.47861	7.64837	7.39095	7.55248	9.01175	9.27887	9.13044	9.39369
ENSDARG00000004724	ENSDARG00000004724	tcea3	10.2515	10.3375	10.1412	10.2019	8.5324	8.61096	8.36759	8.64736
ENSDARG00000094747	ENSDARG00000094747	si:ch211-197g15.6 ENSDARG00000094747	4.17079	3.69762	3.76455	3.43358	2.56871	2	2	2
ENSDARG00000100531	ENSDARG00000100531	abhd14b	7.66721	7.59458	7.47761	7.41544	9.29306	8.85921	9.21365	9.4609
ENSDARG00000093612	ENSDARG00000093612	si:dkey-92i17.2	5.44947	5.51127	5.43169	5.37245	7.13197	7.40509	6.5206	7.24185
ENSDARG00000079880	ENSDARG00000079880	tas2r200.1	5.54876	5.12942	5.55944	5.18278	3.55227	4.57948	3.62281	3.46169
ENSDARG00000038881	ENSDARG00000038881	acaa2	9.18377	9.16566	9.19632	9.31477	10.8479	10.8873	10.9635	10.9512
ENSDARG00000041113	ENSDARG00000041113	wdr18	6.72747	6.9723	6.67673	6.63321	8.2321	8.41976	8.38763	8.67239
ENSDARG00000062906	ENSDARG00000062906	kcnv2b	8.42363	8.55474	8.53467	8.51035	6.85924	6.7783	6.73608	6.8614
ENSDARG00000010717	ENSDARG00000010717	chchd10	7.753	8.0006	7.72655	7.96964	9.50169	9.4631	9.49072	9.73144
ENSDARG00000071306	ENSDARG00000071306	gip	6.57092	5.8744	6.6991	6.65773	4.65882	4.78879	4.90117	4.95728
ENSDARG00000101048	ENSDARG00000101048	FQ790208.1	4.68899	4.70203	4.26193	3.43358	3.14273	2.39075	3.10797	2.58614
ENSDARG00000030778	ENSDARG00000030778	BX323854.1	5.22767	5.06055	5.26178	4.60963	2.56871	5.02765	5.18395	5.13242
ENSDARG00000035005	ENSDARG00000035005	bag2	6.19526	6.36325	6.44492	6.33185	8.05993	7.88683	8.10724	8.04241
ENSDARG00000104199	ENSDARG00000104199	si:dkey-43p13.5	6.01599	5.79182	6.39099	6.20453	4.54398	4.33457	4.65876	4.25072
ENSDARG00000097513	ENSDARG00000097513	CT573383.1	4.96547	5.45871	5.32067	5.18278	6.88306	7.21277	6.74853	6.70384
ENSDARG00000112895	ENSDARG00000112895	FO834857.1	6.71684	6.53808	6.26171	6.20453	4.35252	5.18397	4.90117	4.81039
ENSDARG00000020191	ENSDARG00000020191	ppef1	8.705	8.70615	8.65397	8.5953	6.91807	6.84227	6.96679	7.18335
ENSDARG00000104541	ENSDARG00000104541	msh6	8.27566	8.28726	8.09032	8.16185	9.7437	9.88181	9.95167	9.99363
ENSDARG00000016771	ENSDARG00000016771	tfa	13.0697	13.1748	13.3297	13.0871	14.7939	15.0268	14.7943	14.7893
ENSDARG00000008840	ENSDARG00000008840	hmbsa	6.58268	6.40552	6.65401	6.20453	8.06515	8.19318	7.89954	8.34335
ENSDARG00000078065	ENSDARG00000078065	ftr05	6.85905	6.9723	6.9896	6.47668	5.00114	5.49385	5.06947	5.13242
ENSDARG00000090930	ENSDARG00000090930	si:ch211-120g10.1	7.42081	7.5067	7.72655	7.64121	6.18217	5.68043	5.84828	5.9102
ENSDARG00000100780	ENSDARG00000100780	slco1e1	5.44947	5.40416	5.34924	5.86882	3.66648	3.80266	4.491	3.70289
ENSDARG00000104258	ENSDARG00000104258	FO681314.1	5.47494	5.65836	4.84679	5.04088	4.13171	4.03941	3.82453	3.00177
ENSDARG00000040528	ENSDARG00000040528	lgals3bpb	9.76413	10.1451	9.41308	8.06437	8.24594	8.24736	7.91067	7.93422
ENSDARG00000097536	ENSDARG00000097536	CR848844.1	2.66337	3.15304	2.84738	3.64453	4.48294	4.14465	5.18395	4.58791
ENSDARG00000035631	ENSDARG00000035631	sdf2l1	7.43385	7.40619	7.08611	7.35675	9.03851	8.69566	9.05973	9.15326
ENSDARG00000030636	ENSDARG00000030636	tex30	3.35431	3.86853	3.37765	3.18642	5.20388	5.02765	4.98777	5.17307
ENSDARG00000017773	ENSDARG00000017773	slc16a12a	7.31194	7.60671	7.55935	7.59118	9.31512	9.12982	9.25134	9.09891
ENSDARG00000090965	ENSDARG00000090965	ripk3	5.13484	5.0954	4.67689	5.04088	3.55227	3.16627	3.2549	3.32405
ENSDARG00000091253	ENSDARG00000091253	smyd1b	8.06538	7.89577	7.99411	7.99871	9.73063	9.68214	9.54884	9.74668
ENSDARG00000045633	ENSDARG00000045633	asb15a	6.14853	5.58669	5.72117	5.43051	7.32693	7.37296	7.41261	7.3785
ENSDARG00000105410	ENSDARG00000105410	BX324230.1	4.40083	3.69762	4.5349	2.51126	2.78642	2.39075	2.29993	2.80887
ENSDARG00000089227	ENSDARG00000089227	si:ch211-91p5.3	8.2684	8.93981	8.48082	7.51272	6.8712	6.7783	6.69805	6.7583
ENSDARG00000056719	ENSDARG00000056719	slc6a19b	11.0293	11.0311	11.0998	11.1763	9.30193	9.01306	9.88413	9.64558
ENSDARG00000092310	ENSDARG00000092310	si:ch211-199g17.2	7.66721	8.07232	7.39095	6.81857	6.08283	6.12822	5.56814	6.04772
ENSDARG00000035904	ENSDARG00000035904	crabp1b	6.08378	6.0266	6.18455	5.91021	7.82805	7.76833	7.5036	7.80438
ENSDARG00000098037	ENSDARG00000098037	CU927934.3	3.2401	3.69762	3.26222	2.51126	4.60254	5.13372	4.30112	4.7579
ENSDARG00000090785	ENSDARG00000090785	diaph3	5.8311	6.09707	5.48415	5.82619	7.41942	7.30647	7.63016	7.49532
ENSDARG00000098162	ENSDARG00000098162	zgc:77748	9.34613	9.23176	8.71835	8.81283	10.609	10.7832	10.6483	10.6438
ENSDARG00000017741	ENSDARG00000017741	g3bp1	9.60884	9.78311	9.48081	9.57822	11.3355	11.2336	11.2108	11.3851
ENSDARG00000091511	ENSDARG00000091511	gpx7	4.55209	5.06055	5.06916	4.79786	6.27511	6.65902	6.53506	6.60331
ENSDARG00000089124	ENSDARG00000089124	hbae1.3 ENSDARG00000089124	8.29367	8.49401	8.6795	8.73433	9.80421	10.633	9.79986	10.33
ENSDARG00000060350	ENSDARG00000060350	apoda.2	13.8901	13.4708	13.6904	13.396	11.6671	12.0353	12.1627	12.0053
ENSDARG00000071238	ENSDARG00000071238	ftr58	5.81124	6.3197	6.16861	4.8835	4.60254	4.14465	4.30112	4.25072
ENSDARG00000036558	ENSDARG00000036558	col18a1a	10.9309	10.8706	10.9684	10.8872	12.647	12.6074	12.6991	12.4185
ENSDARG00000115426	ENSDARG00000115426	CR925768.11	2	2.2678	2.2628	3.43358	3.66648	4.50237	3.72719	3.70289
ENSDARG00000103957	ENSDARG00000103957	aamdc	7.38094	7.46066	7.6767	7.16486	5.90811	5.7818	5.53976	5.83618
ENSDARG00000058734	ENSDARG00000058734	prdx1	7.96109	8.42719	7.67106	7.78167	9.46073	9.62645	9.58749	9.69002
ENSDARG00000041925	ENSDARG00000041925	cryba2b	13.0386	13.1382	13.3614	13.2694	11.838	12.2714	11.4383	11.0595
ENSDARG00000102008	ENSDARG00000102008	si:dkey-72l17.6	2.83056	3.15304	2.2628	3.18642	4.20913	4.50237	3.38823	4.90996
ENSDARG00000069375	ENSDARG00000069375	zgc:162608	7.84379	7.33507	7.45807	8.03659	9.06998	9.69736	9.11849	9.17844
ENSDARG00000070155	ENSDARG00000070155	tuba8l3	8.17435	8.29478	8.25034	8.2451	9.78062	9.95959	9.91898	10.0231
ENSDARG00000103520	ENSDARG00000103520	si:dkey-148a17.5	3.65101	4.70203	2.9993	3.43358	2.56871	2	2	3.00177
ENSDARG00000019660	ENSDARG00000019660	rxfp2b	5.47494	5.81291	5.74287	6.06486	3.96317	3.80266	4.80904	4.25072
ENSDARG00000112295	ENSDARG00000112295	CT583728.15	4.50341	5.12942	3.76455	2.88798	5.04403	4.42091	4.76066	5.83618
ENSDARG00000096898	ENSDARG00000096898	CR925728.1	3.73774	4.4561	3.13674	3.99169	2.56871	2.39075	2.29993	2
ENSDARG00000062864	ENSDARG00000062864	gk5	7.36058	7.64249	7.47112	7.19867	8.96788	8.88981	9.09673	9.32545
ENSDARG00000098663	ENSDARG00000098663	fgf19	5.52457	5.12942	4.67689	5.24881	6.47642	6.48957	6.69805	7.20312
ENSDARG00000101109	ENSDARG00000101109	cldn15b	5.06945	4.09204	4.5349	5.24881	6.29301	6.12822	6.2143	6.47912
ENSDARG00000028087	ENSDARG00000028087	aldh2.2	9.39866	9.09853	9.27101	8.89246	10.8173	10.71	10.8453	10.9127
ENSDARG00000067549	ENSDARG00000067549	adamts12	6.14853	6.00843	6.39099	6.13638	7.88224	7.95353	7.71511	7.79138
ENSDARG00000069706	ENSDARG00000069706	prmt6	5.10252	5.53685	5.37725	5.48632	7.122	7.01876	6.92351	7.08025
ENSDARG00000062190	ENSDARG00000062190	pde3b	10.7	10.6664	10.641	10.6451	9.17019	9.05754	9.06223	8.71431
ENSDARG00000036386	ENSDARG00000036386	rbm4.1	8.01418	7.83521	7.79564	7.83639	9.64615	9.44519	9.40873	9.65278
ENSDARG00000114697	ENSDARG00000114697	CABZ01067557.1	3.2401	3.39603	3.84699	3.82853	5.08569	5.13372	5.29001	5.32512
ENSDARG00000087196	ENSDARG00000087196	fibinb	7.15533	7.27554	7.36321	7.29558	9.0332	8.92717	8.92904	8.89833
ENSDARG00000101104	ENSDARG00000101104	FP102192.1	3.11607	5.06055	4.96226	2.88798	4.41921	4.97154	4.85584	5.04751
ENSDARG00000026582	ENSDARG00000026582	iscub	9.05668	9.08776	8.94347	8.98739	7.2281	7.36209	7.32384	7.47107
ENSDARG00000097080	ENSDARG00000097080	si:ch73-181m17.1	5.64166	6.48651	5.29153	5.11357	7.58105	7.08637	6.97742	6.47912
ENSDARG00000094489	ENSDARG00000094489	si:dkey-58f10.6	6.13261	5.89433	6.06908	4.13827	4.35252	4.03941	4.43044	5.0031
ENSDARG00000032206	ENSDARG00000032206	cthl	6.55905	6.41933	6.58362	6.81857	4.71298	5.08166	5.06947	4.90996
ENSDARG00000053215	ENSDARG00000053215	me1	6.76925	7.08929	6.5471	7.16486	8.4787	8.53071	8.35135	8.72461
ENSDARG00000103164	ENSDARG00000103164	zgc:194948	2	2	3.13674	2.88798	3.42824	4.50237	4.00147	3.70289
ENSDARG00000101585	ENSDARG00000101585	tecra	5.37023	5.12942	5.60753	5.43051	6.83502	7.23677	6.96679	7.08025
ENSDARG00000079332	ENSDARG00000079332	AL928650.1	2.66337	2.68877	2.67755	2.51126	4.13171	4.97154	3.38823	3.90949
ENSDARG00000045620	ENSDARG00000045620	nansa	8.06118	8.06355	8.16453	7.75919	9.60198	9.71882	9.59785	9.76175
ENSDARG00000027799	ENSDARG00000027799	ucmaa	4.68899	4.74656	5.45816	5.11357	6.492	6.85783	6.33485	6.6899
ENSDARG00000098618	ENSDARG00000098618	erap2	7.69998	7.96806	7.61922	7.47183	6.20125	6.0491	6.2143	5.75817
ENSDARG00000103400	ENSDARG00000103400	si:ch211-161m3.1	2.25652	2.49358	3.13674	2.51126	3.55227	4.78879	3.72719	4.17268
ENSDARG00000093760	ENSDARG00000093760	si:ch211-197h24.9	6.25529	6.14775	6.06908	6.10107	7.64514	7.87923	7.7465	7.95185
ENSDARG00000018260	ENSDARG00000018260	bmp7a	3.65101	2.68877	3.13674	2.51126	4.48294	4.50237	4.94512	3.90949
ENSDARG00000102600	ENSDARG00000102600	CABZ01003344.1	3.35431	3.60393	3.76455	2	4.28261	4.42091	2.29993	4.09017
ENSDARG00000017251	ENSDARG00000017251	smtlb	5.98086	5.89433	5.7853	5.59187	7.71978	7.49739	7.24691	7.35218
ENSDARG00000095821	ENSDARG00000095821	si:dkey-122a22.2	5.81124	5.65836	5.32067	5.24881	7.07106	7.08637	7.17491	7.25138
ENSDARG00000092934	ENSDARG00000092934	si:dkey-32e6.3	4.34666	4.91208	3.84699	4.50543	5.95381	5.93636	6.14061	5.88594
ENSDARG00000100047	ENSDARG00000100047	ergic1	6.48577	6.694	6.34917	6.20453	8.18017	8.11116	8.11688	7.90435
ENSDARG00000073950	ENSDARG00000073950	cd4-2.2	4.55209	4.55956	4.5838	4.60963	3.29254	2.69791	2.94436	2.80887
ENSDARG00000037487	ENSDARG00000037487	march1	9.23685	9.29496	9.3544	9.29927	7.66588	7.4571	7.70875	7.70391
ENSDARG00000078810	ENSDARG00000078810	zgc:174320	3.97045	2.2678	3.58403	4.13827	2.3122	4.03941	4.43044	4.52649
ENSDARG00000003517	ENSDARG00000003517	impa1	6.48577	6.89529	6.55938	6.70554	8.11629	8.53071	8.17801	8.37419
ENSDARG00000056803	ENSDARG00000056803	ap1s1	8.13495	8.32445	8.29874	8.30064	9.89046	9.87991	9.88976	10.0493
ENSDARG00000062054	ENSDARG00000062054	cpt1ab	10.2607	10.4967	10.3961	10.5035	12.0729	12.0927	12.0875	12.0554
ENSDARG00000088390	ENSDARG00000088390	nme4	7.51591	7.08062	7.41817	7.91983	5.86091	5.96539	5.77711	5.88594
ENSDARG00000035809	ENSDARG00000035809	col1a1b	13.646	13.5264	13.6409	13.6951	15.4432	15.1661	15.3464	15.184
ENSDARG00000006848	ENSDARG00000006848	parp9	8.22777	8.47097	7.57757	6.88237	6.18217	6.32018	6.4613	6.57325
ENSDARG00000039576	ENSDARG00000039576	fstl1b	10.1613	10.1008	10.0914	10.2631	11.891	11.8058	11.952	11.5772
ENSDARG00000075538	ENSDARG00000075538	zgc:163061 ENSDARG00000075538	3.11607	2.86067	2.84738	2.88798	4.41921	4.85231	4.54911	4.46233
ENSDARG00000097008	ENSDARG00000097008	opn1mw1	13.0424	13.0146	13.0487	13.071	14.6033	14.8427	14.6604	14.7191
ENSDARG00000105494	ENSDARG00000105494	si:ch211-113d11.8	5.13484	5.56198	5.58368	4.60963	3.29254	3.66791	3.82453	4.00266
ENSDARG00000110426	ENSDARG00000110426	BX901962.3	6.06713	6.79286	6.5956	6.50397	4.95694	4.24274	5.32369	5.67569
ENSDARG00000103973	ENSDARG00000103973	CABZ01051602.1	7.82905	8.29102	7.69907	7.85771	9.85025	9.49579	9.46453	9.30501
ENSDARG00000011635	ENSDARG00000011635	scxb	2.25652	3.15304	2.67755	3.43358	4.13171	4.03941	4.36723	4.86103
ENSDARG00000075046	ENSDARG00000075046	rnf151	3.89697	5.0954	5.1031	4.8835	4.13171	3.16627	3.51029	2.80887
ENSDARG00000053405	ENSDARG00000053405	sord	6.89723	7.15683	6.97134	6.98281	8.49811	8.81605	8.44233	8.81086
ENSDARG00000037805	ENSDARG00000037805	lgals3bpa	6.82973	7.32042	5.72117	4.70681	5.20388	5.18397	5.32369	5.64711
ENSDARG00000110510	ENSDARG00000110510	ybey ENSDARG00000110510	3.97045	4.65609	3.67711	3.99169	5.78709	5.41189	5.5108	5.83618
ENSDARG00000105615	ENSDARG00000105615	si:ch211-196f2.6	3.73774	4.34466	3.99895	3.64453	2.78642	2	2	3.00177
ENSDARG00000041179	ENSDARG00000041179	crygm5	6.67349	6.83471	7.37715	7.0767	5.62704	6.0491	5.5108	4.81039
ENSDARG00000086133	ENSDARG00000086133	SERINC3	6.65132	6.84498	6.95284	6.88237	5.53982	5.2795	5.25551	4.81039
ENSDARG00000097169	ENSDARG00000097169	si:ch73-330k17.3	4.92907	4.4561	4.84679	4.13827	3.14273	3.16627	3.2549	2.58614
ENSDARG00000096305	ENSDARG00000096305	si:ch73-269m14.3	4.10705	4.98822	2.84738	3.99169	3.14273	2.95102	2.75979	2.32264
[truncated: 21,523 more rows]

## Sheet: Heatmap cluster
heatmap_2000_gene_clusters
[truncated: 2,001 more rows]

[truncated: 2 more sheets: GO-BP, Diseases]
